# Supplementary material for: Competition between mobile genetic elements drives optimization of a phage-encoded CRISPR-Cas system: insights from a natural arms race
Source: Philos Trans R Soc Lond B Biol Sci. 2019 Mar 25;374(1772):20180089. doi: 10.1098/rstb.2018.0089 (PMC6452262; doi:10.1098/rstb.2018.0089)
Supplement: KDS1 genome [file rstb20180089supp2.zip]

Archive with 5 entries (4 files):
- KDS1_ChrII.fasta
- __MACOSX/
- __MACOSX/._KDS1_ChrI.fasta
- __MACOSX/._KDS1_ChrII.fasta
- KDS1_ChrI.fasta
