# Supplementary material for: Competition between mobile genetic elements drives optimization of a phage-encoded CRISPR-Cas system: insights from a natural arms race
Source: Philos Trans R Soc Lond B Biol Sci. 2019 Mar 25;374(1772):20180089. doi: 10.1098/rstb.2018.0089 (PMC6452262; doi:10.1098/rstb.2018.0089)
Supplement: KDS1 genome [file rstb20180089supp2.zip › KDS1_ChrI.fasta]

>KDS1_ChrI
AAGAGTCACTTGGCTACAGGGCCTGTTTTGATTTCTAGGACAGGGTGAATTCCTTCGGATGATGGCTGTGTTGAATTTTT
TCTATACCTTATACAGGTGAATTGATGTATGCCACCGTGGCCAGAGCGGCTAGCATTTGCATGCAATAAATGACAGGTAT
TTCGTTCAAAGCTAATACAAAACCTCCCAACAGCTTAATTTGTATTATTATTTTTGCCTGCCTGTATAAAAAGAAAATAG
TTGGAGTTAATAGTTAACCAATCTCCACCACCAAATGGGCTTATATAGCCTGCTCCTGATTGGGAGCGAATTATTATACC
AATCAAATGTAAATGGAGAGCATAATGCGCAAAAATTTACCGGTAACAGGCCATAATATTGAGTTGTCAAGTAGTACCAA
TATTTTATCTACGACCACACCAGACAGCCATATTACCTATGTAAATCCAGATTTTCTTAAAATCAGTGGCTTCGCAGAGG
AAGAGCTCATAGGGCAGCCCCACAATATGGTGCGTCACCCAGATATGCCCCAGCGGCTTTTGCGCATATGTGGTCAACTT
TAAAATCTGGCCGATCTTGGATGGGGTTGGTAAAGAATCGATGTAAGAACGGTGATCACTATTGGGTAAGTGCCTTTGCT
ATGCCCATTATCAAAAACGGGAAAGTAGTTGAGTATCAGTCTGTCAGAACCAAACCTGAAAAGGCCAAACCATGTGCAAA
ATGCCCCGAAAACATACGCCAACTTAGAAATGGCAAGAACATCCGTGCCAAAAATTCGTCTAGAGGTTTCACTGGAACTC
ATTTTTGTTCATCAATAAATCAATTTAAAAATATTATCTTTTAAACAAGGCTTAAATTGTTCATTGAGCTGGAAGAACAT
AGTAATGATATATCCAAGGTTCTTGAAGTCATTCGTAGCATTGCCGACCAAACTAATTTGTTGGCATTAAACGCAGCAAT
AGAAGCGGCTAGAGCTGGAGAGTCAGGTAGAGGGTTCGCGGTGGTTGCGGATGAAGTGCGTGGTTTAGCCGCGCGTACTC
AACAATCCACAATGGACATTCAGAGAATGATAGATACCTTACAAGGTAGGGCGAAATTGGCTGTTGCTGTTATGGAACAT
AGTAGCCAGCAGGCGCTGTTAAGTGTTGAACAAGCACAACAAGCAGCAGACGCTCTCACTGGTATAGGTAAACGTGTTAG
TGATATTACAGGTATGAGTGTACAAATGGCCACAGCTGTTGATCAACAAAGTGCAGTGAGTGATGAAATAAATCATTCAA
TCAGTAATATACGCATGGCAGCAGACACTAACGTTGATAATGGCAAAATTAACGCAAAATGTGCAGAGGGTGTCGCGGGG
TTATCTCATAACCTGAGTGAGTTAGCCCAGCAATTTTGGGAAAGAAATAAGTAGTTGTTCGGTGTCATTAAAAACAGATG
TAGGTTAACACTCATCACGCGGGTTATTCATTTGGAATAACCCGCGTGAATCCCTATCCTTACATAGATTAATTGCTGTA
TAGCTTAGTGGCAAACGCAGGTGTCCGGCAGTAGCTGACTAGTTCAAAGCAACTGTTGGATGAGGCCTTCGAATCTCGAA
TAGACTTACCTAACCATCTGAAACGCTTTCTCACTGGTTTCCTGAGGGAGCACTCCTGATAAGTTTATCTATAGTCATAC
CTTATTTCTACTTTACGCCCCTTTTGTACCAGAGCCTATATGGCTTCAATTAGGGTGCTCAGGGACGGATCATCTGGTAT
TGGGGGGAGCGTCTCTCGCATTAAATCCCCACGTTTTATCAGGTACTGCCTCGGTTGTATAACTGCTCAACATGAACAAT
ATGGTGAGCATTTTTGGCGACGAGAATGGCAGGTTTCTAGGGGTGAATAGTGCCCCGAACTCGGTGTGCTGATGGATACG
CGAGTTGCTTACCCCAGATTGAACGTCATTGTTTTATCGCTGCTGCACCTGAACACTGTCTTATGACTAAATTGCAAAAG
GGAATGGGAGTATCTGACTTGATAACCATGTAGGTGGATAGTTGTTAGTTCGGCCTGCGCAAGTGTCACCAGTTTTGAGC
AATGGACAAAGTATTATCGAGTCTTGCTTACCGGCTCGGTTTTTATCGTAGAAAAGCCCAAGTTGACCACTCGTGATAAG
AAATAAGGTATTAAAGGTGTTACCTACGGCTTGTTAATCCGAAACCGTCAGATACCTAATAGTTCCGATATGGATGCCTC
AGACTGAAATGAGCCTGATTTTATGAGAAATCAAGCATCTTCAATGATTACAGATATACCCAATTTATATCGTTAGTAAC
CTCATATATTTTACTGTTAGCGTGGGTATGCTCCTATGAGTAAAAAGACAATTTAGGATCACTACTTGATAAGGCTGATA
AGGCTTTGTATAAGTAAAATGAAGGAAGGAGCCGAGTAATCATTTATAATGCATGAGATACTTTATGAAAAATACAGAAT
ATAAATACTGAAATAATATCTGAGATTAAAATAAAAAACTTACTCGGTAAGTTTAGGATAAATAAAGTGTATTAAATTAA
CCCAATTAGCGTGTGCGATAATAATTGAACCTAAAGTACCATGGAATATATTTATTATCCACAAAGATAATAAGTCTTTA
AGTGTTATGTTATAACATAACGTTATAATTCCGAGAGTTGTTATTATTCAATGGAATATAGATCTTTTCTAGTAAGTCTG
GATGGAGAGTAAACTTGAAAAGATTTTAATCAGATTATGGGTCTAAGTATCAGTTGTTGGGGTTTTGCTTTTCTGTTGAT
ACTTTTGGGTGTGGTTAAGGCGATAAATGGATTGTAATATAATATAAATAAAGTTTTACTTGATGTGGTTCTGAGGTGTT
ATATGTTTCGTATTATTAAAGTTAATAATAAAAAAAATGACGTCAAGTATATAACATTTAAAAAGCCATTCATAATTTGG
ATTGAAAAAGGTGAGTGTGAAGTATTATATAGAAATGAGTCTAGAATTCTTACTTCTGGTGTTATATTGGCATTCAATAA
AAATAAAAGAATTAGAATAACAAACAAATCTTGCGATAATATAATAAATATTATTTCTTTAATAAAGGTTCCTGATGTAG
ATGTTCTTAGCTCATCTTACCGGAATAGCAGTGGAGGAGTGTTCGTTGTTTCAGTGTTAATTCCAATTTTAAAAATATGG
TTGTAATGCTAGATTATATAAATGATTTAAAATTTGATGCGTTAGGAAGAGAGTTTATAGTCGATATATTTTATAAGTAT
TTAAAAGATTTTGGTTTATTACATACAATGTTCGACTATAGAGAAACAAAGATACATTTCTCGGTACAGATGATAGAGTG
TATGATTATCTCTTAAGTTTATTACCAGAAGAACAAGTGATAAAGAATACTTGCTTATACTTTAACATAAGTCGATCCAC
GCTTATTAGACGACTGAAAAAATGTAATACAACCTTTAAGAATATTGTCAGGGAATGCAGAATGGATGTTGCAAAGGAAA
TTATTGAAACCAAAAATTTAGATATAGATTATGTATCTATGATCGTAGGTTACCAATCTAAAAGTAAGTTTTCAAATTAT
TTTTTTGAAAAGTATGGTGTTACACCTATGGAACTGTCAGGAAATTTGAATAAAAAATATGAGGTTATTATATTATGAAT
GTAGGGTTTGTAAAAAAATTAATATTTATATCTTCTTTTATCTTATTAGTGACTGTAGCATTTGTTGTTTGGGAAGGGTA
CACAACTGCGAAGAAGGAAGTTTCAGTTGTAATAGAAGATGGTATAAATGAAATAATTAATAAAACAGAAAGATTTGTTT
CATTAAAACTAGAAAGCGATATTAGTTTGGCTAGTTCAATTGTGGATAGTATTTCTTTACGCATAAGCGATGAACAGTAT
ATCAATGACATTATTAATGGTAATGCAATAAAAAAAGCGTTCCTTTCTACAGGGTTTGGTTTTGATAGTAATGGTAAAGT
TATAGAAAATGATCCTAATTGGGAACCTGAGGATGATTATGATCCAAGGAGTAGGGGATGGTATCAAGAAGCAAAGAAAA
ATAAACGTATTTTTATAACTGAGCCATATCTGGATACAGAAGGAAAAACTTTTAGTATCAATTAGCTCCCCAGTTGCTGA
TACAATGAATAATTTTATTGGGGCTATGTATTTTGATGTGGATCTGTCTAGGATACAAAAACGTAGACGATATAAATCTG
TTTGAAGCTGGCTATGTGTTTATTACATCTAATACAGGTAAGGTAATTATACATTCAAATACAGATGAATTAGGTAAAAA
TGTAAAGGATATATATAATGGGTTCAGACTAGATAAAGGAAAGGTAGTGCTTTCCGTAAATGGGGTTAATAAATGGTTGT
ATACTAGTCCTATTTGGGGTGGGGACTGGTTTATTATCGCTGTTATAGATGAAAGCATTGCAATGCAAAGTATAAATAAA
ATGAAGTATGAGCTTATATTTTATTCTGCAATTGGTTTGGTTTTCGGTGGGTTAATTTTAGTTTTCATACTACGAAGACT
AATGTCGCCGCTTAAAACTTTAGACTCAGCAATTAAGGATATTGCCTCTGGTGGTGGAGATTTAACTAAAAAACTTGATA
CAAATCTTGATAAAGAATTCTCTGAGTTAGCATTGGGGTTTAATTCATTTACTGAGATGTTGGGGAGTCAGATTAGACAA
TTAAAGACTATAGCTAGTGGTGTACTTGATGGAGCGGAGAAAACGGCCAATGAAGCAGAGGTTTCTCGCTTGGTTGTGGA
GCAACAGCTTCAGGAGTTAGAACAACTGGCTACTGCGATGAATGAAATGGCAATGACTGCCTCAGAGGTTGCAAATAGTG
CTCAAGTTGCAGCGGACGCTGCAAAAGAAGGCGAAAGTGCATCTTTAGAAGGGAGCTCTGTCGTCCATGAAACGACAGAT
GCAATTCAGCGACTTTCTATTAGGATTGGTAGCTCAGTAGAAGATGTTAAGGAATTAGTGAAAGCTACAGACCGCATAGA
AACAGTTCTTGATGTTATAAATGATATTGCCGACCAAACTAATTTGTTGGCATTAAACGCAGCAATAGAAGCGGCTAGAG
CTGGAGAGTCAGGTAGAGGTTTCGCGGTGGTAGCTGATGAGGTTCGTACCTTAGCTCAGCGTACTCAGCAGTCCACTATG
CAAATTAGTGAGATTATTGAACAACTTCAAGAAGGTGCCAAAAACGTTTCTCGTTCTATGGATGAGAGCAAACTGGAAAC
AGATATTGTTGTAGAAAAAACAAATCAAGTTAATGAGAAAATATCGCTAGTTCAACAGGCTATTCATCGTATTTCTGATA
TGAATTTACAAATAGCTTCAGCGGCTGAAGAGCAAAGCTTAGTTGCCGAAGAAATAAATAATAATACAGTTAATATAAAA
GATCTTTCAATAAAATTATCTGAAGCAGCATCAAATGCAGGAACTGAAATGAACGCTCAGGTTAGCAAAGTAAAAGAACA
AAATGAATTATTAAATGAGTTTAAAATATGAGGCGTTTTGTTGATTCAAGATTAGAGTTTAACTGTGTTGGTTTGATTAG
TTAATATTGGTTTGCTAGTTATAGTAATATTATTGTTAATAGCGGTGGTGCTGCATGGATAGTTTCATAGCAAAACAGGC
GATTACAGATGAGAACTTAACTATCGTTGGTTATGAGTTGCTGTTTAGGAATAGTGAGAAAAATAGATATCCTGAAGGTG
TTTCTGAAAGTTTAGCCACAAAAAAAATCATTTGGCAACAGTTTGTTGATGATACTATAGATAGAGTGGTTGAATCTGAT
AAGCTATGTTTTATTAACTTTCCTGAAGATTTGCTAATAGATGGCTACGCGGAAATCTTGCCTAAAGATAAGGTGGTTAT
AGAGGTACTAGAGAATACTATTCCTACTGAAAAGTTGCTTTCCGTTATTCGGGGATTAAGAGAAAAGGGATATTTATTCG
CGTTAGATGATGTTACTCGTACTGTTTTTGAAAATTGGCATGATTATCTATCATTATTTGACTTTGTTAAAATCGATACT
CGCCGTATAGACGACGATTTTCTCAAGTTGTTTTTCAGCCTTAAACCTATTTGTTGTATTGCATTAGCTGAGAAAGTCGA
AACCAATGAACAGCTAGAGAGCCTTAAAAAAAATGGTTTTCTATTGTTTCAAGGTTTCTATCTCGATCGCCCTAAAGTTC
TCAGGTGTGCAACAACTGAGTATGCAAATACTGAGTCTTTTGAGCTGCTTATCGAAGTAATTAAAAGAGATTTTAACCCT
AGTAGATTGGAATTAATTTTAATCCGAAATCCTAAGCTTACGGTAGGGTTATTGAAGTATGTCAACACAATTGGAAAGCC
ATTAAAACCTATTTCATCTATTCAGCATGCAATTGTATATCTAGGTCTTGAACAATTAAGAATGTTTGTTTTCTACTTTG
CAGTTCTACGATACATGATAAACTTGACTTGGATAAATATGTTTACGTTTTAACACGAGCAAAATTCTGTGAACTAATGA
TGGGTGAAATAGATCATAAACTTAGCTCAATGGCATTTATTTCAGGTATGCTATCGCTTAGTCATCTATTCTTGCCAAAT
GATAATAGTGAGTTATTATCAAGCCTTCCAATATCTAACGATATGCGAGATGCCGTATTATGTCGAGCCGGAATACTAGG
TGATGTCATATCAGCTTCTGAAGCATACCAGAATGCTAAATGGTGTGAGGCTTTAGATTTTTTAAATAAATATAAAATTA
AAATAGATGGTGGATTAAGTAAGTTGTATATGGATGCCATAGAATGGAGTTCAGAGTGTCGAACTTTAATGAAAGAAGTT
AAATAGTATAGTCTTTGGTTAAATTTATCACACTAATAACTATTTTAGTGAAACATAACTATATAAATAAGTGTGTAAAT
ATATCACTTTGATTATTGATTTCATATGAGGGTAATCTATTTGTATTACTTTTACTCTAACATGGATTCGACTTTTGTAG
GTTTTTTTATTTTAATCTGAAAAAATTAAGATTGATCTTGTGAATAGGTTTTCTTAATTTTGAAAATTATAGCTTCGAGC
ATGCGAAGGTTAGATATCCTTGAATATTAATGTTAATCTAGGTTAGTGTTTTATCAAAAAAATAGCTGTTACCTTTATGA
TACAAGGTAACAGCTATTTTTTACTAAGGTGTCAGGTTCGGTTGGGAATAATGGCCTTAGAATTGTTTATTACTACTAAC
CAGCTAGCTTAAGCACTTTTCTTTCAGCAAGAGATGTATTGCAATTAGATGCTGAGGTTATATGGCTACTCCACCAACTC
ATGAGTTTTCTGCGTTGTTCGAGATACTCTGCTCTGTTGTATGCTTTCCTAACCTCATTCTTGTCTACATGAGCTAGTGC
TGCTTCAATAATGTCTGGATTGAAACCTTGTTCATTAAGAGTTGTACTCGCTAATGCTCTTAGACCATGAGAGACCAATT
GTCCCTTATACCCCATTCTCTTTAGCGCCATATTCGCACTCTGGCTATTAACATGGCTCTTTGGATTTTTATTACTTGGA
AAAATGTATTCTCTATGGCTACTTATTGGTTTCATTATTTCCAAAAGTGCCAAAGTTTGCTCAGTAAGCGGAATTGTATG
GGGGCGCTTCATCTTCATTCTTTCTGCTGGTATTACCCATACCTTATTTTTAAAGTCGATATCCTGCCAACGTGCTGTAG
CACTCTCGATAGGTCTTGTCATTGTATGCAGTTGCCATTCAAGTAAGCATCGTGTAGCGAGTGTAATATTTGCATTTGCT
ATAGCTTGCATGAGCTCTGGTAGTCTTTCTGGTTCGATAGTTACCATATGCTGGCGTTTAGGGGCCGGAAAGAGCTTGGT
GATGTCTGCTAAGTAGTTTACTTCAATGTCACCTGAAGCTACAGCAAGACGCATAACCTCGTTGATTATACGGCATAGTC
TTTTAACTGTTTCTAGAGTTCCTTGTGCTTTTACTGGCTCAAGAATACTTAGTACCGTTCTGGGTTTGATGTCTTGAATG
GGGACATTCCCAAGTTTAGGTAGGATATGTTTCTCAAGAGCACGATAAGCTTTATCCGCTGTTTCTGGCTTTACGCTCTC
TCTCTTGAGTGTCAACCATCTATCAGAATATTTACCAAAGGTATTTTCAAGCTCCGCTCTTTCTTTTAAGAGCTGTTCAT
CTTTATGCTGTTTTGGGTCGATATTGAGAGCTAAGAGAGTTTTTGCTTCAGAACGTCTTTTCCTTGCCTCGGCAAGAGAG
ACATCAGGAAAACAACCAAAGCTTATGTTGTTTCTTTTTTTGGTTATTGGATGAGTGTATTTCAGAATCCATAACTTTGT
GCCATTCGTTTTAACACGTAATTGAAGGCCATCACCATCAGAGAGAGTGTATTCTTTGTCGGATTCTTTAGCTTGTTTTA
CTTGGGTGTTAGTTAAAGGGACTACTCTTTTTGCCATGATGTACCACCAAAATAGTCGATATTTAGCTGTTGGTACATTC
GATGGTACATTAAAACGTGGATGTTACAAGATGAGCATCGACAGCTATAGACAAAGATTGCTTGCTAAGTATTGATTTTA
CTGGGGTAGATAGACGTTGGTAGACATATGTAGAAGAGAAAGTGGTGGCCCCTCCCAGGTTCGAACTGGGGACCAAGCGA
TTATGAGTCGCCTGCTCTAACCACTGAGCTAAGGGGCCAAATTAGGTGTCAGATTATATTGGAAGGGGGTAGATGTGTCT
AGCCAAAGCGGGTTCAATAGTGCTTACAATTTATTCACTTAGCTTGTATAAAAAAGAAAAGGTGAGCTCAGCTCACCTTT
TTCAGTTCATAACCAACTTGAATTATTCATCCAAGAAGCTGCGCAGAACTTCTGAGCGGCTTGGATGACGCAGTTTACGC
AGTGCTTTTGCTTCAATCTGACGAATACGTTCACGAGTTACATCAAACTGCTTGCCCACTTCTTCCAGAGTATGGTCGGT
ATTCATATCGATACCGAAACGCATACGTAGCACTTTCGCTTCACGAGGTGTTAGGCCTGCTAATACATCGCGAGTGGCAG
CTTTAAGGCTGGTTGCGGTCGCAGAATCCAGTGGCAGCTCGAGGGTGGTATCCTCGATAAAATCACCCAGATGCGAATCT
TCATCATCACCAATCGGTGTTTCCATGGAGATGGGTTCTTTGGCAATTTTCAGCACTTTGCGGATTTTGTCTTCTGGCAT
TTGCATGCGTTCTGCCAATTCTTCAGGCAGTGGCTCACGACCCATCTCTTGCAGCATTTGGCGCGAAATTCGATTCAGTT
TATTGATCGTCTCGATCATGTGTACTGGAATACGAATCGTACGTGCTTGGTCAGCAATAGAACGAGTGATTGCCTGACGG
ATCCACCAAGTCGCATAAGTTGAGAATTTATAACCACGACGGTATTCAAACTTATCGACGGCTTTCATCAAACCGATGTT
ACCTTCTTGGATCAGATCCAAGAATTGCAGACCACGGTTGGTGTATTTCTTAGCAATCGAAATTACCAGACGTAAGTTTG
CTTCAACCATCTCTTTCTTCGCACGGCGAGCTTTCGCCTCACCGATTGACATACGACGGCTGATGTCTTTGATGCGTTCA
ACAGACAGTGATGTCTCTTGCTCGATCATTTGTAGTTTCTGAATTGAACGGCGGATCTCTTCTTCTTGCTCACGGACTTT
CGCTACGTAAGGCTTGTCAGAAGCAAGGACTTTATCCAGCCACTCTTCATTCGATTCATTGCCTGTAAATAGGGCGATGA
ACGATTTCTTCGGCATCTTCGCGACTTCAACTACCGCTTTCATTACCAAACGTTCTTGGGTGCGAACACGATCCATTGAA
GTGCGCAGAGTTTCAACCAAGTGGTCGAATTGCTTTGGTGTTAGGCGGAATTCACGGAAGATATCCAGCACTAAGTCTGA
CGCTTCAGAAGCTTGATGACTGTCACGACCAAATTCATTAACCGCTAATTGCAGGTTTTGGAACTTACCGCGCAGTTCAT
TGAATTTCTCACGAGCCAGTTCAGGGTCGATACCGACTTCTTCTTCGCTGTCGCTGCTTTCACCGTCGCCATCTTCGTCT
TCATCTTCGTCTTCATCTTCGACGACAGCATCATCTTCATCCGCGAGATCCGCTTCAGAAAGCTCAGAACCGATGTGAGT
CGCGGTTGGCGCTTCGGTTTCCATGTCGTTAGGGTCAACGAAACCTGAAATCAGGTCAGTGAGACGTAGCTCTTCGGCCT
GAACACGATCAAACTGCTCAAGAATATAAGGGATGGTTCCAGGATACTCAGCAATCGCACTTTGAACTTGGTTAATACCA
TCTTCAATGCGCTTGGCAATATCGATTTCACCTTCACGTGTCAAAAGCTCAACCGTACCCATTTCACGCATATACATACG
TACTGGATCGGTGGTGCGGCCAATCTCACTCTCTACGCTAGAAAGTGCCGCGGCGGCTGCTTCAGCAGCATCTTCGTCAG
TGATGGTAGTATCATCGCTGAGGGCAAGATCATCGGCATCAGGTGCGGTTTCCACCACCTTAATGCCCATGTCATTAATC
ATCTGAATAATATCTTCCACCTGCTCTGAATCAACGATTTCAGCAGGCAAGTGGTCATTTACTTCGGCGTAGGTCAGATA
GCCCTGTTCCTTGCCGCGAAGGACAAGTTGTTTAAGCTGTGACTGCGGATTTTGATCCATAGACGGTATCCAACTTCGTA
TCTGGTGAAGGAATAAGTATGCGCAATGCAAACCACGTATACTAACAAATTTATTCTTTGCTGACTATCTCAACAGAGTT
ACGCTTTCAAGCCTTTTAAGATCAAGTCTTGTAGCTCTCTTTTCTCTTCGGTTGATAAACCGACACTTCGCTCTTTGGCC
TGCAAATTTTCAATTTGTTTTTCTACGCACTGGGCAAGAATTTTGTCCAATGAGTCTAAAAATAGTTCTTCTTGATTGTC
TTCGACAAGGGGAATTTCCCAACTTGCCAGACGAGACAGAAGTGTCTCATTTTTTGAGTCTCGCCAATGTTCGAGTAATT
GACCCGTAGTGATATGGGGATATTGACGACATTTCTCAAGTACTTCACTGAAGGTATCGAGACCAGGGATCATCAAATGA
CGCACGCTCGCTAGGTCTGGTACCAATTCAGCATAGCTCGGATTTTGTATCAAGAGCGCGATAACATCACGCATTGGGGT
CCGTTTTATTGCTTTATGTGGTGCGGGTCGATTTTCTGTCTTACGTGCTTTTTTACGGCGCAGTTGGTGATCAAAGCCTG
TCCGTTCATCGAGTAATTTCTCTAGGATCTCTTGTAAAAAAGGATCCGGAATTTTGTCGATAAGTGGTGTTGCAACGGCG
CGCAGTGCCGATTTACCTTCATGGCTACCCAAGTTAATTTGGTGCAGTTCAATCAAGTTCTCAAATAAGTACTGCGACAG
TGGTGTAGCATTGGCAACCTGTTGTTCAAAATCGGCTTTGCCGTATTTACGCACGTAGCTATCGGGATCTTCACCGTCCG
GCAGAAACAGAAACTTTAAGATATTGCCGCTTTTGAGGTAGCTGAGTGCATTTTCTAATGCGCGCCATGCGGCATCACGT
CCAGCTCGGTCACCATCATAACAACAGATGACATGGTTAGTTTGGCGAAACAACAGTTGTAAGTGATCGCCTGTGGTTGA
GGTGCCCAGAGAGGCTACAGAGTAATCGACACCATATTGAGCGAGTGCCACGACATCCATATAGCCTTCCACCACTAGGA
TTTGTGGTGGTTCACGGTATGCCTGCAGGACTTCATAAAGGCCATACAGCTCTTTGCCTTTATGGAAAATCGGGGTTTCA
GGCGAGTTCAGGTATTTCGGTGTACCTTGCTCTGTAATACGGCCACCAAAACCAATGACTCGACCTCGACGATCGCGAAT
TGGGAACATGACTCGTCCGCGAAAGCGGTCATAACGGCGGCCGTTATCGTTTTCAATCAGCATACCTGCGGTGACAAGCA
TATCTTCACTGCTGCGCTGCTGACCAAAATTGCGCCGTACAAGATCCCATTCATCCGCTATGTATCCAATGCCAAATTTC
TGGACGATTTCTCCAGATAAACCACGATTTTTTAAGTATTCAATCGCATGCTTGTTGGCAGGAACTTTAAGCTGCTGACG
ATAAAACTGGGCGATGCTGCCCATCAAGTCATACAGGCTGCGCTTATCTTCACTTTTGACGGCTGGCGTATTTTTCGCAA
AGGGGCTGGAAGGCGTTCTTTCTTCACGCTGAACTTCAAGACCTATGGTCGACGCCAGCTCTTCAATGGCCTCAGGAAAC
TCCATGCGTTCATATTCCATGACAAAATCGATGGCATTGCCATGAGCACCACAGCCGAAGCAGTGATAGAACTGTTTTTC
CTGACTGACACTGAATGAAGGGGTTTTTTCGTTATGGAAAGGGCAGCAGGCGCTGTAGTTTTTGCCTTTCTTCTTCAGTT
TTACGCGTGCGTCAATAACGTCGACAATATCGAGTCGAGCAAGGAGGTCATCAATAAAACTGCGGGGGATGTGTCCTGCC
ATAAATCTTTGCATGCACCGAAAGATAGGGTCAAATACAAACAAGCCGTGCTTTCCAAAGGATTGCACGGCTTGCTGTAA
TTGGGTTGGGATTAAGCCAGTTTAGCGCGGACCAAACCGCTCACTTTACCCATGTCTGCACGCCCTTGAATATGCGGTTT
AAGTACAGCCATCACCTTACCCATGTCTTGCATGCCTGCGGCGGCTGATTCAGTGATTGCGCTGTCAATCAGGGCTTTCA
CTTCATCATCGCTCAGAGGTTGAGGCATAAACTCCTCAAGTACGGTGATCTCTGCTTTTTCCGCATCAGCCAAGTCTTGA
CGACCTGCTGCTTCGTATTGGCTTACAGAGTCGCGACGCTGTTTCACCATCTTGGTCAGCACTGCAACAATGTCGTCATC
GCTCAGAGTGATCTGCTCATCGACTTCACGTTGTTTAATAGCGGCCAACACTAAACGGATAGCGCCAAGGCGTGGTTTAT
CCTTGGCTTTCATCGCTAGTTTTTGCTCTTCTTTGAGATTCTCAATCAGAGCCATAACAAATTCCTTAGTTTAGGAAGCT
GTTATTAGTACAGACGAACGCGACGTGCGTTTTCGCGAGCTAGCTTCTTAGCGTGACGCTTTTGAGCAGCTGCTTTAGCG
CGTTTGCGAACGGTAGTTGGCTTTTCGTAGTGCTCACGACGGCGCACTTCAGAAAGGATACCTGCTTTTTCGCAAGAGCG
TTTGAAACGACGCAGAGCTACGTCGAACGGTTCGTTTTCACGTACTTTAACTACTGGCATATGCCTTTCACCTCGGGGGT
TAATTCGTTAATGCTGATATTTTGATGACCAGAGCAGCAAGAACCCTTGTGCGCCAAGTCGATAACCAGCCAGATCAAAA
TGGTGCGGAATTTTAATCCGATCGTCCTTCCTTTGTAAAGCACTTTGTCGCTTACATTCTGGACAAGGTTTGTTTGTCGC
GCCAAGGCGAGGTAACATGACGTCATATTTGATTTTAGATGGCAGCGTGCTGAGAAAACTATGCGCATTATTGGTATTGA
AACCTCTTGTGACGAAACGGGTATCGCGATTTACGATGACGAAAAAGGACTGCTGTCTCATAAGCTTTACAGTCAGGTAA
AACTGCATGCCGATTATGGTGGTGTGGTGCCTGAGCTGGCTTCGCGTGATCATGTAAAAAAAACCATCCCACTCATCAAA
GCGGCGATGGCAGAGGCAAACGTGACGCCGCAAGATTTAGACGGTGTGGCTTTTACCGCAGGCCCCGGTTTGGTTGGGGC
GCTCTTGGTTGGCGCTACGATTGGGCGCAGTTTAGCGTACGCTTGGGATGTGCCAGCGGTGCCGGTTCATCACATGGAAG
GGCATCTTCTTGCTCCGATGCTGGAAGAGAATCCGCCGCCGTTTCCGTTTGTCGCTTTGCTGGTATCGGGTGGTCACACC
ATGCTGGTGGAAGTGAAAAACATTGGTGAATACCGCATTTTAGGTGAGTCTATCGATGATGCGGCTGGCGAAGCCTTTGA
TAAAACGGCCAAATTGATGGGATTGGATTATCCAGGTGGCCCGTTATTGGCCAAGCTGGCGGAAAAAGGGACTCCGGGAC
GCTTTAAATTTCCCCGTCCTATGACGGACAGACCGGGGCTCGATATGAGCTTTTCCGGTTTAAAAACTTTTACTGCCAAT
ACCATTGCTGCAAATGGCGACGATGAACAGACCCGTGCGGATATTGCTTACGCCTTCCAAGAGGCCGTGTGTGACACTTT
AGTCATTAAATGTAAACGCGCATTGGAGGAGACAGGACTTAAGCGTGTGGTGATTGCGGGTGGTGTGAGTGCCAACAAGC
AGTTGCGTGCTGATTTGGAAAAACTCGCGAAAAAAATCGGTGGCGAAGTGTATTACCCACGTACTGAATTTTGTACCGAT
AACGGAGCGATGATCGCTTATGCGGGCATGCAACGTTTGAAAAATGGTGATGTGTGTGAACTTGGCTTGCAAGCTCGCCC
GCGTTGGCCGATTGATCAGTTAACGTCAATTCAGAAATAAGTACGACGAAATGGTATTGAAACGGTCGCGCTAGTGGCCG
TTTTTTCTAAACAAAAGAATGAATTAGATAATGCTGAATTTCTGCTCAGAGTTGTCTGCTTGGCATCTCATGTTACAGTC
AGCGTCTACTTTATTGATGGATAAATAACTAAAATGAATTCGATGCTGATTGATGGCCAAAAAATGGCTTACCTTGATGT
CGGGGAAGGCGAAGTGTTGCTCTTTGGGCACAGCTATTTGTGGGATCACCAAATGTGGGCTCCACAAGTGGCTGCGTTAA
GTCAACGCTATCGTTGTATTGTGCCGGATTTTTGGGCGCATGGCGCTTCAGAGGCCGCCCCTACTGCGATGAGCAATCTC
AAAGATTACGCTCAGCATATGTTGGCGCTGATGGATCATCTGCAGATTGAGTATTTCTCTGTGATTGGCTTGTCGGTGGG
AGGAATGTGGGGCGCAGAGCTGGCCTTACTTGCGCCAAAGCGAGTTCAATCTCTGGTTATGATGGATACTTTCGTGGGTC
TTGAACCGGAAGTGACCCACAAAAAATACTTTACCATGTTAGATACCATTGCTCAGCTGCAAGCGGTGCCCGCTCCGATT
GTGGAGGCGGTTGTTCCTATGTTTTTTGCATCTAACACGTTGAAAAACGAGTTGCCTGTTGTGGCGCAATTTCGCTCGGC
TCTGCAAGGTTTGAGCGGCGAGCGTGCTGTTGAAGTGGCGCGTTTAGGGCGCATGATTTTCGGGCGTCGTGATTTGATGG
ATGAGATCGAACACTTAACTCTGCCTGTACTCATCATGGTCGGCAGTGAAGATACTCCTCGCCCAGCGTTAGAGTCTTAC
CTGATGCAAGATACGATTCGAGGCAGTCAACTTGAAGTGATTGAAGGGGCGGGACATATCAGTAGTTTGGAGCAGGCAGA
ATCGGTGACACACCACCTGCAAACGTTCTTAGCAACCGTATATTGATTTTTCTGCCATTGATGAAATGGCGATCACCTAT
TGAGCCGCGCACGGTTACACGACGCGGCTCTCTTCATCATCGCTCGGCTTCTTATTCTTTTCACCGACCTTGGGCTCGGT
ACCCGCAAACAGGCGCTTCACGTTTTGATGATGGCGCAGCACAATCAAACAGCACAACATGGCAACTGGAAGCGTGTACT
GTGGCTTAATCAGCCAAGTGTAGAGGGGCGCGAGCAACACAGTGACTAAGGCTGCAAGCGACGAGTAGCGAAACAGTACG
ACAACGACAAGCCATGTGGCCATCACCATAGCGGTTAAATCGAGCCCAATCGGTGCGATTGCACCTAACGCGGTTGCCAC
GCCTTTTCCACCTTTGAAATGGAAAAAAATCGGGTACATGTGACCAAGGCAGGCGGCGATTGCCACCAATCCCAACATAA
AAGGTTCAATATTGAGGAAGTAGCCGCCCCAAACTGGGATGGTGCCTTTGAGCATGTCACACAATAAAACGGCCACTGCG
GCTTTTTTGCCGCCGATGCGCAGTACATTGGTGGCTCCGGGGTTTTGTGAGCCCACGTTACGCGGATCGGGGAGACGCAG
AACACGACAAATCAACACCGCACTGGAAATTGACCCCAGTAGATAGGCAAAAATGATCATGCTGAGCGCCAATGGAGTCA
TAACAGCCTCAAACTGCGTGTTTCGAAAAGTTATCTCGAATAAGTATTTGTATTCCCTGTTGAATAAGAAAAAATCTTTT
AGGATTTAGCATCTTGAACAGGTTTGGGTATATCATATCGCGATTGAGCGGATAGTACGATTTTTTCATCGGTTTGGGTA
TCCGACCTGTGAACAGGAAGCGATTGAGCATGGATAAAGTGTTTATTGAACAGTTGGAAGTGATCACGACGATTGGGGTC
TACGACTGGGAACAGCAGATCAAGCAGAAATTGGTGCTCGATCTGGAAATGGCGCACGACAACCGTGCAGCGGGAAAAAG
TGATGATGTAGCGGATGCTCTGGACTATGCCCAAGTCAGCCAAGCTGTGCTGGAGCATATCGAACAAGGGCGTTTTTTAC
TGGTAGAGCGTGTGGCTGAAGAAGTGGCTGAACTGATCATGACTCGCTTTGCTGTGCCTTGGCTCCGCATCCGCTTGACC
AAGCCGGGCGCAGTGCCGCAAGCCAAAGGAGTCGGCGTGATCATCGAGCGAGCGCGTGGATGATCACCGCTTATATTGGT
GTGGGCTCAAATCAGGATCGCCATCAGTCGATTGAAGCTGGCCTTCGTGCATTAGCCGAGCTGGCGAGCCAGTGGCGTCT
GTCCACGATTTATGAGTGTCCATCCGTTGGGTTTGCCAGCCATCCTTTCTTCAATCTGATGGTTGAGATGGAGACAGAGC
TCGCGCTGCCTGAATTGATGAAGCAGTTAAAAGCGATCGAGCTGCGTTGTGGCCGTTTGCCGAATGCACAAAAGTATCAG
GATCGAACACTGGATCTTGATATTGTGCTGTATGGCGATTGTGTATCGGAGAATGATCCAGTGCTGCCTCGACCGGATAT
CTATCGCTATCCGTTTGTGATTCAACCTTTATATGAGCTCTGTCCGCAGCGAGTGATTGCTGGTGATGGTCGAACTGTTG
AGCAGATTTGGCAACAAGCGCAGGATTTAGCATCACTCACCCCAGTACCGATCTGGTTTTCTATTAACGAGAAGAAACAA
TCATGAGTTATTTTGAGTCGTTCATTCTGGCTTTAATTCAAGGCTTTACCGAGTTTTTACCGATTTCTAGCTCCGCACAC
CTGATCTTGCCTTCGGCTATTTTAGGTTGGGAAGATCAAGGCTTGGCCTTTGATGTGGCGGTACACGTGGGAACGCTCGC
CGCGGTCGTGCTCTATTTTCGAAAAGAAGTGGTTTCGTTATTAAGTGCTTTTTTTGCTTCGATTTTTAAAGGTGATCGCA
GCAAAGAAGCCAAATTGGCGTGGTTGATCGTGCTGGCTACGATTCCGGCTTGTCTGTTCGGTTTTGTGATGAAAGATATT
GTTGAGCTCTATTTGCGCAGCGCTTGGGTTATCGCGACAACGACTATCGTGTTTGGCCTTTTACTCTGGTATGTCGATAA
ACATGCAGAGCTCAAAGCCGACGAATATCAAGCGGATTGGAAAAAAGCGCTGTTTATTGGTTTGGCGCAGGCCGTGGCTA
TTATTCCTGGCACTTCACGCTCTGGTGCAACCATCACTGCTGCGCTCTATCTTGGCTTTACCCGTGAAGCGGCGGCGCGT
TTTTCATTCTTAATGTCGATTCCAATTATCGTATTGGCGGGCAGTTATCTCGGATTGAAACTGGTGACCAGTGGTGAACC
CGTACACAGCGGTTTCTTACTGACAGGCATCATCACTTCATTTATCAGTGCTTACATCTGTATTCACTTCTTCCTGAAGC
TCATCTCTCGTATGGGCATGACCCCGTTTGTGATTTATCGCTTAGTGCTTGGTGTAGGCTTATTTGCGTTTTTATTAACT
CAATAATCACCTGCCAGCAAGCGCCTTTTCTAGGCTTTATGGTATAAATAGGCAGCATTCGAGCAAGTGACCAACGCCAC
GATTTTGTGGCGTTGGTTTTGAAAGAAAGATGGATTGGTTATGCGAGTATTTGCTTTGACCCTAAGCCTGCTATTGGTCT
GGCTGCTTTATACCCTGATGTGGGGCAAAAACGGTGTGATGGATTTTCGCGCTGTACAAGCGGAAATTGAAGTGCAGCAG
CAGGTGAATGCCAACCTTCACCTACGCAACCAAGAGATGTTTGCTGAAATTGATGACCTGCGCCAAGGGCTAGATGCGAT
TGAAGAGCGTGCCCGTAACGAATTGGGTATGGTCAAAGATGGAGAAACCTTCTATCGCATCATCGGTGAGGAGTCGCGCC
AATGAACAACATGACAGCGATTGTCCCCGCCGCGGGTGTGGGTAGCCGCATGCAAGCGGATCGCCCTAAGCAGTATTTAA
CCTTGCTCGATAAAACGGTGCTCGAACACACCGTTGAACATCTTTTAGAACATCCTCTCATCGAACACGTGGTAGTGGCG
GTGAGTGCTGATGACCCCTATTTTGCGAATTTGCCTCTGGCGCATCATCCGCGTGTGATTCGTGTCGATGGCGGCAAAGA
GCGGGCGGATTCGGTATTGTCGGCACTGGAGTATGTCTGCCAGCATCGCCTCAGTGAATGGGTATTGGTGCATGATGCGG
CGCGTCCGTGTGTGACTCACGCCGATATCACTCAGCTCATCACCACGGCTTTAGCTCATCCGATTGGTGCGATTTTGGCC
TCGCCCGTGCGGGATACCATGAAACGTGGCGATCACTTACAGCAGATTGTGCATACGGTCGATCGCACTGCGCTCTGGCA
TGCGCTGACACCGCAAATGTTTCGTGCCCAATCACTGCGTGAGAGGTTATTCGCCGCTTTACAGCAGCAAGTCACGATTA
CCGATGAAGCCTCAGCCTTTGAATGGCGTGGTGAAAAGCCTGCTTTAGTGGCAGGACGTGCCGATAATCTCAAAATTACT
CAACCTGAAGATCTCGCGTTGGCCGAGTTCTATTTAAGTCGTAATAAGGAAAAATCATGATCAGAATTGGCCACGGCTTT
GATGTACACCGTTTTGGCGGCGAAGGTCCCATCATTATTGGTGGAGTGAAGATCCCTTATGAACAAGGATTGATCGCCCA
TTCTGACGGTGATGTGGCACTGCACGCATTAAGTGATGCCTTGCTCGGCGCGATTGCTGCCGGAGACATTGGCCGCCACT
TCCCGGATACCGATGATAAATGGAAAGGGGCAGACAGCCGCGAGCTCCTCAAAGATGTGTATCGCCGTGTCAAGGCGCAA
GGTTATGTGCTTGGTAATGCGGACGTCACTATCATTGCCCAAGCGCCGAAAATGGCCCCTTATATTCAGGCGATGTGCGC
GGCGATTGCCGAAGATCTGGAAACCGATCTGGGCAACATCAATGTCAAAGCGACCACGACAGAAAAACTCGGCTTTACCG
GACGTAAAGAAGGTATTGCCTGTGAAGCGGTTGTACTTTTGCGCAAAGCTTAACTCAGCCTATAAAAAATTTTGGAATTA
AGATGACTGATATTCTCTCTCCTCTGGCTTATTTGTGCGGTAAACCGACTGCGAAGGCCAAACTCAAAGCGCTGCCAGAA
CACTTCCAAGTCAATGAAGTGTTGGGCTACTCCTTAACGGGACACGGCGAGCACTTGATGGTGCGTATTCGTAAGACAGG
GGAGAACACCAGCTTTGTGGCCAATGAATTAGCCAAAGCCTGTGGCGTACCTTCACGCGCGGTGAGCTGGGCGGGTTTAA
AAGACAGGCATGCCGTTACCGAGCAGTGGTTGAGTGTGCATCTGCCGAATGGCGAAACGCCGGATTTCTCTGCGTTTCTA
GCACAATACCCTAGCATTGAAATTCTTGAGGTGACTCGCCACGACAAAAAGCTTCGTCCGGGTGATTTGCAAGGCAATGA
ATTTGTCGTCACCCTATCGGAAGTAAGCGATGTTGCAGCGGTATTAAGCCGTTTAGAAACGGTTGCTGAATTGGGCGTTC
CCAATTACTTCGGTAGCCAGCGTTTTGGACGTCATGGCAATAACCTCAGTGAGGCGCGCCGTTGGGGGCGTGACAATGTC
CGTTCGCGCAATCAGAATCAGCGCAGCTTATATCTGTCTGCGGCTCGTTCGTGGATTTTCAACCAGATTGTCTCAAAGCG
AATTGAGCAGGGCTGTTTTGCCCGCTTTATTGAAGGTGATATCGCTTTAGCTGAGCAGCAAATGTTTAATGTTGATGGTG
ATTTAGCCCTTTGGGATCAGCGTTTGCAAGCTGGAGAAGTAGCGATTTCAGCGGCTTTGGCGGGCGATAATGCCTTGCCG
ACTTCTGGTCAAGCCTTGCCACTGGAACAAGCTGAATTGGATGCAGAGCCCGATTTAATGGCGCTGATCCGGGGGAATCG
TATGCGCCATGATCGCCGTGCGATCGCCTTAAAAGCGCAAAACTTAAGCTGGCAAGTGCAAGAAGATCAAATCACTCTGC
GTTTCTCATTGGATGCGGGTAGCTTTGCCACTTCCTTAGTGCGTGAATTGATCGAAGAGATCCCAGTGGTGCGTCATTAC
GATCAAGGCCATGAACAAGAGAGCCGCGATTCAGAGAGCGAAGATTAAGATGAAGATTCTACTCAGTAACGATGATGGCG
TTTACGCACAAGGCATTCATGCTTTGGCGGATGCATTGCGTGATTTAGCGGAGATTGTGATTGTCGCGCCGGATCGTAAC
CGCAGTGGTGCCTCGAATTCACTGACCTTAGAGCATCCATTACGAGTGTCGCAAATTGCCGAGAATACCTATTCCGTGCA
AGGTACCCCGACTGATTGCGTGCACTTTGCGCTTAATGAACTGATGAAAGACGCGCTACCGGATCTGGTACTGAGCGGAA
TCAATCACGGAGCTAACTTGGGTGATGATGTGCTCTATTCCGGTACGGTGGCGGCGGCAATGGAAGGGCATTTTCTTGGC
GTGCAGTCGATCGCCTTTTCTCTGGCGGGAACTACTCATTTTGCTAGTGCTGCTCACTTTGTGCGTCAATTGGTCGAGCA
ACATCTGGCTAACCCGATTCCGACCAATCGCTTACTTAACGTGAATATTCCGGATCGACCTTTAGAACTCATTCAAGGTA
TTGAAGTCACACGCTTAGGTGCGCGGCATCACGCCGAAAGCATGATAAAGCAGAAAGATCCGCGTGGGCATGATATTTAT
TGGCTTGGTCCTCCGGGTAAAGAGCAAGATGCCGGTCCGGGAACGGATTTTCATGCGATTGAACGTGGCTGGGTGTCACT
CACGCCGCTACAAGTTGACCTAACGGCACATGAGTCACTGCGTAGCATGGATCATTGGTTAAAGGAAAAGGTGAATGGCT
AACCCAAAAGCCGACAGACTGATTCAATTTTTAACTGAGCAGGGGATTACCTCACCACAAGTGTTGGCGGCAATCCATGC
ACTGCCACGCGAGTTTTTCGTCGCACCGGCCATGATGCATCAAGCTTATGACAATAATGCCCTGCCCATAGGTCAAGGCC
AGACCATCTCGCAACCCTATATCGTGGCGAAGATGACAGAGCTACTGGCGTTAACCCCAGAAACCAAAGTGCTAGAAATT
GGTACGGGCTCTGGTTATCAAACCGCAGTGCTCGCCAAACTGGTTAATCATGTGTTTACTGTTGAGCGGATCAAAACCCT
GCAATGGGATGCGAAAAGACGCTTGAAACAGTTGGATATCTATAACGTGTCGACGAAACATGGCGATGGCTGGCAAGGTT
GGCCCGCTCGTGGACCTTTTGATGCGATCCTTGTGACGGCTGCTGCGGCAAAAGTGCCGCAAAGTCTATTGGATCAGCTT
GCTGAGGGTGGTCGTATGGTGATCCCTGTGGGCGAAGACGAGCAATATCTGTACAAAATTGTGCGTCAAGGTGGGCAGTT
TATCTCTGAGCGGGTTGAAGCTGTGCGTTTTGTGCCACTGGTCGCGGGAGATCTTGCCTGATGACGCTTTACTCTTTCCG
ACTGGGCTTATTATTGTTTTGCAGCTTATTATTCGGCTGTACTGCACCTACGCCAGCACCAGTCTCTGGATTGGGTAAAG
ATTACAACAAAGTTGAGCGTGGTAGTTACCGCGGAAGTTACTATGAAGTTAAAAAAGGCGACACGCTCTATTTTATTGCC
TACCTCACAGATAAAGATGTAAATGATCTGATCAGTTACAACGATCTCGCTCCACCTTACACCATTCATCCTGGGCAAAA
AATTAAGCTCTGGTTACCTAATTATACTCCTCCTGCTTATGGTGGAACGGGCGGTGCAGCTACCGTGGCTGTGGCTTCAA
GCACAAGTGCAAGTGTTGCCAAAGCGGCGACGACGGCAACAGTTGCTCAAACCGTGAGCAAAAGCTCTAATACCAAAAAT
GTACAAAATGGGTCAACGAATAGTCAAAATTTGACTAAAAAAGATCCAGTTAAGACGGTTGATCAAACAAAAACAAAGGA
GTATGTTGAACCTGTCGGTAAACAAAATGTTAATGTTAATGTAGCAAAAGCTAAACCTTCGGATGAGAAGATAGCGAAGT
GGCTATGGCCGACAAAAGGTAGAGTCATAAAGAACTTTTCTGCGGGCGATCAAGGCAACAAAGGGATAGACATTGCTGGC
CAACGTGGTCAGGCTGTCGTTGCTACTGCAGATGGAACCGTAGTGTATTCGGGCAACGCATTACGTGGTTATGGCAACCT
AATCATCATAAAACATAATGAGCACTATTTAAGTGCCTATGCCCACAATGATCAGCTGCTAGCAAAGGAAGGACAAACTG
TGCAAGCAGGCCAGAAGATCGCCACCATGGGAAGTTCTGGTACCAACAGCGTACGCTTGCACTTTGAGATCCGTTATCAA
GGGAAGTCAGTGAATCCTAAACGCTACTTACCTTAACTCATATTGCTAAGGTCATACTGCAAAGGTTGTAAATCGCAATG
ACTCGCAAAGTTGCCAGGGGGAGGCCGCTATGAGTGTCAGCAATACCGTAACCAAAGTAGAAGAGTTCGATTTTGAAGAT
GAAGCACTGGAAGTGCTAGAAACTGATGCCGAGCTCACCAGTGATGAAGAATTAGTTGCTGTTGAAGGGGCAAGTGAAGA
CGTTCGTGAAGAGTTTGATGCTTCTGCGAAAAGTCTTGATGCGACCCAGATGTATCTCAGCGAAATTGGTTTTTCACCGC
TCCTTACTGCCGAAGAAGAAGTGCTTTATGCTCGTCGTGCCTTACGTGGTGATGAAGCCGCACGTAAACGCATGATTGAA
AGTAACTTGCGTCTGGTGGTAAAAATTTCACGCCGTTACAGCAACCGAGGATTAGCACTGCTCGATCTGATTGAAGAAGG
TAATCTTGGTCTGATCCGTGCGGTTGAGAAATTCGATCCAGAACGCGGTTTCCGCTTCTCTACCTACGCAACATGGTGGA
TCCGTCAAACCATTGAACGTGCGCTGATGAACCAAACACGCACCATTCGTCTACCGATTCATGTCGTCAAAGAGCTGAAC
ATTTATTTGCGTACTGCTCGCGAATTATCACAGCGCCTTGACCACGAACCTACACCAGAAGAAATTGCTCTTGAGTTAGA
CCGACCTGTCGATGATGTCACTAAGATGCTGCGTCTTAACGAACGGATCAGCTCAGTGGATACGCCAATTGGTGGGGATG
GAGATAAGGCACTGCTGGATATTTTGCCAGACTCTCACAATGCCGATCCTGAGTTTTCAACTCAAGATGATGACATTCGT
GAATCGCTGCTCAACTGGTTGGATGAACTTAATCCAAAGCAAAAAGAAGTGCTTGCGCGTCGCTTTGGGCTTCTTGGCTA
TGAACCATCGACCTTGGAAGAAGTGGGTCGTGAGATCAATCTCACTCGTGAGCGTGTTCGCCAAATCCAAGTGGAAGGTC
TACGTCGTCTGCGTGAGATTTTGGTGAAACAAGGTTTGAATATGGAAGCGCTGTTTAACGTCGAATACGACAACTAATTT
TTCCAGACTCATCCAAAACTAAGGCACCCGGTGGGGTGCCTTGTTGTTTCTGGAATCTGTAGATTCCATGCTTGAGATAT
GGGCAATAACTAGAGCAGCTTTTTCAATTGATAGAGCATATCTAGAGCTTGGCGAGGAGTGAGCTGGTCAGGATCTACGC
CTGCCAAGGCTTGCTCAACAGCACTCGGCTCAGGAATTAAGCTCAGCTGGTTGGCAATATCGACGCGGCTTGGCTTACGA
GTCTCGGCAGGTTGTGAGCTTAATAGCTCAAGTTGTTGTAATTTGGCGCGCGCATTTTTAATCACGGGCTTGGGTACGCC
AGCCAGTCCTGCTACGGCTAAACCATACGATTTACTCGCGGCACCCTCTTGCACTGCGTGCATAAAGGCGATGCCATCAC
CATGTTCAACCGCATCTAAATGAACATTCGCTAGATGAGGTAACACATTCGGCAGTTCGGTTAACTCAAAATAGTGAGTA
GCAAACAGCGTCATGGCACCAATCTCTTTGGCAAGCCACTCGGCACTCGCCCAAGCGAGCGAGAGTCCGTCATAAGTACT
GGTACCGCGGCCAATCTCATCCATCAACACCAAACTGTTACGGGTCGCATTGTGCAAAATATTGGCGGTTTCCGTCATCT
CCACCATAAAGGTTGAGCGGCCGGACGCAAGATCATCGGACGCGCCGATACGGGTAAAAATACGATCTAGTGGGCCGATT
GACGCACTTTCAGCCGGCACATAACTACCGATATGCGCCATCAGTGCAATCAAGGCGGTTTGACGCATGTAAGTCGATTT
ACCGCCCATATTCGGACCAGTAATGATCAGCATGCGTCGCTGTGGATTAAGTTCGATCGGGTTGGCGATAAACGGCTCAT
TCATTACTCGCTCTACCACAGGGTGGCGACCACCTTGGATGTGAATGCCCGCTTCTTGAACCAGCGTTGGGCGACAATAT
TCCAAGTTTTCTGCGCGCTCTGCGAGGTTTTGCAGCACATCCAATTGAGCAACGGAAGCCGCCAGTTGTTGCAGCTGCTC
AAGATGCGGCATCAGCAAATCGAACAACTCTTCCCACAGCTGTTTTTCTAACGCTAAAGCACGAGACTTAGAATTGAGCA
CTTTATCTTCATGCTGTTTAAGTTCTTCGATGATGTAACGCTCAGCATTTTTTAAGGTTTGACGGCGTACATAGTGGGGA
GGCACTAAATGGCTCTGACCCCGGCTCACTTGAATGTAGAAACCGTGCACATTGTTATAACCCACTTTCAGGGTATCAAT
GCCGTGACGATCGCGCTCTTCGGCTTCCAAGCGTTCCAGAAATTCGGTTGCGCCATTGGCTAAATCGCGCCATTCATCGA
GTTCGGCACTGTAACCATCGGCGATCACGCCACCATCGCGGATCACCACGGGTGGGTTTTCTTTGATCGCACGTTCGAGT
AAATCGCACAATTCATCCATTGGCTCGGCATGGGTGCGTAGCTCGGTAAGGTGAGGCTGCTTAAGCTCGCTCATGACCGA
GTGCAATTCAGGTAACTGCTGCATGGCATGGCGTAGGCGAGCTAAATCGCGCGGCCGCGCTGAACGCAGCGCTAGACGGG
CGAGGATCCGTTCAATATCGCCAATCTGTTTGAGCACGGGATGCAGTTCCCCATACAAAGCGGTTTCTTTGAGCTCAGTG
ATCGCATCTAAACGCTGATTGAGAGTGGCGTTATCGCGCATCGGTTGGTGGATCCAACGTTTGAGCATGCGGCTGCCCAT
GGGGGTAGCACAATGGTCGAGTACTTCTGCAAGCGTGTTATCTGTTCCACCCGCCAAGTTATGAGTGAGTTCAAGGTTGC
GCCGCGTCGCGGCATCCAAAATCACCGATTGATCTTGGCGATCCCAAGTCAGTGAACGAATGTGTGGCAAAGCGGTACGC
TGAGTATCTTTGACGTATTGGATCAAGCAGCCTGCTGCGCACAAGCCAAGTTTTGCTTGCTCAACCCCAAAGCCAACCAG
ATCGCGCGTGCCAAATTGCTGGTTGAGCTGCTGTTTCGCGGTATCGAGTTCAAATTCCCAAATCGGGCGACGGCGGTTGC
CTTGGCGGCTTGCCATTAGATGCACTGGCGAAAAATCTTCAGGAAACAAGAGTTCACGAGGCGAAGTGCGTTGCAGCTCG
GCGGCCATCTCTTCTTCGGTTTGCGGCTCACTGAGCTGAAAACGACCGGAGGTGATATCCATGGTTGCATAACCAAAGCG
GCCGTTATGGTGATAAATCGCCGCGATCAGGTTATCGACTCGCTCTGAGAGCAGGGCTTCATCGGTCACCGTTCCCGGTG
TCACAATCCGCACTACTTTGCGCTCAACGGGGCCTTTGCTGGTGGCTGGATCGCCAATCTGTTCGCAGATCGCGACCGAT
TCCCCCATCTGGACGAGTTTCGCCAAATAACCTTCCACGGCATGGAAAGGCACACCCGCCATAGGAATGGGTTCACCCGC
CGATGCGCCGCGTTTGGTTAAGGAAATATCTAGCAGTTCAGAGGCGCGTTTGGCATCGTCATAAAACAGTTCGTAAAAAT
CACCCATGCGATAGAACAGCAGAATGTCTGGGTTTTCCGCCTTGAGTCTTAAATACTGTTGCATCATCGGGGTGTGGTGC
GAAAGAGACTCGCTCGGTGAGGCGTTCGATTTCATCATAATCTTATGTCGCTGCTTATCATCATCTGTGCAGGCCTTGCG
GCATTTCATCACAAGGCGGGCATGGGTCACTTAAAAACGGTTACAGAGAATAGCAAACCTGACTAGGGCGGGGCAATTGA
GCTCTTGCTTTGCATGGTGATGACCTTAAGGCTCATCAGGCCATCGCCGCAAGAGGTTTACCGAAAAGCGCGTAGGGAGC
GTGATATGGATACCAAGTCAAACCGGTTTCGACACTCAGCCTAAGCCGAGTGTCGGAAAGCTCGGTTAGGAAAATAATCC
TGAGGATAAATAACGGTCGCCACGATCGCACACAATCGCTACCACTACGGATCCCGGATTTTGTTGGGCAATCTGCAAAG
CGGCAAACACGGCTCCGCCAGAGCTGACGCCGGCGCAAATTCCTTCTTCACGCGCAAGGGCGCGAGCGGTCTGTTCGGCG
TCAGTTTGAGTTACGTCCAGCACCTGATCGACTCGTGCAGCATCAAAAATGCCGGGGAGGTAGGCTTGCGGCCAACGGCG
AATACCCGGAATCGCGCTGCCTTCCGAGGGTTGTAAGCCGATGATCTGAATCTGCGGATTTTGTTGCTTCAGATAACGAG
AGACGCCCATTATGGTGCCTGTGGTGCCCATGCTTGAAACAAAATGAGTGATTTTGCCTTGGCTTTGCTGCCAGATTTCC
GGCCCGGTTGAGCGATAATGCGCGTCAGGGTTATCCAAGTTATTGAATTGATCCAATACCTTACCTTTGCCTTCTTGCTG
CATCTGTAAGGCTAAATCGCGTGCGCCTTCCATCCCTTGTTCTTTGCTAACCAAAATCAGCTCAGCGCCATAGGCGCGCA
TCGAATCTTTGCGCTCTTGAGTGGCGTTATCGGGCATGATCAGAATCATCTTGTAGCCTTTGATGGCGGCAGCCATAGCC
AACGCTATGCCAGTATTACCACTGGTGGCTTCAATAATGGTATCGCCGGGCTGCAAACTGCCGCGCGCTTCGGCTTGCAC
AATCATATTAAGCGCTGGTCTATCTTTCACGGAACCCGCTGGATTATTGCCTTCGAGCTTCACCAATACTGTAGAGCGGC
CTGCATTGAGGCGCTGTAAACGCACCAAGGGCGTTTGACCTACATAATCTTCAAGAGTGGGGAAATCAGACACAGAGCGA
TCCTTCTATTCTAATAGTGACAACCGATATACCCTTCCTACTTGAAGCTGCAGCGGTGTTGGCTACGTTTGTTCACCCCA
ATCACATAGTCTATCTATGCTCATGGGGACTCACTCACTTGCCGCCTACCTGCAACTCCAAGTTGTTTGGGTATAAAGCT
TCTGTTGATTGACGGCGCAAGCGTAAGACGACTCTTTGCAAGCGGCGTTATTTTCATGTCAGCAGTATAAGAACGACTTT
ATCTTCGGCATACAATTTATTGCTAGAAATTATTCCAAAACGTTCTATTAATGTTCTTTTTTTATAAACGATTTTCCTCA
TAATCTAGCAGCATAAAGGAAGCCATCTTGGCACTTGTGATTCTGGAGTAGAACAACATGAACCGAATTAAATCGACATT
AACGGCGTTACTGCTAGCAGGCTCGTTCCAAGCCTCTGCGGCCGATCAAACCATTCTCAACTCATCTTATGATATTGCTC
GTGAGCTGTTTGTGGCTTACAACCCTGTGTTTGCTGAGCATTGGCAACAAAAAAACAGGGAAGACGGTCGAAATTAAACA
GTCGCACGCTGGATCATCGGCTCAAGCGCGTTCTATTCTGCAAGGCCTAGCGGCAGATGTGGTGACGTTTAACCAAGTGA
CTGATGTGCAAATTCTGCACGACAAAGGCAAGCTGATCCCAGCAAACTGGCAAACCCTGCTACCAAACGCGAGCTCGCCT
TATTACTCCACCACCGCATTTTTGGTGCGCAAAGGCAACCCAAAGAACATCCAAGATTGGAGTGATTTGGTACGTGATGA
TGTGAAAAGTGTGTTCCCGAACCCGAAAACCTCAGGTAATGCGCGTTACACCTACTTGGCAGCGCTAGGCTTTGCACAAA
AACAATTTGGTCAGGATAACCAAGTGCAGCAAGATGAGTTTTTGAAGAAGTTTCTGGCTAACGTCGCGGTATTTGATACT
GGCGGCCGTGGTGCAACCACATCATTCGTTGAGCGTGGGATTGGCGATGTGCTGATCACCTTTGAATCGGAAGTGAATAA
CATTCGTCAGCAATACGGTGCGGATGATTACCAAGTGGTGGTGCCGAAAACCTCGATTTTGGCTGAATTCCCAGTCGCGG
TAGTGGAGAAAGTGGCAAAACGTAATGGGACTTATGATGTGGCGACCGAATACGTTTCATACCTGTACAGTGAGCCAGCA
CAGCGTTTGCTTGCAGAATTTAACTACCGTGTGCACGATGCCAAGGTACAAGCTGAGTTTGCTGAGCGTTTTCCCGCCGT
TGAATTGCTGACTGTGGAAGGGATCGCCGGTGGCTGGGAGCAAGCGATGCAAACCCAGTTCGCCAATGGGGCTAAATTGG
ATCAACTGCTGCGCCGCTAATCTTGTCTGACATTTCTCTAGGTTGCCCAATGGATGGGCAACCTTAATTCCACCCTGATG
TATCGAAAGAGGTTTTATGGGTCAAACGCTTGCACACTCTCGCCCGCGCCAGCAACGGGTTTTACCCGGTTTTGCGTTGA
GCCTCGGTGTCTCTTTGCTGTTTGTCAGCTTGATCCTGCTGCTGCCTGCCACTGGGCTTATCATGCAGACCAGCAACATG
ACCTTTAGCGAGTATTGGCAAGTGATTGCCGACCCTCGTGTGGTGGCAAGTTATAAAGTGACGGTTGGCTCGGCCTTGAT
TGCTTCACTGTTTAATGGCTTGTTTGGTTTGCTGCTTGCTTGGGTGTTGGTGCGTTACACTTTTCCCGGCAAACGTATTC
TTGATGCGCTGGTCGATCTTCCTTTTGCGCTGCCCACCGCGGTGGCTGGGATTACCTTGGCAACGCTGTATTCGGCCAAT
GGCTGGATTGGTAGTGTACTTGCTGAGTTAGGCATCAAGGTCGCTTATACGCCACTTGGTATTATTGTGGCGATGGCTTT
TACCAGTATTCCCTTTGTGGTGCGCACGGTTCAGCCTGTGTTAGAAGAAATTTCCCGTGAAGAAGAAGAAGCGGGCATGA
CGTTAGGCGCATCCGACGCTGCTGTGTTTTGGAAAGTGATTCTCCCTTCACTCAAACCCGCTTTATTGGTCGGAACGGCG
TTGTCTTTTACGCGCAGTTTAGGGGAGTTCGGAGCGGTGATCTTTATTGCCGGCAACATGCCCTACATCAGCGAAATTAC
CTCGTTAATGATCTTCGTGCGTCTGCAAGAGTTTGATTTCCCAGCGGCGAGTGCAATTGCCTCGGTTGTGCTGCTGACCT
CACTTTTGTTACTGCTGATGATTAACCTCTGGCAAGGCGCTTATCTGCGTAGCATTCACGGACGATAGGAATCAGTTTAT
GGCACACTCTCAGCCTTTACGTGTCGGTGAAAAGCCGTGGGTGAAATGGAGTTTGATCGCATTGGCTCTGTTATTGGTGG
CCGTACTGCTGCTGATCCCACTGCTGAGCATTTTCCAACAAGCGTTCGCCAACGGTATTAGCGCTTATTTTAGTTACTTT
AATGACCCCGATACGCGCCACGCGATTGGGTTAACTCTGGTGGTGGCGCTACTGACAGTGCCAATCAATCTGGTGTTTGG
TGTGCTGCTCTCTTGGCTAGTGACCCGCTTTGAATTTGTTGGTCGCAAGTTTTTGATCACTTTGATTGATATTCCGTTCG
CTGTTTCTCCGGTGGTGGCGGGGCTACTTTACCTGCTGCTCTATGGCACTAGTGGCTGGTTGGGCGAATGGTTGTATGAG
CGCGATCTGCAAATCATGTTTGCTTGGCCGGGCATTGTACTGGTGACTGTGTTTGTGACCTGTCCGTTTGTGGCGCGTGA
GCTAATTCCACTTATGCAGCAGCAAGGACGTTCGGATGAAGAAGCCGCGGTGATTTTGGGCGCATCATGGTGGCAACTGT
TTCGCCGAGTCACTCTGCCTAACATTAAGTGGGCGCTGATTTATGGCGTGATCCTCACCAATGCTCGCGCGGTGGGGGAG
TTTGGCGCGGTAGCGGTGGTTTCAGGCAACATTCGTGGTGAAACCAATACCTTGCCTTTGCATGTACAGCTTCTGTACGA
GGATTATCAATCGCAAGCGGCCTTTGCTAGCGCTTCGCTACTGGCGTTTATCGCCCTATTAACACTATTACTGAAAGCTT
TGGTCGAGTGGCGTCAAGAGCGCCTTCAGGCGGTCGAGCATAATGAGCAGGGAACCTTATGAGCATTCGTCTAGATAATA
TCTCTAAACATTTTGGCCAGTTTCAGGCGCTTGCCCCGCTTTCTCTCAAGATTGAAGATGGTGAAATGATTGGTTTGTTA
GGGCCATCTGGTTCCGGCAAAACCACATTACTGCGTATTATTGCCGGTTTGGAAGGAGCGGATTCCGGTACGATTCATTT
TCGAAATCGTGACGTAACGAATGTGCATGTGCGCGATCGTCGAGTTGGCTTTGTGTTCCAAAACTATGCGCTGTTTCGTC
ATATGACGGTGGCCGATAACGTAGCGTTTGGCTTGCAGGTGATGGAGCGTGCTCAGCGTCCAAATCCGGCGGAAATTCAA
AAGCGTGTGAAGCAACTGCTTGAAATCGTACAGCTTGGCCATTTGGCGCATCGTTATCCAGAGCAGCTTTCTGGTGGTCA
AAAACAGCGTATTGCACTTGCTCGCGCACTGGCCACCCAACCTGAAGTGCTACTGTTGGATGAACCGTTTGGCGCTTTGG
ATGCCAAAGTGCGTAAAGAGCTGCGCCGTTGGCTGCGTAGCCTGCATGACGAGTTAGGTTTTACCAGCGTGTTTGTGACC
CACGATCAGGATGAAGCCTTAGAGCTTTCCGATCGCGTGGTGGTGATGAGTAATGGCCGCATTGAGCAGATTGATTCACC
CGTTGAGCTTTACGCTCAGCCCAATAGCCGCTTTGTGTTTGATTTCTTTGGGAACGTTAATCAGTTTGCGGGTGAGTGGC
AAAATGGCCAGTGGGTCAATGGCTCTGCCTTTATTCAGCCACCAGAGAGTGACGCGACGCGTCAAAGTGGTTTGCTGTAT
GTGCGCAGCCATGAGTTGGCGCTGTCAGATAAAGAGAACAGCCAAGCCTCATTGCCGTTTGAAGTGGTCTCGATTAACCC
GGTTGGGGCAGAAGTGCGCGTTGAGTTAGCGTCTGTCGGTTGGCAAAGCCAAGAGCTGTGGGAAGCCAAACTTTCACATC
GCTCTTTAAGCGAAAAGCGCTTGAGTCGCGGCGATCAAGTCTTCGCCACACCACAAGTGGGCTATTTCTTTGCCAGTGAA
GGGCAAAGTAGCCCGAGCGTCCTACGCTGGCCATTCTTGGCTCCGGGTAGTTTGATGTTTGAAATCTGATGCTTGAAATA
CGAGGGTTGAAATTAGACCGAGAAAGAGTGCCCAAGGGCACTCTTTCTATTTGGGACGATTGCAATTAACGTCTAATTCG
GTAGTTTAGCCTGCAGTTTTACCGAGCAAAATGAAACACTAGTGACACAATGAAACAGAAGCGAGAGGCAAGCGTATGAA
AACACTGCATTCCTTGAGTGAGCAGTTAGGGGGGCTACTGGCTAACCAGCAGCAGATCCTCGCTAGCGCAGAATCTTGCA
CCGGCGGTGGTGTGGCTTATTGGGTGACTGAAGTGGCCGGAAGTTCGGCATGGTTTGATCGTAGTTTCGTGACTTACAGT
AATGAAGCCAAACAAGAAATGCTCGGTGTTCGGCAAGCAACATTACAACAATTTGGTGCGGTTTCTGAACAGACCGTTGA
AGAGATGGCGCTTGGTGCGCTCTTGCATTCAAAGGCTACGCTAGCGGCTGCGATTAGTGGCATTGCTGGCCCCGGTGGCG
GTAGTGCAGAAAAGCCAGTTGGCACCGTCTGCTTTGGCTTTGCTAGTGTTCAAGGTTGGCTCAAAGTGGAAACGTGCCAC
TTTACGGGTGATCGCGAACAAGTGCGTCAGCAAGCCATAGCGCATGTGTTGCAAAGCTTGATTGAGCATCTCGCAGCAGA
TCAGGTTCAAAACGTTAACTGAGCCAAACTTTTTTCTATACAGGGGTGGACACTGTACAAATCAACAGTATAATAAACCC
CAACATGACAAATCAGCGTCGACCCGATTTCGACACAATTACCTATCACCTGAGAGTGACTATCCGGAGAGAGTAATGGA
CGAGAATAAACAGAAGGCACTTGCGGCCGCCCTCGGTCAAATTGAAAAGCAATTTGGTAAAGGCTCCATCATGCGCTTAG
GCGACAACCGCGCGATGGATGTAGAAACCATTTCGACCGGTTCTCTGTCTCTGGATATCGCGTTGGGTGCTGGTGGTCTA
CCAATGGGACGTATCGTTGAGATCTTCGGCCCTGAATCTTCGGGTAAAACGACACTGACTCTGGAACTGATTGCTGCTGC
ACAACGTGAAGGTAAAACCTGTGCGTTTATCGATGCCGAGCACGCACTGGATCCGGTTTATGCCAAAAAATTGGGCGTGA
ATATCGATGAGCTACTGGTTTCTCAGCCAGATACCGGCGAGCAAGCACTGGAAATTTGTGATGCACTGGCTCGCTCTGGT
GCTGTGGATGTCATCGTTGTTGACTCAGTAGCGGCTTTGACACCAAAAGCGGAAATTGAAGGCGAAATGGGCGATAGCCA
CATGGGTCTGCAAGCGCGTATGTTGTCGCAAGCAATGCGTAAACTGACGGGTAACCTCAAGCAATCCAACTGTATGTGTA
TCTTCATCAACCAAATTCGTATGAAGATTGGTGTGATGTTTGGTAACCCAGAAACTACCACTGGCGGTAACGCACTGAAA
TTCTACGCTTCTGTTCGTTTGGATATTCGCCGTACTGGCGCAATCAAAGAAGGCGAAGAAGTGGTGGGTAACGAAACCCG
TATCAAGGTTGTGAAGAACAAGATTGCTGCGCCGTTTAAAGAAGCGAACACTCAGATCATGTATGGCCAAGGTTTCAATC
GTGAAGGTGAATTGATCGATCTTGGTGTGAAACACAAAATGGTTGAGAAGTCAGGCGCTTGGTACAGCTATAACGGCGAT
AAAATCGGCCAAGGTAAAGCGAATGCCTGCAAGTATCTGAAAGAAAACCCAGAAATTGCGAAAACTCTAGATAAAAAACT
GCGTGAAATGCTGTTAAACCCAGAAAACATGCAGCTGATCGCTGAAACATCTTCTGCGGCGGATGACGTCGAATTTGGCG
CGGTGCCAGAAGAGTTTTAATCGGCAGGCTGAATGCAAAGAGGTTCAGCCTCTCAATCTCGATGTTGATGAAGCCCTGCA
ATGCAGGGCTTCTTTTTGGCTGCCAATTGAGTGAGTGACTCAAAACTCACCGTTAGCCTAATAGGGAGTTCCATGAGTTT
CGACTTAGCCACTTGCCGACAAAGTGCCTTACAACTTCTGAGCCGTCGCGATCATAGCGAATATGAGCTATACCAAAAAT
TAGCCCTCAAAGGTCATCCTGCTGAAGTGATTGATGAGGTTGTGAAGTACGTTTTAGAGCTAGGGTATTTGAGTGATGCC
CGTTACGCAGCGAGTCAGGCTCGACAAATCGTTCATAAAGGTTACGGTGAGCAGCGTTTGCGCCAGCAACTCAAAGAAAA
GCGGGTTGCGGAAGAGGTGATTGAGCAAGCCCTCGCCGAGCAAACGATAGATTGGTTTGAACTAGCGAAAGAGGTCGCAC
ACAAGAAATTCAAAAGCGGCATCAGCCACGAGCGCTCGCAATACGCCAAACAAGTTCGGTACTTACAGTACCGTGGTTTC
AACTTTGAGCAAATTCGTTATGCGCTTCAAGCCAGTGAGAGTGATGAGTAATCGCTTTCACCCTCTACATTCCGCTTATT
AATCTCGCTCTGGATTTTATGCATCTTGGTTGAGCTGCCGCTCGCCACACATTCAGTTTGCGGAAGAGAAGAAACTAGGC
GAACTGTTATCCTTGCTTTACAATAGCGCAAAATTCTAACTTGAGTATTTCAGGAAGAGCTGCATGTTTATGAGCACGGA
TGAGGTGCGCCGCGCGTTCCTCTCATTCTTTGAAAGCAAAGGTCACCAAATTGTAGAAAGTTCTTCTCTGGTGCCTGCTA
ACGATCCGACCCTGTTGTTTACCAACGCAGGGATGAACCAATTTAAAGACTGTTTCTTGGGCTTGGAAAAGCGCGCCTAC
ACTCGCGCCACGACCGCTCAACGTTGTGTCCGCGCGGGCGGTAAGCACAACGACCTAGAAAACGTCGGTTTCACCGCACG
TCACCACACTTTCTTCGAAATGCTGGGTAACTTCAGTTTCGGTGACTATTTCAAAGAAGATGCGATCCAGTATGCATGGG
AGTTTCTGACTGACGTTCTGCAACTGCCGAAAGAGCGCTTGTTAGTCACGGTTTATGAAACCGATGACGAAGCCTTTGAT
ATTTGGAATAAAAAAGTCGGCATTCCTGCTGACCGCATTATTCGTATCGGCGATAAAAAAGGTGGCAAGAAGTTCGATTC
GGATAACTTCTGGCAGATGGGTGACACCGGTCCTTGCGGTCCATGTACTGAAATCTTCTACGACCACGGTGACCACATTT
GGGGTGGACCTCCAGGCTCACCTGAGGAAGATGGCGATCGTTTCATCGAAATCTGGAACAACGTTTTCATGCAGTTCAAC
CGTCATGCGGATGGCACGATGGAGCCGCTACCTAAGCCGTCTGTGGACACGGGCATGGGTATTGAGCGTATTTCCGCGAT
CATGCAAGGCGTGCACTCCAACTACGAAATCGACGTATTCCAAACGCTGATCAAAGCAGCCGCAGACGCAATTGGTTACC
AAGATCTGACTAATCAGTCTCTGCGCGTTGTCGCGGATCACATCCGTTCATGTGCCTTTTTGATTGTGGATGGCGTGATG
CCGTCTAACGAAGGTCGTGGTTATGTACTGCGTCGTATCATTCGTCGTGCCGTTCGTCATGGCAATAAGCTCGGTGCGCA
AGGTGCATTCTTCCACAAGTTGGTGGGACCATTGGCGGAAGTGATGGGTACTGCAGGCGTTGAGCTGAAAAAGCAGCAAG
CTCTGGTTGAAAAAGTGCTACGTATCGAAGAAGAAAACTTTGGACGTACGCTGGATCGCGGCATGAGCATTCTGAATGAC
GCGCTGGATCAACTATCAGGCCAAGTGCTGGATGGTGAAACCGTCTTCAAACTCTACGACACCTACGGCTTCCCTGCGGA
TTTAACCAATGATGTGGCGCGTGAGCGTGGCTTTAGCATTGATGAAGCGGGTTTTGAACAAGCGATGGAAGAGCAGCGTC
AACGCGCTCGTGAGGCTGGCCAATTTGGTACGGATTATAATTCGCTGATCAAATCCGCCACCAATACCGAATTCTGCGGT
TACACGGCGAGTCGTGGCCAAAGTGTGGTTCGCGAAATGTTCGTGGAGGGCGCGGAAGTTTCTACGCTGTCAGCTGGTGA
TAAAGCCATCATCGTACTAGACAACACGCCATTCTACGCAGAATCAGGTGGTCAATGCGGCGATACTGGCGTTTTGAAAA
CCGACGCAGGTATTTTCCATGTTGAAGATACTCAAAAATTAGGTAACGCGATTGCGCATCACGGTGTGATCGCCCAAGGC
GTATTGGCGACAGGCGATCAGGTGGATGCCATCGTCGATGAAAAGCGCCGTGCGGCAATTTCGCTGAACCACTCGGCGAC
TCACTTGTTGCATGCTGCACTACGTAAAGTGCTGGGTGAACACGTGGCGCAGAAAGGCTCTCTAGTGCGTGCTGAAACAC
TGCGTTTTGACTTCTCACATCTGGAAGCGATGACCGCTGCAGAGATTAAAGAAGTAGAACGTTTAGTGAACCAAGAAGTT
CGTCGTAACCACAGTATCGAAACCAACATCATGAATATTGATGAAGCGAAAGCGAAAGGTGCGATGGCGCTGTTTGGTGA
GAAATATGACGACCAAGTTCGTGTGCTCTCAATGGGAGATTTCTCAACTGAGCTGTGTGGTGGTATCCACGCGAGCAACA
CGGGTGATATTGGTCTGTTTAAGATCATCTCTGAAGGTGGTATTGCTGCGGGTATTCGCCGTATTGAAGCGGTGACTGGT
GAAGGCGCATTAGATTACCTCGATGCACAGCAAGCACAGCATGATGCCAAAGTGTCTGAAATGGCGGCAAAAGCCAAACT
GCTGGAGAAAGAGATCCAACAGTTGAAAGATAAGCTGGCGGCGAAAGAGAGCGCGGGTCTTATCAACCAAGTTAAGCAGA
TCGCGGGTGTTAACGTACTGGTTGCGCAGCTCAACGGTGCAGACAACAAAGCGCTACGTGGCATGGTAGATGATCTCAAA
AACCAATTAAGCAGCGGCATCATCATGCTGGGTAATGTGGCTGAAGGCAAAGTTGGCCTAATTGCGGGCGTAACCAACGA
TTTGACCAATAAAGTCAAAGCGGGTGAGCTGGTCAACATGGTCGCACTACAAGTCGGTGGTAAGGGTGGTGGCCGCCCTG
ACATGGCTCAAGCTGGAGGGACAGATGCTCACGCTCTGCCATCGGCCTTAGAGTCTGTCGACGCTTGGATTGCCGAGCGT
CTATAACAGTGATAAATAGATTACGCTCAATCAATATTTGTTGATTGAGCGTAATTTTATCTGGTCTACCAAGTGGTTTA
ATTGGCGCAAATATAGACTAAGCCAATTAGCCGCTTGGTTTTATTTTGGTAACGATCAAACCTTGTTCGACATGTAAGTT
AAACAAGTTTGATCCCGATGAGACTTTGGTCTTGGGAAGGTGAATACTGGTGAAAAAGCCCCTTATCGTGCAAAAGTTCG
GCGGAACTTCGGTGGGTTCAATAGAAAGAATGCAAACCGTAGCCGAACACATCATTAAGGCGAAGAATGATGGCAATCAA
GTTGTCGTAGTGGTCTCTGCCATGGCAGGGGAAACCAATCGACTGGTGGGTTTAGCTCAACAAGTAGATAGCGTACCAAA
CGCTAGAGAACTTGATGTTTTGCTCTCTGCTGGTGAGCAGGTGTCAATGGCCTTAGTGGCAATGACACTGCACAAAATGG
GCTATGCCGCCCGCTCACTAACCGGAGCTCAAGCGAATATTGTGACGGACAATCAACACAATGACGCGACGATTAAACAT
ATTGATACTCGAACGATTACCGAGTTGCTAGAACAAGATTTTATTGTGATAGTCGCGGGTTTTCAGGGCATTAATGAAAA
TGGGGATATCACTACGTTAGGCCGTGGTGGCTCAGACACCAGTGCTGTGGCATTGGCTGGGGCACTGAATGCCGACGAAT
GCCAAATATTCACTGATGTCGATGGGATATACACTTGTGATCCACGCATTGTACCAAGTGCTCGTAAGCTGGATGTGATT
GATTTTCCTTCCATGGAAGAGATGGCGCGCAAAGGCGCAAAAGTGTTGCACCTACCGTGCGTGCAGTATGCTTGGAAGCA
TGCCGTGCCACTCAGAGTGCTCTCTACCTTTGAAGTGAACCAAGGCAGTTTAATTAAAGGCAGTGCCGCAACTCACGCAG
TATGTGGTATTGCTCTTCAGCGCGATATGGCGCTGATAAGAGTGGAGAGTGAATCTTTCCCAAGCATCATCAAGCAGTGT
CAAATGCTCGGCATTGAAGTCTGCACAACCATTGATGAGCCTACCCATAGTGCATTTGTGATTAAACGCGATGCTTATGC
CAAGCTACAATTAGTCGGCGCAGATAAAATTCGTGGTTCAGAGCCCGTGAGCCTTATCACCAAGGTCGGTATACAAGCCG
GGGCATTAGTTGCCCATGCACGTCAGACCTTAGCGCAACATGGCATCGATGTGCGTTATGTCTCGGCCTCGGAACAATCA
TCTATGCTAATGTTAGACCCTGCAAATGTGGATCGTGCGGCAAATATTTTGCACGAGACCTATGTGACGTCGGAAATCCC
TCAAGAGTTTGGTCTAAAACAAACCTTTTTAGGTTAAACGGGCACCATTGAGAGTTTACGATGTCATAACTTTTGATGGA
TAATAGTGTGGTTGCAAGAAAATACAGAGATTACTCAAGGAGCTAAGAATGCTTATTTTGACTCGCCGTGTTGGCGAAAC
CCTGATGATCGGTGACGAAGTGACCGTGACAGTATTAGGTGTAAAAGGTAACCAAGTCCGTATCGGTGTAAACGCACCGA
AAGAAGTGTCTGTGCACCGTGAAGAAATCTACATGCGCATTCAAGCTGAGAAAGGTAATGGTGGCGTTGCGTCTGGCAAC
TACTAATTATCGAAGAAAGGTCGGCCGTTAACGCCGACCTTTTTGTTTATCCCCGTGTTTTTATTTAGAAAGTGCAAATT
CTCAGCGCTTTGGTTAATTTGCCAACGGTTGAGTTGTTTTGCCGAGTTTTCACCAAGAAAGTGTTTGACATATTTTTGGT
AAATCGTAATATGTGCCTCCGCAAGACGGTGAGGTGGCCGAGAGGCTGAAGGCGCTCCCCTGCTAAGGGAGTATACGGTT
TATAGCCGTATCGAGGGTTCGAATCCCTCCTTCACCGCCATTTCTTGCAATGCTTATTTCGATAAGCCACAGCGCGTCCG
TAGCTCAGCTGGATAGAGTACCTGGCTACGAACCAGGCGGTCAGAGGTTCGAATCCTCTCGGACGCGCCATATTCTTCTG
GAATATGAAAGTGGTGAGGTGGCCGAGAGGCTGAAGGCGCTCCCCTGCTAAGGGAGTATACGGTTTATAGCCGTATCGAG
GGTTCGAATCCCTCCCTCACCGCCATTTATTGGCCTATGGTCAATTTTTTTGTTCTAGAAGAAAATATTTGTGATATAGT
TCACAACCTGCGCGCTCGTAGCTCAGCTGGATAGAGTACCTGGCTACGAACCAGGCGGTCAGAGGTTCGAATCCTCTCGA
GCGCGCCACTATTTAAAGCTCCTGAATGTTCGGGAGTCGATTGTGAAAACAATCAAAGCCTGCGCGTCCGTAGCTCAGCT
GGATAGAGTACCTGGCTACGAACCAGGCGGTCAGAGGTTCGAATCCTCTCGGACGCGCCACTTTTATCTCGTCAAGAGAG
AAGGGTAATACCCTGATACTGGATTTTTCGGTATCGAACCATTAAACACTGCGCGCTCGTAGCTCAGCTGGATAGAGTAC
CTGGCTACGAACCAGGCGGTCAGAGGTTCGAATCCTCTCGAGCGCGCCACTATTTAAAGCTCCTGAATGTTCGGGAGTCG
ATTGTGAAAACAATCAAAGCCTTGCGCGTCCGTAGCTCAGCTGGATAGAGTACCTGGCTACGAACCAGGCGGTCAGAGGT
TCGAATCCTCTCGGACGCGCCACTTTTATCTCGTTAAGAGAGAAGGGTAATGCCCTGATACTGAGATATAGGTATCGAAT
CATTAAGCATTGCGCGCTCGTAGCTCAGCTGGATAGAGTACCTGGCTACGAACCAGGCGGTCAGAGGTTCGAATCCTCTC
GAGCGCGCCATATTAGAAGCCCTGCATGAAAATGCAGGGCTTTTTTACATTTCGCAAACACCTCATTTACCCTTGCGCTA
CAACTTATTGTTTTGTGAAGGATATTCCCCGCTATATTAACTTCATCGCAGTATTTGCCCCTCTTTCGCGCTAAGTTAGC
TTCAGTCGGTCAAAAAGCAGCCTCTTGGCCTTGCACTTGTGCTGGTTTTCAATCTCAGGTGATGATTTATTGTTCCAGTT
TGTGCCAGAGCTAAAAGAGTGCTTGTAACCAAATTGACAATTATTGTTCAGTCGAGATAATCCCACTTCTTCTGCGTTAA
GCGCAAAAAATGTGCACAAACCGAAGAATGTCAGGATGACACGCAAAGGAAGCAACATGACACATATTGGAAGTCTCTTA
TTGGATGCCGCCACTCTGATGGTCACCGGAATGGCTGTGGTATTCCTATTTCTTACTCTTCTCGTTTATCTCGTTCAGTT
TATGTCCCGTGTGATACCGCAAGAGGTACCCGAGGCTGCTGCAACGCCCAAGAAAAGTCAAAAAGTTCAACCAGTCACTG
ATTCCGTTAGTCCACAAGTCGTGGCGGCAATCGCCGCGGCTGTGCATCAGCACCGCAGTGCGACAGCGAAACAGTAGTCT
GGATTACAAGGATTAAAAGGAGTTAATGAGCATGTCTAAACCATTAGCCATCACCGATGTCGTCCTACGTGACGCCCACC
AATCGCTCTTTGCTACGCGTATGCGTATTGAAGATATGCTGCCGATCGCGGCTGAGCTGGATAAAATCGGTTACTGGTCG
TTGGAAACTTGGGGTGGAGCGACGTTTGATGCTTGCATCCGTTTCCTTGGCGAAGATCCATGGGAACGTCTACGCGCTTT
GAAAAAAGCGATGCCGAATACCCCAATGCAGATGTTACTGCGCGGCCAAAACTTACTCGGTTATCGTCATTACGCGGATG
ATGTCGTCGAGAAATTTGTCGAGCGCGCCCATGTCAATGGCATGGATGTATTCCGTATTTTTGATGCGATGAACGATGTG
CGCAATTTTGAAAAAGCGGTAAAAGCGACGATTGGTGTGGGCGCTCATGCGCAAGGAACACTCTCTTACACGACGAGCCC
TGTGCACAACACGCAAACTTGGGTGGATTTAGCAAAACGTCTTGAAGATCTCGGCTGCCACTCTTTATGTATCAAAGACA
TGTCGGGTCTGCTCAAACCTTATGAGGCCGAAGAGTTAATCACGCGTATTAAGCAGTCTTGCGCGGTGCCTTTGGCGCTG
CATTGTCACGCGACAACAGGTTTATCTACGGCTACGGCAGTCAAAGCGGTGGAAGCGGGGATTGATATTCTTGATACCGC
GATTTCCTCAATGAGCCAGACTTATGGCCATACGCCCACGGAAACCGTGGTCGCTATGCTGCAGGATACACCACGTGATA
CACAACTCAAATTGGAGCAACTTGAACCGATCGCGGCTTACTTCCGTGAGGTTCGTAAAAAATACGCCAAGTTTGAAGGT
CAGTTAAAAGGTGTTGATTCGCGCATTCTGATTGCTCAGGTGCCCGGCGGCATGCTGACCAATATGGAAAGCCAGTTGAA
AGAGCAAGGTGCCGCGCACCGTATCGATGAGGTATTGGAAGAGATCCCTCGCGTTCGTCAGGATCTTGGGTTTATTCCGT
TAGTGACTCCTACCTCGCAGATTGTCGGCACTCAAGCGGTGATCAACGTGTTAACCGGTGAGCGCTATAAGAGCATTACC
AAAGAAACCGCAGGCGTTCTTAAAGGTGAATACGGTGCAACGCCTGCTAGCGTGAATGCTGAGCTGCAAGCACGCGTATT
AGAAGGTGGACAAGCGATTACTTGTCGTCCTGCTGATCTTCTGCAAGATGAACTTGACCATCTCACTAAAGAGCTGCTTG
AAAAAGCGCAAGTAGAAAAAATCACCTTAGCGGATGCGAAGGTCGATGATGTTCTGACTTATGCGCTGTTTCCACAAGTT
GGCCTGAAATTCCTGAAAAATCGCCATAATCCAGAGGCGTTTGAACCTGCGCCGGGCAAAGAGCCCGCTCCGGTGGCTAC
CGCCCCTGCGAGCACCAAACCTGCAGCAGGTATCGAGAGCTACAGTGTGAAAGTGGACGGCGTGGTGTATGACGTTGAAG
TGGGTTCACAAGGTCAATTGACCTCAGTGGTACCCGCTGGCCAAAAAGCAGCACCAAAACTGGCTGTTGCAACACCCACT
CAAGGCGCAGAAGCGGTTGCTGCCCCTTTGGCGGGGACCATCTTTAAAATCCAAGTTGAACAAGGCGATGAAGTGGCAGA
AGGTGATGTGCTTATCGTGTTAGAAGCGATGAAGATGGAAACTGAAATCCGTGCAGCGCGCAGTGGTGTGATTCAGGAAC
TGCATGTCAAAGAAGGCGACAGCGTTCGCGTTGGCGCCTCACTGCTGAGCTTGGCATAAGGGAAAATCATGGACGGATTA
ATTACCCTATGGCAAGAGACGGGGATTGCCAATTTTGAGCTAGGGCAGATCATCATGATCTTGGTCGGCTGTACGCTACT
GTTTCTGGCCATTCGTAAAGGCTTTGAGCCGTTATTGCTGCTGCCGATTGGTTTTGGTGCAGTGTTAGCCAATATTCCTA
ATGCAGGATTTACCGAGCCCGGTGGCTTGCTGTACTACGTTTACCATATCGGTATTGAGTCAGGCGTTTTCCCATTGCTG
ATCTTTATGGGCGTGGGAGCGATGACGGACTTCGGTGCACTGATTGCCAACCCGAAAACCTTGTGGTTAGGCGCTGCGGC
TCAGTTAGGCATTTTTGCTACCTTGTTTGGTGCCATTTTGCTCAACTTTGTACCGGGCATGGAATTCTCTATGGCTGATG
CCTCGTCGATTGCAATCATTGGTGGAGCGGATGGTCCAACGGCCATTTTCCTTGCCAGCCAGTTATCGCCGGATTTGCTC
GGGGCAATTGCGGTCGCTGCGTATAGCTATATGGCGCTGGTTCCGATTATTCAACCACCGATCATGAAGGCCTTGACGAC
GCCGGAAGAGCGTAAAATCAAGATGGCTCAGCTACGCCACGTGGGTAAAACCGAGAAAATCGTGTTTCCACTCGTGGTGC
TGCTAATGACCATTCTGTTTTTGCCTGCGGCAACACCCTTGGTCGGCATGTTCTGCTTGGGGAATCTGATGCGTGAAGCG
GGTGTGGTGGATCGTTTGTCCAAAACCGCGCAAAACGAGCTGATCAATATCGTCACCATTTTCTTAGGCTTGGGGGTCGG
CTCTAAATTGCAAGCCGAGACTTTCCTCAATTTGGAAACCTTAGGTATTTTGGCACTCGGCGCGGCTGCTTTCAGTATTG
GCACGGCGGGTGGGGTGATTATGGCGAAGATCCTCAATAAATTTTCCAAAGAGGATATCAACCCACTGATCGGTGCTGCG
GGTGTTTCTGCGGTACCTATGGCCGCTCGAGTCGTCAATAAAGTGGGCCTAGAGGCCAACCCGCAAAACTTCTTATTGAT
GCATGCCATGGGGCCAAATGTGGCTGGTGTTTTGGGCTCAGCGGTAGCGGCAGGTGTGTTGCTGGCTCTAGTGGGTTAAG
CATGAGTTGGTTGCACTTTGCGCAAAATGGCGATGCAAAGTTAACGACTTAAAAGAAATTGGTATATATTCAAAGGGATG
CTTCGGCATCCCTTTTTATTCGCGCGATAGGGATAGTGGAAATGGAAAACAAACGAATCGTCATTACCCAATTTGGTACA
CCGGATGTGTTGGCCATGCAAAGTGCGCCAATTCCTACCCCCAAAGCGGGTGAAGTATTAGTGAAAGTTGCTTTCGCGAG
TGTTAACCCTATCGATGTGAAAACCCGGGCGGGGTTAGGATGGGCGGCAGCACAAAATAAAGACAAACTGCCGTGGACAC
CCGGTTACGATATCTCCGGACGAGTTGTGGCGTTAGGCGAGGGAGTTAGCCGCCTTAAAGAGCGGGATAATGTGGCGGGA
TTTATTGGTTTCCCATTGCGCGGTGGTGGTTACAGTCAGTATGTTTGTGTGCCTGAGCAGGAATTGAGTTTGGTTCCTGA
TGCAGTAACGCTCGAAGCGGCTGCCGCACTGCCCCTTGCGGGGCAAACCGCCGCGCAAGCCTTGAGCAAAGCGCAAGTCC
AAGAAGGTGAACGTGTGTTAATCCTTGCAGGGGCGGGTGGCGTTGGGCATATCGCGGTGCAAATTGCACTCGCCGCTAAG
ACTGAAGTATTTACCACTTGCAGTGAAGCGAATTTAGACTATCTGGCCACGCTTGGCGCTCATGCGATCAATTACCAATT
TGCGCCCGTCTCTCAGCGTTTAGAAGAGGTGGATGTGTTGATCGATCTGGTGGGGGGAGAGGCGGCGTTGGATGCGCTTA
AATGCCTAAAAGATAACGCTCGCGTCATTACTGTACCGACGTTAACCGCCGAGCTTATCTGCGAAAAAGCCAAGCTACTC
GGTTTTGAAGCTACGGGCATGTTGGTAGATCCGAATCCAGAGCAGCTCGATACCATGCTGTATATGGTCAGTGTCGGGCT
ACTGAAAATCGAAATTCAGCACATCTATTCACTGTTAGACGCCGCGCAAGCCCATGAGCAGATTGAATCCGGACACACGC
GAGGCAAGTTGCTTCTTGATATGAAATGCTAGATTGGTGGAATGACTCTTCTGCGCTACTCACTTCTCTCTTTGCTGAAT
CGCCGCTGAGCTTACTGTTCTGGAGTGGTTTTCTCAGTGCAACATTATTACCGGGCGGCTCAGAAGCGGCGTTGTTGGCG
AGTTTATCGCTCGCTCAACATCCGGTTTGGCTCATCGTTGCGGTGTCAACGGCCGGGAACACTTTAGGTGGCATGACCAA
CTACGCGTTAGGTTTATGGCTGCCGCATCGAACTGATTCACAAAAACAAGGTCATAAAGCCAAGCTCTGGTTGCAGCGTT
ACGGTTATTGGGCGTTGCTTGGGAGTTGGTTGCCGATTATTGGTGACCCACTCTGTTTAGCGGCAGGTTGGCTGCGTTTA
AACGTACTCCCTGCATTTTTGATGATTTTGATAGGTAAGGCGCTGCGTTATTCATTGCTTGCTGCGTTGTATTACGGTTT
GTTTTAAGGAGATGTGATGAGAAAAGTCGCGTTGTTTGGATTTTCTCTTTTGTTATTAGCGGGATGCAGTAGTTCTGACT
CATCGTTGCCGCTGTTTTCTTCTTTGCCGAAAGGCGTCACCTTGGTCGAAGAGGTGAAAGCCGAACCGGGTAAAGTCATG
ATCCCGTACTCGAAGTATCGTTTGGATAATGGACTGACCGTGATCCTTTCACCGGATGACTCCGATCCCTTGGTGCATGT
TGATGTAACCTATCACGTGGGTTCCGCTCGTGAGGAGATTGGTAAATCGGGCTTTGCTCATTTCTTTGAGCACATGATGT
TCCAAGGCTCTAAACATGTCGGCGATCAGCAGCATTTTCGTTTGATCACTGAAGCGGGCGGCTCGCTCAATGGCACCACC
AACCGCGACCGTACCAACTATTTTGAAACGGTTCCGGCCAATCAATTAGAAAAAATGTTGTGGCTTGAGGCGGATCGAAT
GGGCTTTTTGCTCGATGCGGTTTCGCAGCGCAAGTTTGAGATCCAGCGTGATACCGTGAAAAATGAGCGCGCTCAGAATT
ATGACAACCGCCCTTATGGCTTGATGTGGGAAAAAATGGGTGAAGCGCTTTATCCCGAAGGGCACCCTTATTCTTGGCAA
ACGATTGGTTATGTCAGTGATTTAGACCGAGTTGATGTCAATGATTTAAAAGCCTTTTTCCTACGTTGGTATGGCCCAAA
TAATGCGGTGTTAACCATAGGTGGCGATCTGGATGTTAAACAAACCTTAGCTTGGGTTCAAAAATACTTTGGCTCGATTC
CGAAAGGCCCAGATGTGGTAGATGCACCGAAGCAGCCAGCACGGTTGAGTGAAGATCGTTTTATTACGTTGGAAGATCGT
GTGCAGCAGCCGATGCTGCTCATAGGGTGGCCAACGCAATATTGGGGCGCAGAGGATCAAGTCGCACTGGATGCTCTAGC
CAGTGCCCTAGGCAGTGGCAACAACAGCCTGCTCTATCAAGAGCTGGTGAAAACTCAAAAGGCGGTTGATGCGGGCGCAT
TCCAAGACTGTGCTGAACTCGCCTGTACCTTTTATGTGTATGCCATGGCTCCCTCGGGAGCCAAAGGTAAGCTCGCCCCA
CTGTATCAAGAAACCCTGCAAGTGCTGGAAAAGTTTAAGCAGCAGGGTGTCTCTGCTTCGCGTCTAGAACAGATCATCGG
CTCAGAAGAGGCCAGTGCTGTATTTGCGCTAGAGAGTGTCAAAGGTAAAGTCAGCCAATTGGCGGCCAACCAAACCTTTT
TTGATCAGCCAGATCGCATTGAAAGTCAGCTAGAGAAAATCCGCGCAGTGACACCAGAGTCGGTGAAGCAGGTGTTCACT
CGCTATCTGGATGGCCAGCCGAAAGTGACACTTAGTGTAGTGGCAAAAGGCAAAACGGACTTTGCGGTACGTCCGGCAAC
CTTTATCACTCCGGAACGTCAACTGCCGGAATATCAAAAAATTGGTGATGAGCAGCTTGCCTATCGCGAAGTCAAAGACA
GCTTTGATCGCTCGCAGATGCCGCAAGTGGCACAAGCGGTTCAGCCACGTTTACCTAAACTGTACGATGTCTATTTTGAC
AACGGCGTACAACTGCTTGGCACGCAAACTCGTGAAACTCCGACAGTACTGATTGAAATTCAATTACCTGCGGGCGAGCG
TCAAGTCGCGATGGGGAAAGAAGGCTTGGCTAACTTAACCGCCAGCCTGCTGCAAGAAGGCAGCCAAAACCGTAGCGCCG
AAGCCATTCAAGCGCAACTGGATAAGCTCGGCTCAAGCATTCAAGTCGTGGCGGGAGCCTATTCAACCAGCATTGTGGTA
TCGAGTTTGAAGAAAAACTTGCCGGAGACGTTGCAAATCAGCCAAGAGATGCTGCTCAAACCTGCTTTCAAACAGAGTGA
TTTTGCACGTTTACAGCAGCAAATGTTGCAAGGCGTGGTTTACCAACACCAGCAACCGAGCTGGTTAGCATCGCAAGCCA
CCCGCCAAGTATTATGGGGGGAGAGTTTGTTTGCCCGCTCCGGTGATGGTACGCAAGCTTCTATCTCTGCCTTGACCTTG
AAGGACGTGAAGCAATTCTACCGTCAACATTACACCCCGCATGGTGCACAAATTGCGGTAGTGGGGGATATCAGTGCGCG
AGAAATTCGTCAGCAGTTACAGTTTATTGCCGATTGGAAAGGCGAAGCGGCCCCGCTGATTAACCCACAAGTAGTGCCAA
CGTTAACTAAGCAGAAAATCTATTTAGTGGATAAGCCGGGAGCGCCGCAAAGTATCATCCGTATGGTGCGTAAAGGGCTT
CCTTTTGATGCCACAGGTGAGCTGTACTTAACTCAATTGGCGAATTTTAACTTAGCAGGTAACTTCAATAGCCGGATAAA
CCAAAATCTGCGTGAAGACAAAGGATATACCTACGGCGCAGGAAGCTATTTTGCCAGTAACCGTGAGATTGGAGCCATTG
TATTTAACGCTCCAGTACGTGCGGATGTGACCGTTGAAGCGATTCAAGAAATGATCAAAGAGATGCATCATTTCAGCCAA
GCGGGGATGAGCGAGGAAGAGATGAAATTTTTACGTCTCGCTGTCGGTCAACAAGATGCGCTGATGTATGAAACACCCGC
GCAGAAAGCTCAACTTGTCTCCAGTATTCTGACGTACAGTTTAGATCGTGATTATCTGCAGCAACGTAATGAGATAGTGA
AAAGCGTTGATCGCTCAACACTCAATGAGCTGGCGGCCAAATGGTTCAATCCTGAGGATTACCAAATTATTGTGGTGGGC
GATGCCAAGCGACTCAAGCCGCAGTTGGAAAAGTTAGGCATTCCGCTAGAAGAGCTTGAAATCATCCGTTAGAGTACACA
TTTAATAGTGGGGCGGATTGCGCCCCAAACTCGCTATGCTGCTTAAGCACTACGCTTAACAGGCGGCGTGCGACTGGAAC
CACCTACATAAGCGAAGCGTATTTTGAGTAAATTTGCCGAGCGACTACAAACAGTTGCAAACAAACCAGAAGTATTTCAA
AAGTTTAGCCGTGGATTGGAGCGCGAATCGCTGCGTTACACGCCGGAAGGTGCTCTCACGCAAACGCCACACCCGAAAGC
ACTGGGAGCGGCATTAACTCACCGTTGGATCACCACAGATTTTGCGGAGTCCTTGCTGGAGTTCATCACCCCTGTCTCGC
ATGAAGTCGATACTCTGCTGGCGCAGATGTCGGATATTCACCATTTCGCGCAGACCAAGCTGGGCGATGAAAAACTTTGG
CCTCTCTCCATGCCTTGCTACGTTGGCAGTGAAGAGGGGATAGTGCTGGCACAATACGGTTCGTCGAACACTGGAAAAAT
GAAAACCTTGTACCGTGAAGGGCTCAAGCGTCGTTATGGCAGCCTGATGCAGATTATTTCCGGAGTACATTTCAATTTTT
CATTCCCAGAAAGTTTCTGGGATGCCTTGTTTGGTGAGCAAGAAGAGTCTGCTCGTCAAGCGAGTAAATCTGCGGCCTAT
TTTGGTGTCATTCGTAATTACTACCGTTTTGGTTGGCTGATCCCGTATCTGTTTGGCGCTTCCCCCGCACTCTGCTCATC
TTTTTTACAAGGTCGCAAAACCGATCTGCCGTTCGAGTCCATTGGTAAAACCTTGTATCTGCCTTATGCCACCTCGCTGC
GTCTAAGCGATTTGGGCTACACCAACAGCGCGCAAAGTGTGCTGCAAATTGGTTTCAATAGCATAGAGCAGTATCTGCAA
GGGTTGAATGAAGCGATCCGCACCCCCTCAGCCGAGTTTGCCAAACTGGGTGTGAAAGTAGAGGGAGAATATCGCCAGCT
CAATAGCAACGTACTGCAAATTGAAAATGAGCTGTATGCGCCGATTCGTCCGAAACGTGTGACACAAAGTGGCGAGCGGC
CTTCGCAAGCCCTAGCGCGTGCAGGGGTGGAATATATTGAAGTGCGCTCGCTCGATGTGAACCCATTTAGCCCGATTGGA
ATTAATGAAGATCAGGTTCGTTTCCTCGACCTATTCTTAGCATGGACAGCGCTGTCAGATTCTGATCCTATGGATGGCTG
TGAACTGGCTTGTTGGCGCGACAACTGGCGTAAAGTGGTACTGGAAGGTCGCAAGCCTGGCTTAGAACTGCAAATTGGCT
GCCATGGTGAAGTGTTGACCTTGCAAGCGTGGGCGAAGCGTGTGTTTGCCGATCTGCGTGTGATTGCTGAAACTATGGAT
GCGGCTCTCGGCGGCGATGCCTACCAAGCGGTGTGTGCCAAACTAGAGACTTGGATCGAAAATCCTGAGCTGACGCTCTC
GGCACAAATCCTAGCAGAAATTAAACAGCACGGCGGCTTAGGTAAAACAGGCTGCGCGTTAGGTAACGAGTACCGAGCGG
TCAATTTACAGCACCAATACCAGTTCTACTCACAAGATGAGATGGAGCAGGAAGTGCGCCGCTCAACTCAAGCCCAAGCC
GACATTGAAGCGAAAGAGACGCTCAATTTTGATGCTTACCTAACGCAATATTTTGCCTACCTACAGGCGGTGAGTTAATT
TAGTTTTAGTGGTGCGCAGTAAGCGAGCCAGAAAGGGAGAAAGGAAATGCCATTATTAGACAGTTTTACCGTCGATCATA
CTCGTATGAATGCACCGGCGGTGCGTGTTGCCAAAACCATGCAAACCCCAAAAGGGGATACGATTACCGTATTTGATTTG
CGTTTTACTATGCCAAACAAAGATATCTTGTCTGAGCGCGGTATCCATACTCTAGAGCATCTCTACGCGGGCTTTATGCG
CAATCACCTTAACGGCAGCCAAGTGGAGATCATCGATATTTCACCAATGGGTTGCCGTACAGGTTTCTACATGAGCTTGA
TTGGTGCGCCGACAGAACAGCAAGTGGCACAAGCATGGCTAGCCGCAATGCAAGATGTGTTGAAAGTTGAAAGCCAAGAG
CAAATTCCTGAGCTGAATGAGTACCAGTGCGGCACTGCGGCGATGCACTCGCTCGAAGAAGCCAAAGCGATTGCGAAAAA
CGTGATTGCGGCAGGCATCTCGGTTAACCGTAACGATGAGTTGGCGCTGCCCGAATCTATGCTCAATGAGCTGAAGGTTC
ACTAAGTCGGTTCTGTAAACGTTAAAAATACAAAAGCCCGAAGTTGAGTTCGGGCTTTTGTTTGAGTGCTTAACTTAAAC
CAAGCTGACTTTGGTTTTTCTTGGGTAAACTTTGACCAACTTAATCCGATTCTCTTCCAGCTCGAGGATTTCCATTTTGT
GCTGTGCCACTTTCACACTCAGATGGCTCGCTGGGATCTCTTCAAGGTGCTCCAAAATCAAACCGTTTAAGGTTCGTGGT
CCATCGGTAGGAAGCTTCCATTTCAGGCTCTTGTTAATGTCACGAATATTGGCGCTGCCTTCAATCAAGAAACTGCCATC
ACCTTGTGGAGTAATTTCATCGGCCAAGCTTGGAGACATGGATGTGGTAAATTCACCGACAATCTCTTCCAAAATATCTT
CGAGCGTGGTTAAACCAATGATTTCACCGTATTCATCCACGATTAAACCAATGCGTTCTTTATTACGTTGGAATTTGAGC
AGCTGAACGTTAAGCGGTGTACCTTCAGGGATAAAGTAAATCTCATCCGCAGCGCGCAGCAGCATCTCTTTGTTAAAGTC
GTTCTTCTCAAGCATAAAGCGTGAGGCTTCACGTAAACGCAAAATCCCGACCACTTCGTCAATCTTGTCACGGTACAGTA
CGACTCGCCCATGTGGTGAATGGACTAACTGACGCACAATCGACTTCCAATCATCATTGATATTGATCCCCGTTATCTCA
TTACGCGGGATCATGATGTCGTTGACGGTGACGTGTTCTAAATCGAGGATCGACAGCAGCATATCTTGGTGGCGGCGAGG
GATGAGTCCTCCCGCTTCATTAACCACAGTACGTAACTCTTCTGAGCTTAAATGATCGCCTTTGCCATGTTTCGGTGAGA
TGCCGAGAATGCGGATCAAGCCATTGGTCATCAAGTTAACGAACAGCACCAAAGGTGAAAGCAGCTTCATCAAAATCGTC
AGTAACACGCTGCTGGCGTAAGAGACTCGCTCTGGGTAAAGCGCGGCTAGAGTTTTAGGCGTGACTTCGGCAAACACCAG
AATCACTAAAGTTAAGGCCCCCGTGGCAATTGCGACACCTAAATCGCCATACAGGCGCATACCGATAATGGTGGCAATCG
CAGAGGCGAGGATATTGACGAGGTTGTTACCAATCAGGATTAAGCCAATCAAACGATCTGGACGATCCAGTAGCTTTTCA
ACACGTTTAGCACCTTTATGGCCGCTGTTGGCCAAATGCTTTAAACGGTAACGGTTGAGAGCCATCATGCCGGTTTCAGA
ACCGGAGAAATAGGCGGAAATAATGATGAGACACGCGAGTAGCGCAAATAAGATACCCGTTGATATGTCGTCCAAAACGC
GAATTTTCCTTATGACAGAGTTCTAATTAAAGGCTGAATGTATTGCGAGTGTCAAATGACAGCTCGATGAATCTTGTTCA
GCGCAGAATGATTTCACGTACAAAACGGCTACCGAAGTAAGCCAAGGTGAGTAACGTAGCGCCTGCGACCGCAAACCAAG
TCACTTTTTTACCGCGCCAGCCTTTACGGTAATGACCCCAAAGCAAAATAGAATACACAATCCATGCGACAAACGAGAGG
ATGCCTTTATGGGCTTTGCCTTGGGCAAACATATCTTGCACAAAGATAAAACCAGTCAACAAGGTACCTGTGAGCAGCAA
GTTACCAATCAAAATGATCTTAAATAACTGACGCTCAACCAGCAGCAGAGGCGGTAAATTAGGATTGATAGAGAAGACTT
TTTTACTTTTCAGCTTATGGTCGAGCCAAGCAAGCTGCAGTGCATACAAGGCTCCGATGCTCAACGTTGAGTAAGAGAAT
AGCGCTAAAGAGATGTGCAGCAGCAGTTTGGGATCACTTTCCAAATGGGTAATAAAAGTTCCCGGTAAGAATGTGGCTGC
AGAAAGGTTAATGGCAGAAAAACTGTAGGCAACAGGCAGCAAAAACCAGAGGCGAGTTTTGAACATGGCTAAGCTCATCG
CTAAAGAGATGATGAAGCTAATCAAAGAAGCCACATTAAGGATACTCAGGTTTTGCCCACTGCTGTGTAGGATCAAATCA
CTCAGTAACCAGCCATGAAACAGCAGTGCAATCGCTGCACTGATAAACACGGTTTTTGCTCGGATCCCGGTTTGATTGAC
CAGCCCGGGTACGATGGTCGCAATCGACAAGAGATATAACATCGCCGCGGCAATCGCGATTAAGTTGTCCATACCTGCCA
CATAGATAAGGGTTAAGTGGGCGAATTATACCTTGCTCTGTGCTAATGGGCTACTTTGTATCACCTTCGTTTTTGAGAGG
TTAGAGCACAAAATATGGCTCAAAATGATATTCGTGAATGTGAGCATTGGGTAACGGGTATGCCTGTCCGTTTGTCTAAG
GTATACTCACGCTAATTTATCGCCGCTTAGCGAAGAGAAAAAAGATGTTTGAGAATTTAACCGATCGATTGTCCAAAACG
CTGAAAAATATCAGCGGCAAAGGTCGTCTTACTGAAGACAACATTAAAGATACCCTGCGCGAAGTGCGCATGGCGCTGTT
AGAGGCGGACGTTGCGCTGCCTGTCGTTCGTGATTTCGTCAATCGCGTTAAAGAAGGCGCGGTGGGGGTCGAGGTTTCCA
AATCTCTGACTCCGGGTCAAGAGTTCATCAAAATCGTCCGCCAGCAACTTGAAGCTGTGATGGGCGAATCCAACGAAGCG
TTGAATCTTGCCGCTCAGCCTCCAGCGGTTATTTTGATGGCTGGTTTGCAAGGTGCGGGTAAAACCACATCCGTAGGCAA
ACTCTCTAAGCTCCTAAAAGAGCGTGATAAGAAGAAAGTGTTGGTGGTTTCCGCCGACGTGTATCGCCCAGCGGCGATCA
AGCAGCTCGAAACATTAGCCAATGATTTAGGCGTTGATTTCTTCCCGTCCACACCGGATCAAAAACCGATTGATATCGCT
AACGCTGCAATTGATCACGCTAAGAAGAAATTCTACGACGTACTGATTGTCGATACCGCAGGTCGTTTGGCGATTGATGA
GCAGATGATGGCGGAGATCCAAGCGCTGCATAAAGCGATCAATCCGGTTGAAACCCTGTTCGTGGTCGATGCCATGACGG
GTCAAGATGCCGCCGATACCGCGAAAGCGTTTGGTGATGCATTGCCACTGACCGGGGTGATTCTAACCAAGGTCGATGGT
GATGCCCGTGGCGGTGCGGCGTTGTCGGTACGCCATATTACCGGTAAACCGATTAAATTTATCGGTGTCGGCGAGAAAAC
CGATGCCTTAGAGCCTTTCCATCCGGATCGTATTGCTTCACGCATTCTTGGTATGGGCGATGTACTGTCGCTGATCGAAG
ATCTGCAGCGCAATGTTGACCAAGAGAAAGCCGAAAAACTCGCGAAAAAATTCAAAGAGAAGAAAGGCTTTGATTTAGAA
GACTTTCGTGAGCAGTTAGGTCAGATGAAAAACATGGGCGGCATGATGGGGATGCTCGATAAACTGCCCGGAATGTCTCA
ACTGCCTGCGGATATGAAAGACAAAGTGGATGATCGCGTTTTCAAACAGATGGAAGCCATCATCAACTCAATGACCATGA
AAGAGCGTCAAAACCCAGACCTCATCAAAGGCTCACGCAAAAAGCGGATTGCTGCGGGTTCCGGTACCCAAGTGCAAGAC
GTAAACCGCCTGCTCAAGCAATTTACCCAGATGCAGAAGATGATGAAGAAAATGCAACAAGGTGGCATGAAAGGCATGAT
GCGTAACATGCAAGGCCTGATGGGCGGCGGTGGCCGTGGTGGTTTCGGCGGCGGTTTCTTCGGTCGTTAATTCACTCGCA
CGCAACCGCTTGAGTGTTCAGTGAACTTTCCAATTTGTTAACTGAATCACGGTAATTTGTAGCGCTTTAAGCTGGCGAAA
AAGTAGCTAAACCCCTTGCAAAGCCTCGGAATAAGAGTAAAATCCCGAGGCTTTATTTTGGCACGAGACCCTAAACTGAT
TTTGTGAATTTTTTGCAAAGTGGTTTTCGGGGTTAATTTTATTTTTGAAAAGCAAAGAGGACGACATGGTAACCATTCGT
TTGGCACGTCACGGCGCGAAAAAGCGTCCATTCTATCAAATCGTTGTAGCTGACAGCCGCAACTCAGCAACTGGCCGTTT
CATCGAGAAAGTAGGTTTCTTTAACCCTACTGCTACTGGTCAAGAAGAAGGCCTGCGTCTAGACCTAGATCGCGTGAACC
ACTGGGTTTCACAAGGCGCATCTCTGTCTGATCGCGTAGCACAGCTAGTTAAAACCGCTCAAAAAGCGGCTTAATTATTA
CTGTTAAGTAGTAACTAGTTTATGTCGATGAAAGGTAAAGAGACGATGAGCAAGCAAAACGAAAAATTGGTTGTGGGAAA
ATTAGGTTCTTCTTACGGCATTCGTGGCTGGCTTAAAGTTTTTTCCTACACAGACAATCCAGAAAGTATTTTTGATTACA
GCCCTTGGTATATTGACCAAAAGGGCGAGTGGGTGGAATACAAAGTAGAAGGCTGGAAACGCCACAACAAAGGTTGGGTG
GTAAAACTTCAAGGGCTTGATGTCCGCGAAGATGCACATCTGCTGACTAACTTTGAAATTGCCATTGACCCCGCATCACT
ACCAGAATTGTCAGAAGATGAGTTCTACTGGCGTGAATTGTTTGGAATGCAAGTAGTGACCACTAACGGCTACGACCTTG
GCGTGGTAACCGATATGATGGAAACAGGCTCCAACGATGTTCTCGTGGTGAAAGCGAATCTGAAAGATGCTTTCGGCCAA
AAGGAACGGTTAATTCCGTTTCTTGAAGAGCAAGTGATCAAAGTTGTTGATCGCCAAGCTCAACGGATCGAAGTTGACTG
GGATCCTGCGTTTTAACTCTTAAAATCGAATAAGCGAGGAAACATGTGGGTTGGCATCGTTAGCCTATTTCCTGAAATGT
TCCGCAGCGTTACCGATTTTGGAGTAACAGGTCAGGCGGTTAAAAAAGGGTTGTTGTCAGTTGAAGCGTGGAATCCTCGT
GATTTCGCTCATGACAAACGTCGCACTGTCGATGATAAACCCTACGGTGGCGGTCCCGGCATGTTGATGATGGTGCAACC
TTTGCGCGATGCCATCCATGCTGCGAAACAAGCGTCACCGGGTAAGACGAAAGTCATTTACCTCTCTCCGCAAGGTCGAA
AACTCGACCAACAAGGTGTGGAAGAGCTGGCGCAAAACCAGAATCTGATTCTGATTTGCGGTCGCTATGAAGGGGTAGAT
GAACGCATTATTGAATCTGAAGTTGACGAAGAATGGTCAATTGGTGATTTTGTAATGACGGGTGGGGAACTCCCAGCCAT
GACGTTGATTGATTCTGTCTCGCGGTTCATTCCGGGAGTATTAGGGGATTTCGCGTCAGCAGAAGAAGACTCTTTTGCCA
ATGGTTTGCTGGATTGCCCTCACTACACGCGTCCCGAGGTATTGGACGGAAAAGAAGTGCCAGCGGTACTGAAATCCGGC
AATCATGAGGACATTCGTCGTTGGCGACTCAAGCAGTCGCTTGGCCGTACCTGGCTTAGAAGACCGGAGCTCCTGGAAAA
CCTAGCTCTGACTGACGAACAGGAACAATTACTGACCGAGTACATTAAAGAGACTCGTCATCAGTAACCTATTAAATTTA
GTATCAGTTTATTCTAGGAATTTAGACAATGAGTAACATCATCAAGGCTCTAGAACAAGAGCAAATGAAACAAGACCTGC
CTCAATTTGCACCAGGCGACACTGTTGTGGTTCAAGTTAAGGTAAAAGAAGGTGACCGTGAGCGTCTACAGGCTTTTGAA
GGCATCGTAATCGCAATCCGTAACCGTGGTCTGCACTCAGCATTCACCGTTCGTAAAATCTCTAACGGCGAAGGTGTTGA
GCGTACGTTCCAAACTCACTCTCCAGTAGTTGATAGCATTGAAGTTAAACGTCGCGGTGCAGTACGTCGTGCCAAACTGT
ACTACCTGCGTGACCTATCTGGTAAAGCTGCTCGTATCAAAGAGAAGCTGGCTAAGAAGTAATGCTAGAACTCTCGTTCT
CGTAGTAAAAAGCGGAGCCCAAGGGCTCCGCTTTTTTGTGCTCCATTTTTTAACGTCGAGGTCTCATCGTCGATGAGTGG
AACCTTTCAGAATCACACTCGTCTAATCACGAGTGTCTTCACCAATCGTAACTGGGAGTACAATCTCTTCACCCTTACGC
AGTAGGGTGAAATCCACCACAGTGCCGGGGCGAAGATCGGTGACGGTATCTGTGACATTCTGGCGACCATTAATTTTTTT
ACCGTCGATTTTCAGCAAAATATCTTGCTCCAGAAAGCCTGCTCGGGCTGCGGGTCCATTCGGGTCAACCCCTAAAATAA
TGATCCCACCGACATGCTCATTCCCCAGCAAACGTGATGTCATCGAGTTAATATCTTGACCGTCGACGCCAATATAACCG
CGGATCACGCGGCCATCAGCAATGATTTTGGTCATAATTTTACTGGCCAAAGAGTAGGGAATCGCAAACGAAATCCCGTA
AGTTTCGAGATCGGTGGCTTGTTGAAAAGAGGCGGTATTGATGCCGACCAGTTCACCTTGGGTATTGACCAATGCACCAC
CTGAGTTGCCGTCATTGATTGCGGCATCAGTTTGAATAAAGGCTTGGCGACCATCAGCGCTGATGGATGAACGTCCGGTA
GCCGAGATAATTCCGAAAGTCGTGGTTTGCCCTAAGTTGTAAGGGTTACCAATCGCCAACACCACGTCCCCCACTTTAGG
ATGGTAATCTGGATTGAGTGGAATCACTGGTAAACCCGTGCCTTCTACGCGTAATACGGCAATATCGGTACGGCGATCTT
TTCCCACCAATTGTGCTGCTGCGGCTCGCCCATCTTGTAGAGCAACGACAATTTGATCGGCCTGCGCGACGACGTGGTAG
TTGGTGATGATGTAGCCTTTTTCGCTGACAATGACACCGGATCCTAAACCTTGAATCGAGAGTTTACGGCGATCATTTTC
GCTGTATTTACGGTTATAAATATTGACGACGGCAGGGGCGGCTTTGCGTACCGCTTCATTAAATGAGATTTGTAGAGCGC
CGATGTTGCGTGGTTGTTCGACAACGGGCATTAATTTGGCGCGTAGTGAGGGTGTCACCATAATAATGGCAATCGCAGCC
AACAACCCAAGGCTGATTGAGCGAACCCAAAATTTCAGCATAGTTTCCCCAACTCAATATTGACTAAATTCCTCACTGCG
AGTGGGCAAGTATAACACTGGAAAGGCATTTCGCCAAAGTTGCATCTGTAGCTTATGAATAAGTTTTTGTGCAAGTTTGG
GGATTTTTGAGGGAAAGAAAGCGTTACCGCTCAATGAGCGGTAACGCTGAGTGATAATTAACGAACAACCAAGTAAAGCG
TTCTCTCTCCACGTTGGATATTTAATGCCAAAATATTCGGTGATTTTTCCATAATCGCACGCAACTCGGCGATATTTTTC
ACCCGCTTACGGTTAACGCCAATGATAATGTCGTCTTTTTGTAGCTGGTAAGATTCAGCGGCAGAGCCTTTTTGAACCTC
AGTAACCTTAACGCCCTGAATAGGATCGCTGTCAGTGGTGTTGCTTAACTCCGCGCCGCTCAAACCTTGATGCAGTGATT
CTGCTTTGGTCTTGGCATTTTGCTGCTCCCCAAGCGTTACATCAATATTTTGATTCTTACCATCACGCAGCACTCCAAGG
GTAATGGTTTTTCCTGCGCCTAGGGTCGCGACTTTCGCGCGTAGCTCAGAGAAGGTATCGATTTTTTTACCATTCAGCGA
CGTAATGATGTCACCCGCTTTGATGCCCGCTTTGTCCGCAGCACTGTCAGGAACCACTTGGCTGACAAAAGCACCTTTTG
AGGATTCATAGCCGAGCGCATCAGCCAGTTCGGAAGTGATTTCACCGCCTTGTACACCCAGCATGCCGCGTTTCACTTCA
CCAAACTCAAGAATTTGATCGGTCAGATTTTTCATCATATTCGATGGGATGGCAAAACCTATACCGACGTTGCCACCGTT
TGGACCAAGGATCGCGGTGTTGATACCGATGAGTTCACCATTAAGGTTAACCAGAGCTCCTCCTGAGTTGCCGCTGTTGA
TGGCGGCATCGGTCTGGATGAAGTTTTCAAAGTTTTCGATATTCAAACCACTACGCCCTAAGGCTGAGACAATGCCAGAG
GTCACAGTTTGCCCTAAGCCAAATGGGTTACCGATGGCCACTGCAAAATCACCGACTCGCAGTTTATCGGAGTCCGCGAT
ACGGATCTCAGTGAGGTTTTTCGCTTTGTTTAGCTTGAGCAAGGCGACATCAGACATCTCATCACCACCGACAAGTTCTG
CATCAAACTCGCGACCGTCATACAGTTTGACGCGAATTTTTTCAGCACCATTAATGACATGGTAGTTAGTGACGACATAC
CCTTTATCAGCGTTAATGATGACCCCAGAACCTAAGCCACGGAAAGGTCGCTCTTGGAGTTGTTCGGTCGGAAAATCCGG
TCCGAAGAAAAAACGAAACTGATCCGGCAGACGCTGTCTTGAAACTTGAGTCCCTTCCACAGCAATGCTCACCACGGCGG
GTGTGACTTTTTCAAGCATGGGGGCTAGGCTAGGAATCTGCTCTCCATTGACTGAGAGAGGAAGCGCTGCAGTTGCAGGC
AAAGGCGAGAGAATCGCGCTCAAACTAAGAGACAGAGCAGTTAAAACAAGTAAAGGTTTTTTCATCATAAGCTCCTCAAC
AAATTAACGTCCGGTTGAAGTAGAAAATATGTCCATTTCAAGAAACTTCAACTGACAGTCTGCGAGTTATGACTCAAAAA
CCTTTACAAAGTTCACCGTAAAGTAGCGGGAATCGATTAGCTGGCTTTGGCGTTAAGCAAATCCGCTGAGCGAATGATTG
CTTTTTCTTCACCGCGCAAAAGTCCTGTGGCACCCAATGCGTAATCTTTAGGTGGTTGTTCGAGCTCTTCTGGCTGTTTG
CTCTCTTCTTTTTGCTGAGCCAATTTACTGAATGGGTTATCTTGCTCAGGTAAATTGGGGATCAAATCGGTAGCGGTTTT
CGCCATGTGTTGATACAGCTTAGTGTAATCTTTTCCTAGGGTATCGAGCATTTCTGCTGTCTGCGCAAAGTGATCAGACA
GTTCTTGGCGCTGCTGCTCTAAGGTGAATTTTGCGCTCTCGAGTTCTTTTTGCAGGTTCTTCTGCGTCTTATATTGAGGG
GTAGTCAAACGAGCAATCAGCATCCCGACAGCAATCCCCACTAGCAATCCAGCAATGGCATAGATCCAAGGCATAACAGC
TCCTTATTGTTGTTATTTAACATGTTTTTTACCCATCGGTTACACATGTACGAGGGACATGTTACTATGAGACCCAAGTT
GGATAAAGCAAAATGCACGTCAGCTATTTTGCGTTTATGGCTCTCCTTGTAACTGTAGTAGACCAAGATGACTCCGAAGC
AGCGATACGAAAAAGATTTACAACGCACTGATTTTTATAGTGATGAAGCACAGGCACGTGCCGTCGATGCCTTAGATAAT
TTGTATCACCAATGGCTAAATTACCTCAATCAGCCAGTGGTACGACCTTCTGTATGGCAAAAGCTCATCGGTAAGAAGCC
AACAGTGACGCAACCGCCACAAGGTCTCTATATGTGGGGAGGTGTCGGACGCGGTAAAACCTATCTTATGGATACTTTTT
TTGAAGCCTTGCCGACAGAAAAGAAGCTTAGGGTTCATTTTCATCGCTTTATGTATCGGGTGCACGATGAATTACGCACT
TTATCAGACGTCAGTGATCCGCTTGAAATTGTGGCTGATCGCTTTTGTGCTGAGGCAAACATTATCTGTTTTGATGAGTT
TTTCGTCTCGGATATTACCGATGCGATGATCCTTGGAACTCTGTTCGAGGCCTTATTTAGACGCGGTATCGTATTGGTAG
CCACTTCGAATATTGCCCCCAAGGATTTGTACCGCAATGGGTTACAGCGAGCCCGATTCCTACCTGCAATTGCGTTGGTG
GAAACGCATTGTCAGATCCTAAATGTAGATAGTGGTGTCGATTATCGTTTGAGAACCTTACAGCAAGCGGAAATTTATCA
TTACCCTTTAGACAGTAAAGCGACCGATAACCTACAGCGTTACTTCCAGCAGTTGATCAGCTCAGAGCAGACTCCAGAGA
CGCAGATCGACGTGAATCACCGAATGATTACGGTTGAAGCGGCAGGAGACGGAGTATTGTATGCGACCTTTGCTCAGTTA
TGCCAAACGGCACGTAGCCAAAATGACTATATTGAGCTGTCGAAAATTTATCACACCGTGCTGCTGGCGGATGTCAAACA
GATGAACAAAAGTAGCGATGATGCCGCGAGGCGCTTTATTGCGCTGGTGGATGAGTTTTATGAGCGACATGTAAAGTTAA
TTATTTCTGCTGAAGTGCCCCTTACCGATCTGTATACCGATGGTTTGTTAGAATTTGAATTTAAACGCTGCCAATCACGC
TTAATTGAAATGCAAAGTCATGATTACTTAGCGAAGGAGCACTTGGGCTGAGCACAAAATGGCTTCCCCAGTAAGGCGTG
GATTTTTTTTCTCTTTTCATGCAAAAAAAGGTGATTTTTTCTGCGCCCTTCTCTATAATCCTGCGACCCACCGTTACTGC
AGGTCCTTTGTGGCCGAGAGTGCCACCCACTCGAAGGGGTGATGACTGGGCTCTTAGACAGTGGGAGCGAAAGCTCCTTG
AAGTGTAAATTTAAATTAACGGGTTATTATTAGCATGAAAACTTTCGTTGCTAAACCAGAAACTGTAAAACGCGACTGGT
ACGTTGTAGACGCTGAAGGTAAAACTCTTGGCCGTCTAGCAAGTGAAATTGCATCTCGCCTACGTGGCAAACACAAAGCT
GAATACACTCCACACGTTGACACTGGTGATTACATCATCGTTGTTAATGCGGAGAAAGTTACTGTTACAGGTAACAAGGC
TAAGAACAAGATGTACCACCGTCACTCTGAGTTCCCAGGTGGCCTGAAGTCATTCAGCTTCGAGAAGCTGATTGAGCGTA
AGCCAGAAATGGTACTTGAGTTAGCGGTTAAAGGTATGTTGCCAAAAGGTCCTCTAGGCCGTGCTATGTACCGTAAGCTG
AAAGTTTACGCTGGCGCTGAGCACAACCATGCTGCTCAACAACCAAAAGTACTGGACATCTAATCGGGGATTTCGGAAAT
GGCAGAGAATCAATACTACGGCACTGGCCGTCGCAAAAGCTCAGCTGCTCGTGTTTTTATTAAACCAGGCAGCGGCAACA
TCGTAATCAACAAGCGTAGCCTTGAAGAGTACTTCGGTCGTCCAACTTCTTGCATGGTTGTTAAGCAACCTCTTGAACTG
GTTGACATGGTAGAGAAACTGGATCTGTACATCACTGTTAAAGGTGGTGGTATTTCTGGTCAAGCAGGTGCTATCCGTCA
CGGTATCACTCGCGCTCTGATGGAATACGATGAGTCTCTACGTCCTGTTCTACGTGCTGCTGGCTACGTTACTCGTGACG
CTCGTCGCGTTGAACGTAAGAAAGTGGGTCTACGTAAAGCACGTCGTCGTCCACAGTTCTCTAAGCGTTAATTTTTCCTT
TTGGAAAAATACGCTCCAGTGTTACTGGATGTGGTTCAAAAACCCGGCTTTATGGCCGGGTTTTTTACATCTCAAGGTCT
GCTTGGCAGATTCCTAATTCCCCTCTTCTCAATACTCGATAAATAAGTTGTTCCTTTTGTGATGCCGCGAGCGATTTGAA
TTGACAAATGTTACAGAAAGGTAGCTTTATCTTGTCAAAAAAGTAGGGTTTTATTTATCATTTGCTATCAAATAAATACA
AAATAAACTCGTGTTTGTTAGCCTTGCTCTTTAAACGGAATAAGCAGGATCCATAAGGAGCAAATGGGAGAATGTCTGGA
TGAGTAATGCGCCTCTAAATCAAGGCCGCAGACGATTTCTGACCGCTACAACGGCCGTTGTGGGTGGTTTAGGAGCCGTT
GCGGTTGCCGTACCTTTTATAAAATCGTGGAACCCGAGCGCGAAAGCAAAAGCGGCCGGTGCCCCTGTCGAGGTTGAAAT
CAGTAAACTCGAAGAAGGGCAGATGGTTCGTGTTGAATGGCGTGGTAAGCCTGTTTGGGTGGTTCGTCGTTCACAAGCTG
TCGTTGAAGGTTTGAAAAGTCACGAAAACCAACTTCGTGATCCGAATTCTGACGAGCTACAACAGCCTAATTATGCTCAG
AATCCTTATCGTTCGATTAAGCCTGAGTACTTTATCGCAGTCGGTATTTGTACTCATTTGGGTTGCTCACCAACTTATCT
TCCAGATTCTTTTTTCTGAGCAAGTCCAAGGGGTTAAGTCTGGATTCTTCTGTCCATGTCATGGTTCAAAATTTGATATG
GCAGGGCGAGTATTCCAAGCTGTTCCGGCACCACTAAATCTTGTTATCCCGCCGCACATGTATCTCAGTGATACGCGGAT
CGTGATTGGTCTTGATGAGACAGGGGAGGCATAATGCAAGCTCTACTTGATTGGGTAGAAAAACGCCTACCTGCCATGAA
TGCGTACAAGAAACACCTTTCAGAATACCCAATGCCAAAGAACTTTAACTTTTGGTATCTGTTTGGTTCGCTTGCGATGT
TGGTTTTGGTCAACCAACTCCTGACCGGTATTTGGTTAACCATGAACTATGTGCCATCGGGAGAGGGCGCTTTTGCTTCG
ATTGAATACATCATGCGTGATGTGGAGTACGGCTGGTTATTGCGTTATATGCATTCAACCGGGGCTTCTGCATTTTTCGT
GGTAGTTTATCTGCACATGTTCCGTGGCTTGATTTATGGATCATACCAAAAGCCTCGTGAGCTATTGTGGATCTTCGGTA
TGCTGATTTTCCTTGTGTTGATGGCAGAAGCCTTTATGGGCTACTTGTTACCTTGGGGACAGATGTCTTACTGGGGCGCA
CAGGTAATCATTTCGCTGTTTGGTGCAATTCCGGTTATTGGTGATGATCTCACGCTGTGGATCCGTGGTGACTATGTCAT
TTCTGGTGCCACACTAAACCGTTTCTTTGCTTTGCATGTGATTGCGTTGCCAATCGTATTACTGCTTTTGATCGTGCTGC
ATATTCTGGCTCTGCACGAAGTTGGCTCAAATAACCCTGATGGTATTGAGACTAAATTGCCAAAAGGTTCAATGGGTGAA
GGCTACGAATCACAGTTTAAATTCCATGAGTACTACACTAAGAAGTACGACATTATCGATTCGATCCCATTCCATCCTTA
TGGCACGGTGAAAGATTTAATTGGTGTTGCGGGATTCTTATTCTTGTTCTGCTATGTGTTGTTCTTCAATCCAGAGATGG
GAGGATACTTCCTTGAGCCGCCCAACTTTGAAGCAGCTAACCCACTGAAAACACCAGAACATATTGCGCCTGTTTGGTAC
TTTACGCCGTTTTACGCCATCTTGCGTGCGGTTCCAGATAAGCTGCTAGGGGTTATCGCGATGGGGGCATCGATTGTTGT
ATTGTTCCTGTTACCTTGGCTGGATCGTTGTAAGGTTCGTTCTTACCGTTATCGTAGCAAATTCCATTTATTCAATATTG
CCCAGTTCACTGTTAGCTTTATTGCCTTAGGGATTTTAGGCGCGCTACCTGCAACTCCAACCTACACACTGTTGGCTCAG
ATATTTAGCTTGTGTTACTTCATGTTCTTTGTGTTGCTGTTCTTCTACAGCAAAAACGAAGCCACTAAGCCATTACCAAC
AAGGGTGACATACAAATGAAAAAATGGATTGTAGTTTTGTTTGCTATGCTGCCTTCACTGGCGATGGCGGCTGGAGCAAA
TGTGCATTTAGATAAAGCGAATAACGATTTGACGGATCAGGCTTCGCTACAAAATGGTGCCAAGCTGTTTATGAATTACT
GCTTTGGTTGCCATTCTACTCAATATCAACGTTATGAACGGGTTGCCAATGATCTTGGCATCCCAGCTGATTTAATGAAG
GAAAACCTGATTTTTGATCCTGAGACCAAAATTGGTCAATTGATGGAAAATGCGATTCCCGATAAATCGGCAGCGAAATG
GTTTGGTGCGCCACCACCAGATTTGACACTGGTTGCTCGTGTGCGTGGAACCGATTGGTTGTATACCTATTTGCGCTCAT
TTTACACGGATCCTTCACGTCCTTTTGGCGTGAATAACATTGTGTTTCCAAGCGTAGGTATGCCCCATGTTCTTGAAGAG
CTTCAAGGTACTCCTGAGCCTATTTTTGAAACCAAAGTCGTCGATGGCAATGAGGTTCAACATGTGGTTGGCGTGAAGTC
ACGTGGAAACGGTGAATTGAGTGAAGGGGAATATAACCAAGCAGTACGTGACTTGGTGAATTTCTTGGAATATTCCGGTG
AGCCGATGAAGCTTGAGCGCCAAAACTTAGGCTGGTGGACAATGGGTTTCTTAGTGATCTTCACCATTGTCGTTGTCGCA
CTCAAGAAAGAGTATTGGCGTGATGTGCACTAATTGTGCTATTATGCTGCGCTAATTCCCGATTGTTAACTCATCAGTGG
AGGCTCTAGCCTCCATTGATTTTTTGTACCCGCATCTGTACTGGAGGGCTCCATGGCTGTAGCTGCCAACAAACGTTCTG
TGATGACTCTATTTTCAAGTGCATCTGACATGTATAGCCATCAGGTTCGCATTGTGCTAGCTGAAAAAGGCGTCAGTTTT
GAAGTTGAGTTGGTTGATGAGAACAACCTTCCAGCGGAACTGATTGAGCTAAATCCTTATAAAACAGTTCCAACACTGGT
TGATCGCGAGCTTGCTCTGTATGACTCAAAGATCATCATGGAATACTTAGATGAGCGTTTCCCTCATCCGCCACTTATGC
CTGTTTACCCAGTTGCACGTGGTAACAGCCGTCTGATGATTTATCGTATCGAAAGAAACTGGTATTCATTGGCAGAAAAA
GTAGTGAATGGTTCTCCTGAAGTTGCTGAAAATGCACGTAATAAGCTACGCAATGATCTGTTAACTTTAGGGCCTGTGTT
TGCTGAGTTTGAATACTTCATGAGTGAAGAGTTCAGTCTGATCGATTGCTATCTTGCTCCACTGTTATGGCGTTTGCCTG
TGCTGGGCATTGATTTAATTGGCCCTGGCTCAAAAGAGCTGAAAGTGTATATGAACCGTGTATTTGAACGTGATTCATTC
TTGGCTTCACTGACTGAAGCTGAACGCGAGATGCGTCTGGCTCGCTAATGGATGCCGGAATGGATATTGGTCACATGACA
CCACGCCGACCATATTTGCTACGTGCATTTTATGATTGGTTACTGGAAAATGAATTAACGCCGCACCTCGTCGTTGATGC
CACTTTACCGGGCGTGAAGGTACCACTTGAATACGTTCAAGATGGTCAAATTATTCTGAATGTTGCTCCACGAGCAGTGG
GAAACCTAGAGTTGGGCAATGATGAAGTGACCTTTAATGCCCGTTTCGGTGGTCGTCCTCATTTGGTTATCGTGCCTATT
TATGCTGTGCAGGCCATTTATGCCCGTGAAAATGGCGCAGGCACTATGTTTGAGCCGGAGCCTGCTTATCTAGATATGAT
GGATTTTCCTGAAGAGATTGATTCAGATGACTCCTTGATTGAGCTGGAAAGCGATGTTGCGGTTGAGCACACTGAAGAGA
CTCCACGCCCTAGAGGCAAACCGAGTTTACGTGTCGTGAAGTAAATAAATCTCATGAAATCAAAAAGGCAGTGGTCATCG
CTGCCTTTTTCATATCCCACTCTCAAAATCGTTACTGAGCGTAATCAAACGCCTTCACAACCTGTTTCACACCTATGATA
TTTCTTGCGACACCAATGGCCATCTCTGCGTGTTCAGGAGAAACGTATCCAAACAGATAAACGACGCGATCCTCTGTCAC
CACTTTAATTTTAATGCCGTTGAGCTCAGATTTCGTTAAAAGCGCCGATTTTACCTTGGTGGTTATCCAACTATCGTTGC
TGATTTCACCAACGGAGAGTGGCGCTTTAATTTGCACTTGGTTATGCAGCTCTTTGACACCTTTGAGTTGACGAGCCTGA
GCAATAAATTGCTCTAAGATCGCTTCATTGCGTGACTGTCCCAATAAAACGACGGTTCCACGGTAAGCAACGGCAGAAAT
GCGCGCATCTTTGCGGTAAGGTTCTTTATTGGCAAGGCCTGCAACTTCAAGTTCAACATTGTTATCTTGCCAGATCTCTT
GCGTGCTGCGCGGATCGGTCACAATATTGGCTGTGGTTGCGGCACCCGCGATAAACAGTCCGGCACACCCTGTTAGAGTG
GCGAGCAAACCGGAAACGATAAGAAGTCTAATGCTTTTCATATTTACTCTTCATGGGCTGGGAATAACACTTGATCAATC
AAATCACATAGGCAGTGTAGCGTTACCATATGAACTTCATGAATGCGAGCGGTACGGTGTGATGGGATCCGAATTTCCAC
GTCATTTTCACCAAGCAGTCCGGCCATTTCACCGCCATCTTTGCCTGTGAGAGCAATGATCGTCATGTCGCGAGTTACGG
CCGCTTCCATTGCTTTGATGATATTTTTACTGTTACCGCTGGTTGATATTGCAAGCAAGATATCACCGGGTTGGCCAAAA
GCTCGAACCTGTTTTGAGAAGATTTCTTGATAGTGGTAGTCGTTAGCGACGGCGGTGAGCGTCGTGTTATCTGCAGTCAG
AGCCATTCCCGGTAAGCTTGGGCGTTCGGTCTCAAAGCGATTTAGAAGGCAAGAAACAAATTGTTGTGCATTGACCGACG
AGCCACCGTTACCGCAGCAGAGAATTTTATGACCGTTAAGTAAACTCGCCACCATGGCTTGTGCGGCATGCATAATGGCA
TCGGGTAACGCCTCCGCTGCGGCGATTTGAATTTGAATGCTTTCGGTAAAACTGTCTTTAATGCTATCGAGCATTGTTTA
TCCTTCAGTAATAGCGTTTTTTAACCAATCAATATGTTGCCCTTGTTGATGAATGGCAATCACATCAAAACGAAAATCCG
CACTGTGACTATTCATCTTGTTGGCGAGCATCCAACAATTTGCGGCTTTGATCAAGCGAGCACGCTTGGTTCTTGTGACG
GTTTCCGCGGCGTGACCATGTTGAGTGTTGTTTCGATAGCGTACTTCGACAAACACTAATGTGTTTCCATCACGCATGAT
TAAGTCTAATTCGCCAAAACGGTAGTTCACATTTTGTGTGACTAGAGTAAGGCCTTGGCGGCGAAGATAGTCCGCCGCCA
TTTGTTCATAATGATTTCCTTGGTGCCTAGAATTAACGAACACCATGCTCTGCCCAGCTGATTTCACGCTGAACCACACA
TTGTTCATCAATACTTAGCACACCCGTTTGTCCATCAATCGTATAGCCTTCGACGATTTTCATCTGTGGAAGTTCCACCA
TCAAACGGTAGGCATCCATCCCCAGAGCTTGCAAGCGGCGCTCTGCATTTGAGCTTTCGGGCCAGATTTGGGTTAGCTGC
TCTTTGATACTTGGCGCTGGCTGTATCAGCAGTGGAATATCACTGTAAGTCACGCCTGACAAATCTTCGTATTGGCGACC
ACCTGTGTTGCTGTTCGAGTTCGAGAACAGTTTTGGTGGACGGGTATCAGGGTTGATAGCCACTTCAATAAATGGCTTGA
TCAAGGTGAGTTCTGAGCTGTTTGCGACAATATACACAGCATCGATATCACGGCGGCTACGAGGTTGGCTCTCTAAGCCC
ATACCAAGCAGAGATTCCATCTGCGCGATGTTTTGTTGGCTATCCTGTAAGCCAAAAATGGAGTTGATATTGCGTTGTAA
TTGACGCTTGTCGCCAAAAAGATTCACTGCCACTTTGTTTTTGCTGTAACGACGCCACTCTTCATTAAAGGCTTCAACCA
CACGTTCACCATAAGCGTTTTGGGGCGCGAGGATCAGTGGGTAACGGTAGCCTTGAGTGAACAGATGTTTCGCCGCTTGT
GCGACTTCTTGTTCAGGTGATAGAGCGAGATAGCAAGCGCCCGCCGTCGTATCAATTTGATCCGGGATGTTCAGCGCCAA
CGTTGGGATCATTTGACCACGGCTTTGTTGGAATTGCTGCAGTTTTTCGATATTACCTTTGATCAGTGGACCCACAACAA
AATCAATTTGTTTGCTGGTCAGAATCGCATCAACAGATTCGAGCGTTTCGGCATTGGTATCGATGATTGTCAACGTCGCG
TTTGTTTGGCGATCGGCATCGTTCATCATGGCAAACACAAATCCATCACGAATAAATTGGGCCTGCTTAGCAAATTTACC
AGTCAAGGGTAACAGTAAAGCGGTGTTAGTCGGCTTGACGATTTCTAAAGCCAAAATATCGGTAATGGCTTTAGGGGTAT
AAATTGCCGCTGGGTGCTGCGGATTTTCAGCCAGCCATTTTTCTAAGGTATTTTTCAGTTGTGGTAGATCGCTACCCAGC
GTTTTCATATAGATCGCAAGCTGTAGCCAGCCATCCAACTGCGCTTCATCGGGCTCAGTAGAAAGCTTGATAATTTTGCT
GGCGGAGTAGTGATTGAGGTTTGCCCAGATTTGATCCGCTAATGCTTCTTTGTCCTTGTTGGATGAAAGGCCGTACAGCG
CCACTAACTCACGAGTGGAGTCAAAAGAGCGATCCAGAGCCGTGAATATGTCCGCACGAAGCTGGTGATATTGCTGCCAT
TGAACTTGAGGTAACGACCAATTGGCTTGGAAACTCAGTTGCTCTAGAGCTTCTTGATATTGTTCGGTATTAGCTAATAA
CTGAGCGCGCAGCAGTTGCCACTGCGCCTGCTGAGTTGGAGTCAAGGGCTGTTTCGCCAAGCGCATGATCAGAAGTTGGG
CTTGATCGGGATTGTTTTCCTCTATGGCGGCTTTGAGAGCCATGATCAGCCAATCATTTTGCTGATTACCTTGGCTGGCA
TCGGCTCGCATCAAATACGTCTGCGCCGTTAAGAGTGGTTGAGCGGTAATATCGACCACATCCGGTGACGAAGGTTGAGT
CGAACAGGCCGATAAAACGATTGATAATGCAATCGGAGTGAGTAAGCGTGGTACACTGCGTCGCTGATGGTGGTTCATAG
CCATGAGTTCTTTCGTTAGTCCGTGTAAAATTGTCTCTATATTAATCGTTGATGTGATGGTAAACAAATGACAGATAATA
AAACCGTGCCAAATGGTGCTCCAATTCTTTATATTGTCCCAACCCCGATTGGTAATCTGGGTGACATCACACAACGCGCT
CTGGATGTATTAGCCAGTGTCGATATGATTGCCGTTGAAGATACGCGTCATACCGGAAAATTATTAGCTCACTTCAACAT
CTCGACCAAAACGTTTGCTTTGCACGATCATAATGAGCAGCAGAAAGCCCAAGTCTTAGTGGATAAACTGCTCTCTGGTC
TATCGATTGCCTTAGTGTCCGATGCTGGCACGCCTCTGATCAGTGATCCAGGTTATCATTTAGTCACTCAATGTCGTCAA
GCAGGCGTTAAAGTTGTGCCACTTCCAGGGCCATGTGCGGTGATCACAGCGCTGAGTGCATCAGGCCTGCCATCTGATAG
TTTTAGCTTTGAAGGTTTTTTGCCGGCAAAAAGCAAAGCACGTAAGGATAAACTATTAGAGATCGCGAAAGTGAGCCGTA
CCTGTATTTTTTATGAATCGCCACACCGGATCTGCGAGTCACTGCAAGATATGTTAGATGTACTTGGTGGCGAGCGTGAA
GTGGTACTTGCCCGTGAACTCACCAAAACCTTCGAAACAATTCAAGGTATGCCTTTGGCTGAGTTGATTACGTGGATTGC
TGAAGATGATAACCGTAAGAAAGGCGAAATGGTGCTGTTGGTGCATGGATATCGGGATGCGGGTGAGCAGCAACTGCCAG
ATGAGGCTCTACGCACCTTAACGATTTTGACTAAAGAGCTGCCATTGAAAAAAGCTGCTGCCTTAGTGGCTGAAATTCAC
CAGTTGAAAAAGAATGCATTGTATAAATGGGGCTTGGAGAATTTAGGCGAATAATTTTCTCTTCTATCCATTTCCTACTT
GAAGCTGTAGCGGTGTTGGCAGAATTTGCTCACCCCAATCACAGAGTGTATCTATGCTCGTGGGGATTCACTCATTTGCC
GCCGGCCTGCAACACCAAGTCGTTTAGGTATATTTATTACCGCTGGAAGTGATACCCATCTGAAAACAAAAAAGGGCGCG
GATGCGCCCTTTGTGCTGCCCAAGAAACTAGTTCTTATAGATACACAGCATATTGAGGTAGCTATCGGCCAACTTATACA
CTGCTTCTTGTTCACCTAAACGGTTCACTTGTAAGAAGATGGAGTAGAAGATGCCGTGGAACAGGCTGGCCATGTTATCG
ACATCGTGTTTCTCACACAATTCGCCACGCTCCATCGCTTTCATAAACATGTTTCTGATCAGCAGTTGGTTAGTTCGGTT
GGTGGAAACAAACAGTGGCCAAACTTCGTCACGGGTTGAAGCACTCCACTCAAACCAGACTTTGAGCCAGTGACAATCGG
TCATCGCCAATTTCACCATCTCTTTGCACAGAGTTTGTAGGTTGGTTTTCACATCCAAATCAAGATCGATGTGATCGGTC
AAGAAGTTGGAGTACTGACGAACCACAAAATTCAGCACATCGTCAACCAAGTCTTCACGAGTTGGGAAGTAGTTGAACAC
TGTTGCAACGGAGACTTGCGCAATCTCGGCAATATCTGCGTGACCACCACGACCAATGCCGCGTTTAGCAAACACTTCCA
ACGCGATTTCCATCAGTTGTAGTTTGCGTTTTTGAGGCGATAGCCGAGTTCGAGGGCGTTTTTCGATTGATGCGTCCATA
GGGGTATATCCTTGCCAATTGAGTTGTTGATTGAGCATTTTGCTCTAATGATTATTTTGTTATTTGCTACTTAAAGCCCT
ATGAGTGTAATGGTGCATATATTCAAGGTCAATCTCTGTTGGGTGAAAAATGTGCAACTATGTTAATTATTTGTCGTTTC
AGCTTGTTTTATTGAGTGGGTACATAACAAAGCGAGGATGAGTAGGGAAACGATTAACAGGATTTGAGTGAAGTGGTACT
ATACGCGCCACCAAAGTCAGCGATACTGACATCGCCCAACACAACGAGAATGGTATGAAACACACAGTTGAAGTCATGAT
TTCTGAGCAAGAGGTCGCCCAGCGCATTCGCGAATTAGGTCAACAGATCACTGAGCATTATCAAGGGAGTAGTGATTTAG
TTTTGGTTGGATTGCTGCGTGGTTCTTTTGTTTTTATGGCGGATCTTGCTCGTCAAATTCATCTGACTCATCAAGTCGAT
TTTATGACCGCCTCTAGCTATGGCAACAGTATGCAAAGCTCACGTGATGTGCGCATTCTGAAAGATCTCGATGATGACAT
CAAAGGTAAAGATGTATTGCTGGTGGAAGATATTATCGATACAGGGAATACCTTAAACAAAGTGAAAGAGATTCTGGCGC
TGCGTGAGCCTAAATCGATCCGTATTTGCACACTATTGGATAAGCCAACCCGTCGTGAAGTGGACGTTGAAGTGAATTGG
GTCGGTTTTGAAATTCCTGACGAATTTGTGGTCGGTGTCGGTATCGACTACGCGCAGAAATATCGTCACCTACCTTATAT
TGGCAAAGTGGTGCCTTTGGCGGAATAACCTAAGCTCACGATTGACAATAAAAGATTGCCGACAACGCCCACGCACTCGT
GGGCGTTGCTCTTTGGAGAGAATTAACGACACAGTAGGCGATGATTCGGATTGAGTATCTTCTCTAACGCTTTGTGGTAA
TTATCTTCCACTGCACTGCGTGACGCGCAGCGTACACCGAGATATTCCAGTCGGCCATCCTCGATACCGTAGACAAAACC
GTGTACTTCTACTGCTTGTCCACGCTCCCAAGCATTCTGTAACACGGTTGAGTTAGCCAAGTTGTAGACTTGCTCGGCGA
CATTGATTTCTGCCAGTTTATCGGAGCGATCTTCGGCAGGCATCTGATCGAGATATTCACGATGTTTAAGGTAGTAATCG
CGAATATGCAGCAACCAGTTATTGATTAAGCCAAGTTGTGGATTATCGATCGCCGCAGTAACCCCACCACACCCATAGTG
GCCGCACACAATGATGTGTTTGACTTGCAGCACATCGACCGCATACTGAACGACAGAAAGACAGTTGAGATCGGTATGGA
TAACTTGATTGGCAACGTTACGGTGGACAAATAATTCCCCCGAGTAAAGGCCAGTGAGCCGTTCGGCTGGCACTCGGCTG
TCTGCACATCCTATCCACAAAAAATCCGGGTTTTGCCCTTTAGCGAGTTTGGCAAAATATTCCGGAGTTTCTGCTTTGAT
CGATTCAGACCATTTTGAGTTGTTCTCAAAAAGTTGTTTAATTTCTGGCATCTTACTTCCCTTAAATAATTGCCAACAAT
ATACACAATGTTACAAATTCAAGCTCATCTAATTTACTTTCTGCTTAACTCATCTGACGTGTTTTTACAACATTGGTTTT
AAACTAGGGTCATTCGATGACACCTTAAGGAATAGTGCGTGTTTCAGGCTAGATTTGCGGATCTTAATTTACGTTGTGAC
CTGTTTGGTGGGGTAACCACCGCCATCATTTCACTGCCATTAGCGTTAGCGTTTGGGGTCGCTTCCGGTGCAGGAGCAGA
GGCGGGTCTGTGGGGTGCCATTTTAGTCGGCTTTTTTGCCGCCTTATTTGGAGGCTCCTCCACTCTGATTTCAGAGCCAA
CAGGGCCGATGACGGTGATCATGACGGCGATTTTAACCGCCATGGTGGCACGTTACCCTGAATCGGGCGCGGCGATTGCC
TTTACCGTTGTCATGATGGCCGGTGCATTTCAGATTTTGCTCGGTACTCTCAAGCTCGGTAAATACATTACGCTGATGCC
ATACAGCGTGGTTTCAGGCTTTATGTCCGGTATCGGGGTGATCCTGATTATCCTGCAACTCTCACCACTGCTCGGGCACC
CTTCTCCTGGTGGCGGTGTGCTTGGGACTTTATCTGCGTTGCCCGATTTGCTCGCCAATTTAAAATTCAGCGAGCTGTTT
TTGGGCTTACTCACCCTCGGAATTTTGTTTTTTTTACCACAAAAATACCGCAAGCAAGTTCCTGCGCAGTTGGTCGCCTT
GGTCGTCGTGACTCTGTTTTCGGTGATTTTCTTTGATACTGATGATATTCGCCGGATTGGTGAAATCCCTGCAGGTTTAC
CGAGTATCGTCGTCCCTACTTTCACTGGCGATATTGTCGTGACCATGGTGATTGATGCCCTTGTACTCGGTACGCTGGGT
TGTATTGATACGCTGTTAACGGCAGTCATTGGCGATTCTCTCACGCGTAAAGAGCATGATTCGGATCGCGAGCTGCAAGG
GCAGGGAATTGCCAATATGGTCGCGGGATTATTTGGTGCTTTACCCGGTGCGGGAGCCACCATGGGCACAGTCACCAACA
TTCAAGTGGGCGCTCGTTCGCCATTGTCTGGTGTGACTCGCGCTTTAATGTTGGCGCTGGTGGTGTTAGTCGCTGGTGGG
TTGACTGAGCCAATCCCCATGGCGGTATTGGCCGGTATCGCGGTGTATGTTGGGGTGAATATCCTCGACTGGGCATTTAT
TCAACGTGCGCACAAAATCAGTCTGCAAGGTATGGCCATCATGTATGGCGTTATGTTGCTGACCGTTTTTGTCGATCTGA
TTGTGGCGGTTGGCCTTGGTGTGTTCATCTCCAACATTCTGGTTATTGAACGTTTAAGCCGTGAGCAGGCACGCCAAGTC
AAGGCGATCAGTGACGCGGATGACGATGATGTGCCACTGACGGAGAGTGAACGTAAGCTGCTGGATAAAGCCAATGGTAA
GGTGCTGTTTTTCTACCTATCAGGGCCGATGATTTTCAGTGTCTCGAAAGCCATTACGCGCCAGCACAGCAGTGTCGATC
AATATCAAGCGATGATTCTCGATCTAACCGATGTCCCTATGATTGATGTCACCGTTGGCTTGGCGTTAGAAAACGCGATT
CGTGATGCGCAGGAAGCGCATTGTGAAGTCTATTTACTCTGTCCTAATGAAAAAACGCGTGCCGAATTAGAAAAGTTTAA
GGTCATAGATCTGGTTCCGGATCAGAATATGTTTACCTTCCGTTATGAAGCGCTTAATGCGGCAGTCAAACAGGTGAATA
CGTAACTCGGCGTTGATGGTGATGGCCGAAATGCCGCAGTCATGCGGCATTTTTGTCTCTGATCTTTGAATGCAGGGCAA
GCCTATAATATTAGCTATTTCTGTATTAATCATTGCCCTTAGCCAATATCCCCTTCCTACTTGAAGTTGCAGCGGTATTG
GCTACGTTTGCTCACCCCAATCACACAGTTTATCTATGCTCATGGGGATTATGAGAGCCATCCTTGGCTCTCACCAAAGG
CCAGCCGATGGCTGTGCAAATTTGTTCCAGACAAATTTGTCACTTACTTGCCGCCTAGCTGCAATTCCAAGTAGTTTTGG
TATAAAGGGTTGAAAAAGCGCCATACAAGCGCAACATCCTTGTTGTTATTGATAACAAGGTTCCTACCATGTACGCACTG
GAAATAGAACAACTTAGAAAAACCTATGCCGGTGGCTTTGAAGCCCTCAAAGGCATTAGTCTACAAGTCAAAAAAGGCGA
TTTTTACGCTCTGCTGGGACCCAATGGTGCGGGGAAGTCGACCACCATTGGCATCATCTCATCGCTGGTCAATAAAACCT
CCGGCAAAGTCACAGTATTTGGTTACGATCTCGATTCTCAACTGGAACTTGCCAAACAGAAGCTTGGTTTAGTACCGCAA
GAATTTAACTTCAACCCGTTTGAAACGGTCGAGCAGATTGTTTTGCAGCAAGCCGGTTACTATGGCGTACCGAAAGCGTT
AGCCAAAGAGCGCGCGAAAAAGTACCTGACTCAGCTCGATTTGTGGGAAAAACGCAGCGAACGAGCAAGAAACCTCTCTG
GCGGCATGAAGCGCCGTTTGATGATTGCGCGTGCATTAATGCATGAGCCGCAACTGCTGATTCTTGATGAGCCAACCGCT
GGCGTTGATATCGAACTGCGCCGTTCCATGTGGGAGTTTCTCAAGCAAATCAACGCGCAAGGTGTGACGATCATTCTCAC
CACTCACTATCTCGAAGAAGCGGAAATGCTCTGTCGCCATATTGGCATCATTCAACGCGGCGAGCTGATTGAAAACACCA
CCATGAAATCTCTGCTTGGTAAGTTGCACGTTGAGACGTTTGTTCTCGATGTGGATGGCAACGCACCCATTGCACCGCTG
CAAGGAGTGGTTAAACAGCAGATGGTGGAAGGCTCGCTGGAGATTGAATTAGAAAAAAGCCAAGGGATCAACCATGTGTT
TACCCAACTTACCGAACAAGGGGTGAAAGTGCTGTCGATGCGCAACAAAGTGAACCGTTTGGAAGAGCTGTTTGTCAGCA
TAGTCAACAGTGGTAAGCGAGGTTAATCAGCATGTATCAAATTTATTGGACGGCATTTTGTAGTCTGCTCGGCAAAGAAA
TTAACCGGTTTACCCGTATTTGGGTGCAAACTTTGGTTCCACCCGCCATCACTATGACGCTGTACTTCATCATCTTCGGT
AATTTGATTGGCTCTCGAATCGGCCAGATGAACGGTTTCAGCTACATGGAGTACATCGTACCCGGTCTCATTATGATGTC
GGTGATCACCAACTCTTATTCCAATGTGGCATCCTCTTTCTTTAGCTCTAAGTTTCAAAAGAACATTGAAGAGCTGTTAG
TCGCTCCTGTGCCAAACTATGTGATTATCGCAGGTTACGTGATGGGCGGCGTCGCGCGTGGATTGTTGGTGGGGGCTATG
GTGACAGCGGTTTCACTATTGTTTGTCGATTTGCAGGTCGATCATTGGGGCATCATTATTGCGACGGTATTTTTAACCTC
GGTGGTGTTTTCACTCGGTGGATTGATTAACGCGGTGTTTGCCAAAACGTTTGATGATATCTCAATTGTTCCGACCTTCG
TGCTGACGCCGCTGACTTACCTTGGTGGGGTATTTTATTCGATTAGCTTGCTGCCGGAGTTTTGGCAAAGTGTCTCGAAG
ATCAATCCGATTGTCTACATGGTCAATGCGTTCCGCTACGGTTTCCTTGGCGTGTCGGATGTGGATATCATGACTTCGTT
TGCAGTGTTAATGGCATTTGTGGTGGCGCTGTACTGTGTGGCGCATTATTTAGTGACCAAAGGCAAAGGGCTGCGCAGCT
AATCAGACAATCGATATAGAAAAGGTCAACCGAGGTTGACCTTTTTTGATCCAGAGACAAGAGGATTATTCTTCTTCGCT
ACTGGCTTTGGTGTCGGTTTGCAGATCGAGAACTTGGTTATCAATCAAACGCACTTTACCGAGGAAAGCGGACATCAGGA
TCACGGCTTGCTTACTCTCACTGCTGATAGGTAGCAGAGTGCGTGCATCACGGATGAAGATTTCATCTGGCTCTAAATCG
GCCGCACGCAACTGATCCACTGCATCTTCAATGATTGATGGATAATCATCGCGACCACCACGAATGGCGCTACTGATCCA
GCGCATAGTGCGCGCCAAAACGGGCGCACGTTGGCGCTCATCCAGCGTCAGCAAATTATTACGTGAACTCATGGCAAGGC
CATCTAACTCACGTACGGTCGCTACGCCTACAATCTCAATATCCATGCACAAGTCTTCTACCATTTGACGGATCACCGCC
AATTGCTGGAAATCTTTTTCGCCAAAGCAAGCGACATCTGGCTGCACAATATTAAACAGTTTAGTGACAATGGTCGCGAC
GCCACGGAAATGTCCCGGACGCGATGCGCCTTCGAGCATGTAAGAGAGCCCTGGCACTTCAACAAAGGTCTGCTTATCCA
ACCCTTGTGGGTACATGGTTTCGGGTGTCGGCGTTAAAACCAGATCAACCCCTTCGCCGTTGAGTTTGCTTAGGTCTTCT
TCAAGCGTACGTGGGTAATTTTTCAAATCTTCTGCGCGATCAAACTGCATCGGATTGACGAAAATACTCACCACGACGAC
GTCAGCGAGCTCACGAGCTTTACGAACCAGGGTTAAATGGCCTTCGTGTAAATTACCCATGGTCGGTACAAAAGCGACGC
GGCGACCTTCGCGCTTGATCTGTTTGATCTGCTCGCGAAGAACGGCGATGTCAGCAAAAACTTGCATGTATGACTCCTTA
GGCAATGGTGTGGGCGAGATCGGGAAACGCGCCACTGGCAACATCTTCGATATATTTGGCAACGGCTTGGCGAATATCGC
CAGTCTCAGCCAAGAAATTTTTCGAGAATTTTGGCATGTAGTTCGCCGAAATTCCAAACATATCGTGCATCACCAAAATT
TGGCCGTCAGTACCATTACCCGCGCCAATACCTATTACGGGAACATCCAAAATTTGAGTAATTCGGTTGGCGAGTTCGGC
TGGAACGCACTCTAGCAGGACAATTTGTGCGCCCGCTTCTTGCAGAGCCAACGCATCACGTACCATGCGATCCGCTTTAT
CTTGCTCGCGGCCTTGTACTTTGTAGCCACCAAAAATATTGACCGACTGCGGCGTTAAACCGAGGTGAGCACACACAGGC
ACTGCACGTTCAGTCAACATTTTTACGGTGTCGACTAACCAATCGCCACCTTCAATTTTCACCATGTTTGCACCGGCGCG
AACCAGTTTGGCCGCGTTTTCACACGCTTGTTCTGGTGTGGCGTAGCTCATGAAAGGCATGTCAGCCATCAGCAGACAAT
TGGGGCTGCCTTTACGCACACAGCGGGTGTGATACGCAATGTCATCCACCGTCACGGGTAAGGTGTCGGTTTCTCCTTGT
AACACCATGCCAAGTGAATCACCGACCAATAAGACGGGCATTTCTTGGCTCTCAAATAACTGAGCAAAACTCGCATCATA
AGCGGTTGATGTAGCAAATTTGCGACCTTCCTGCTTCCATTTCATCAGGTCGTTTATGGTAATTTTTTTCATGTTTAGTC
CTTACTCGACGTTGGCGAGTGCCAAATGCTGAGCCCATTGAGCGGTACTTGTTGCAATAACGCTTGGATTTCAGTCCCGT
CTGGGAGGGTTAAATTTGGTGCGATTTCCGCGAGCGGGTAAAGCACGAATTCACGTACTTTCATTCCATAGTGAGGAATG
GTGAGGCGCTCGGTCTCTATCACCTCATTGCCGTAAAGCACAATATCGAGATCGAGGGTTCTCGGTCCCCATCGTTCGCT
TTTACGGACACGCCCCTGTTCTAGCTCAATGCGTTGTGTGCAATCGAGCAATTCCAGTGGCGTTAATTCGGTTTCGATGG
CGGCGACAGCGTTGATGTAATCAGGCTGATTTTGCGGCCCCATCGGAGTGCTGCTATAGAGCGATGAAGCCGCGATAAGG
CGCGACTTCGGTAAGAGAGTAAGCTGTTGTATGGCCAGCTGTGCTTGGGCGACAGGGTCGCCCAAATTACTGCCAATCGC
AATGTAGGCAAGCATCATTCGCTGGATTTACTCTTGGATTTGTTGCGGGATGGTTTACGGCGGCGAGCGCCAGATTTGCT
GCTGCCCGTTGCATTACCGATATCACCCACCATGGCTTGGCGCATATTGCGTCCCGCGCTTTGGAAGGTGGCCCACCATT
CCGCTAATTGTTTGGTTTCACCGCCTTCAATTTCGCCACGCATTTCGAGGAAATCAAAGCCTGCACGGAACTTGTTCAGT
TCAAGTAGACGGAAGGCCCTTTTACCACTGCGACGGGGTAAGCGCTGTTGCAACTGCCAAATATCACGAACTGTAGTGGT
GTGGCGGCGCGGAATAGCGATACGCTTGACCACTTCATCTAAGATGCGGTTGCTGGCTTCGGTAATGGCATCAAACTCAT
TGAGATCGAGCGATTCCATTAAGCGATCCGCGAGATCAATCATCGGATACCACAGCATGGCGGCAAACATAAAGGCCGGA
TTGATGCGCAGATCTTCTTCAACCCGAATGTCGGTCGCATCCAGCACCAAATCCAACATCTGCTCAGTTTTTGAGCTGTG
ATCGGCAGTAAAATGCTCGGCTATAGTTGGGAAAAGTTGCTGGAACAGATTGTATTGACGCATTAAGTGGTAGGTTTCTA
AACCATGACCCGCTTGCAGCATTTTGAGCGATTCTTCGTAGAGACGAGCCGCAGGGATGTCACGCAGCAATGGCGCAAGT
TGCTCAATCGGCGCCGCGGTATCTTCTTCGATATCAAAATCGAGTTTGACCGCAAAACGTACCGCGCGCAGCATGCGTAC
CGGATCTTCACGATAACGCGTTTCCGGATCGCCAATCAGGCGCACCAAACGATCTTCCAGATCTTCCATGCCGCCGGCAT
AGTCGTGGATGCTGTAGTCTGCAATGTTGTAATACATGGCATTGATGGTGAAATCGCGGCGCTCGGCATCTTCATCAATC
GTGCCGTACACGTTATCACGTAGCAGCATACCCGCTTCGGATTGTGCAGCGATATTTTGGCTCTGACTCGACTCTTGATG
ATGGCCACGGAAAGTGGCGACTTCGACGATGTCGCGTCCAAACATAATGTGCGCGAGACGGAAACGGCGACCAATCAGAC
GGCAGTTGCGAAACAGTTGGCGTAACTGCTCGGGGGTTGCGTTGGTGGCCACATCAAAGTCTTTCGGCTTGCCACCCAGA
AGTAAATCACGCACACCGCCGCCGACCAGAAAGGCCTCAAACCCCGCACCATGCAGACGATAGAGCACTTTCAGCGCATT
TTCGCTGATCTGCTGACGCGAGATAGGGTGTTCCTGACGCGGAATGATGGTCAAAGCTAAGTCTGGATATGTGCGAGTGT
TGCTCGGTTCAAAATCGTTATTATTCATGTGCTTCTGACAATGATTGCTGTTGCCGCTGTAAGCGCTACGCTGCTTAATT
TGACGCTCAAACGGACGGAATTTGGCGCTAATAATAGCTTAAGCAGGACCATTTGAGAATCTTGGTGTGATCTCGATCGC
TTCCGGTAGCTGGCTCACCTGCCAATGTTGGCAGCCCCAAGCCAGCATTTGCTCTGCGCTGGCATCGGAAAAATCCGTGG
GCAGCGTAAAGCCTAAAAACTGCATCGCATGGGAAATGGTCTGCCGAGGCGCGGTTGGGTCAATGGCCGGAGCGTGATTC
TGTTTCGAGAGTTTATTCCCGTTCCCATCCATCGCCAAAGGCAAATGTAAGTAGCTGACCGGCTTTTGTTTTAAAGTGTG
ATACAAGCTGATTTGCCGCCCTGTCGGTTCTATCAAATCGGCGCCGCGTACCACCTGAGTCACGCCTTGATCAATATCAT
CCAGCACCACAGCAAGATTGTAAGCAAACAGACCATCTCGGCGTTTAATAATGAAATCTTCTTCTGCTAATGCCTTGGGT
ATGGTGATGGTGCCGTGTTTCAAATCAATGAATTGTTGCACCTGATTATCCATTCGTAGCCGAATCGAGCAGTCTTGCTG
CCGCGCTGGCGGATGGATTTTGCAGTGGCCGTTATAAAAGCCGCCCATGGCTTTGATGGCTTTTCGGGTGCACTGGCAGT
AGTAAGCTTGACCTGTGCTTAGCCAAGCATCGATTTGATCTTGGTATAAGGCGTGACGCTGGCTTTGGTAAACCACAGTG
CCATCCCAGTGCAGGCGGTAGGCTTCTAATGTACGCAAAATGTGCGCGGCTGCTCCCGGCATTTCCCGGGGCGGATCGAG
ATCTTCAATACGGACCAGCCAAGTTCCTTGTTGTGCTTTGGCTTGGAAATAGCTTCCCAACGCCGCAATCAAAGAACCAA
AATGTAATGGACCAGAAGGAGAGGGGGCGAAGCGACCAATATAGTTCATAGGGCGATTTACCTTTCAAATGCAAAGAAAC
AAGAAAAGGGAGCTTGTGCTCCCTTTTCCTTACTGTTCCATCTTAGCCAAGCATTTGCTTTTCTTTGATTTCAGCCAGTG
TTTTGCAATCGATACAGAGATCGGCTGTTGGGCGCGCTTCTAAACGGCGAATACCGATTTCCACACCGCACGATTCACAG
TAACCGAAATCCTCCTCTTTGATCTTGTCGAGGGTCTTTTCGATTTTCTTGATCAAACGGCGCTCGCGGTCACGGTTACG
CAGTTCTAAGCTGAACTCTTCTTCTTGAGAAGCTCGGTCAACAGGGTCTGGGAAGTTGGCTGCTTCATCCTGCATGTGGT
GAACAGTACGGTCCACTTCTTCTCTCAGTTGGTTGCGCCACGCTTCCAAAATCTTTGTAAAATGTGTGATTTGCCCAGGT
GACATATACTCTTCACCCGGCTTCTCCTGATATGGCTCAACACCAGCAATGGCTAGGATGCCTAGCGTTTTCTTTTTAGA
CTCTGTCATACAGATCTCCTACTAACCCTAGTCAACTGCGAGAGCAGTTAAATTTAAGGCGGGTATCTATAGCAAAAAGA
AGTGGGGGAGGCAAACAATCGAAGGTAAAGTTATCGTCAATGTGAAGACACCATCAATTTTTTGTCACTTGATGGGCAAA
TTTGACCTCAGATACCATTCGGATCTCGTGTTTTGAAAGTGACGCTTTGTAGCACAACACTTCCACTCCGGCTTCTTGTG
CCGCTTTTAGTAACTGTGAATAGTTCGCGTCTATATGGAGAGCGGGAGCGACTTTTTCAATCCCTGAATGCAAAACGGCA
AATAAAAGTATCGACCTGCTTCCATCTTTAGCGACTTCCGCCAGCTCACGCAGATGCTTCTGACCACGGGTTGTCACCGC
ATCAGGAAAGTAACCTTGCCCTTTATCGCCTTGAATCTCATCCAAAAGAGTGACGCTTTTTACTTCTATAAAGCAGTGTG
GTTGAGAATCTGACTTTAGCAAGATATCGATACGGCTATTTTCATGACCGTACTTCACCTCCGTACTGAGTGCGTCATAA
CCCCGCAGTTGTGGGATCTCTCCTGCCAAAATCGCTTCGACCACCAATGCGTTGGCTCGCGCGGTATTCACGCAAATCCA
GTGACCTGCTTGGGTCTGCGTCAGTTCCCAACTGTGGGCGTATTTGCGTTTGGGATTATCCGATGTAGAAAACCACACCG
TACTGCCCGGCTCGGCGCAGCCAGTCATGGCGCCTGTGTTCGCACAATGCATGGTGATCACCGAACCATCTTCCAGCGTG
ACATCGGCCAAAAAGCGTTTGTAACGTTTGAGTAAGGTTCCTTTTTGTAGAGGTGGGGAAAAGTGCATGTTTCTCTTCTT
ATTCATAGCCAATGGCGAAGGCATTTAAACATACCCTAGTGGCTTTTGTCACAATCGCAATCCCCTTCCTATTGGAAGCG
GTAGCCATGGTGTTTCAAGCTGTTAAAGGTTGATGCCATCGAGAGGTTAGCGGCAGGTGAGAAAGTCCCTCATTCAGCCT
CTGGTGAAGCATTGAAGTTGAACATATAATGGCCGCCCGCCCGAGTCTGGGTATCTGTTTTTTGGTAAGATTCCTTGCGT
AAGTTTTTGAAAAATATAGCCATGTTTAAGGTTGTATTGCTGGCTGTTCTCGCGTTGTCAATTTGGTCTACCCGTATTCC
CGATATGCCCTATCATCAAGTCACGCCTGAGTTGAGTCGGTCTGATTTCCATGTCATTGAATTTAATGATGAGGGTGAAA
TGCACCTGCCTGGGCAATACGACATGTTGAAGGCGAGGTTAGCCAAAAACCCTGGAGCAGAACTGCTGATTTTTATTCAC
GGTTGGCACCATAATGCGGCTCCCACTGACGATAATTTTGTCGCTTTTCAACGTTTTCATCGCCAGATGGCGAAGACCAA
TCCTGGCCTCATCGGGCTGTATATCGGTTGGCGGGGGGATCAGTACGATCCCTTGTGGTTGGATGGTTCAGACGATCCTG
AAAGTCGAGTTGAAGCATTGGATTTTCCGACCATATTAACCAGCAAGCAGGTGGCGCGAAGAGTTGGCGAGCATGGGGTG
AGAAAGCTGCTGAGTTCGCTGGATGAATTGCATCGTCAAGGAACGCTAGGGCGCTATATTTTAGTTGGGCACAGCTTGGG
TGGTGTGGTTGCGCTGCACGCCCGCAAACAGGCGATGTTGGATAATCTGGCGGCAGGTCGCGGTGAAACCCATTTAACGG
TGCTTTTAAACCCCGCTGCCTCTGCCAAAGAGTATCAGCCGCTGGATAAGTGGTTGAGTCCAGAAGGTTTTGGTCCATCC
ATGCTGGTGTTGCAGTCCAAAACCGATTTTGCGGTACGTGAGGCCTTTAACTGGATCAAAGATGGCGAGCGCGCCGTGGG
TAACTCTTGGGCAATCACTCATGATGTGGACCCGTGCTCGGGGCGTGATTGTAATAAAGTGGTCAAAATCCCTCAGTGGC
TGCTTGAGCACGATGCGAAACCCGGTTGCATGCAGGTATTGCAAGGGGCTGGCTGGAAAATTCGCGCCAGATTGCACGCC
CGCAAAACCGTACAAAGTTGCGAAGATGCCAACCGTCAGGCTGTGTGGGTACTTGCTGTGGCCGATGGTGTGATTGCTGG
CCATAACGGCATTTTAACGGATGATCAGGCATTAGCTTTGAATGCTTGGATGAAGTCTAAGCTCACGGCAGCAACCGAAG
TTGTTCCTGCTGAAGCCGTGGTGGAGCCCAGTGTTATCTCTCCCCATCTTAGCGATGAGCCTGTGCTGCCGAGCATGGAA
AACATACCCACAGAGGTTGCAACTGAGCCGCTTTCAAGTGCGGTAGAGCTTGAGCCACAAGAGAGCGAGAGTGCTGTGCC
AGCGATTTCTGAACCCACGCTTGAGGCACCTTTGGTTGCTCAACCGGAAGAGAGAGCACCACAGTAAGTTTTTTGTCTGC
TGCGCCTCTTGATAGGAATGCACTTTGGGCACGGACTCCGTTTTATGTACAATGGCGCGGCCATTTAACCTTGTAGGAAG
CGCCCTTGTCACCACTGCCCATTATTGAGGTGATGCCGAAGCTGTTGTCCGGTATCACCAACTCTCCACAACTCATCCTC
AAAGCCGCGCCCGGTGCCGGTAAGTCCACCTACTTTCCGTTGCAGTTACTGCAAGCGGGAGGGTTCCACGGCAAAATCAT
TATGCTGGAGCCACGGCGTTTGGCTGCGCGTAACATTGCCCGCTATTTGGCGCAGCAACTGGGGGAAGAGGTTGGGCAGC
GTGTAGGGTATCGGGTGCGCGGTGAAAACCGAGTCAGCCGTGCCACTCAGTTGGAGATTGTGACGGAAGGCATTATGACG
CGCATGCTACAAAACGATCCGGAACTGGATGGCGTAGATGTGCTGATTTTCGATGAGTTTCATGAGCGCAGCATTCACGC
TGATACTGCCTTGGCGTTGGCGCTCGAAGTGCAGTCTGCGCTGCGGGAAGATTTAAAAATCGTGGTGATGTCGGCCACAC
TCGATCAGCAAGCTTTGCAAAACTTACTGCCGCAAGCGAGTTATGTCGAATCACAAGGGCGCGGTTTCCCGATAGAGATT
CGCTATCAACCTCTGCGCTCTGATGAGCCTTTGGTGACGGCGATGCAGCGACAAATTCGTCATCTTCTGCAGCACGAAAC
GGGCTCATTGCTGGCCTTTTTGCCCGGTGCCGCCAGCATCAACCAGTTAACCGAACAGTTAAGCGATTTGGCTAGCGAGG
TTGAAATCTGCCCTTTGTATGGACAGATGGAGTTCGCCGCGCAGCAGCGCGCAATTGCTCCCACGGCGGCGGGGCGGCGC
AAAGTGGTCTTGGCGACCAATATTGCTGAAACTTCGCTGACCATCGAAGGCATTCGCATAGTGCTTGATAGTGGGCTTGA
GCGCAGTGCGCGTTTTGATCTCAAAACCGGCATTACTCGCCTTGAACAAGTGCGGATTGCTCAATCCTCTGCCGAGCAGC
GCGCAGGGCGTGCCGGACGTTTAGAGCCGGGGATTTGCGTGCGCTTATACAGCGAAGCGCAGCTTAAGCAGCAGCCTTGG
GTGCCGGAGCCCGAAATGCTACATACTGACTTAGCGCCACTGGCATTAGAACTCGCGCAATGGGGCGCGCAGCCGAGCGA
TTTGGCTTGGTTGAATTTGCCACCGAGCAGTGCGTTTGCGCAGGCGCAGCAATTGTTGCAGCGTCTTGGGCTTTTGGATG
CACGCACGCAAATCACTGCGGCCGGTAAAGAGGCACATTTGCTGGGCGTTGAGCCGCGGATTGCTGCGATGCTGCTGAGC
GCCGATCGCTTAGGTGAGTCGGCCTTGCAAAGCGCTTTAGCGTTGACGGTGTTACTTGAAGAGCCGGAACGGCAAGTGAT
TGATGTACAACATAGCTTGCACCGCTGGCAGCAAGGTCGTCATCCCAAACAAAAACTGCTGATCCAACGCGCCCAATCTT
TGGCGCACAAACTCGATACGGCATTTTCACTTTCCTCGGTTGATTCAGCATGGCTGCCTTTAGTGGCGTGTTTGGCCTTT
CCAGATCGGATCGCCCAGCAGCGCGGCCAACAAACAGGGCAATTTTTACTCGCCAATGGCCATGGCGCTTGGCTGGCGGT
GGAAGATCGTTTGTCCGCCGCCGATTATCTGGTCGCCTTGGATTTGATGCGCGGCCAAACTCAAGCCAGTCAAATATTCA
GTGCCCTTGAGCTGGATATCCACGCGCTTGAACGCGTATTACCAGCGCTGATTTCTCGGGTTGAACAAGTGGATTGGGAT
GAAAAAGCCGGCCGCTTGAGCGCGGAAGCGCAGTGGCGAATCGATCAATTGGTGCTTCGTCGTGAAAAGCTGCCAGAACC
CGATAAACAAAAAATGACACAAGCTTTGCTGAGCTATGTACGGCGCAAAGGCTTAACAGTGTTACAGTGGAGCGAAGACG
CGAGCGAGTGGCTTGCCCGTGCACGCTGCGCTGCCGAATGGCTGCCAGAAGAAGCGTGGCCAGCCTTGGACGATGAAACG
CTACTGGCGCGCCTCGAACTGTGGTTAGAGCCTTATTTGGCTGGGGTGACCTCAGTGAAAGGTTTGCAGAGTGTCTCCGT
GTTGCAAGCGCTGAAGCACTATCTTGGCTGGGAGCTCAGTCAGCAGCTTGACGAGTGGCTGCCAACCCATCATCTGCTGC
CAACGGGGAATCATAAAAAAATCCGTTATCAGTTAGGGATGGAGCCTACGCTCTCGGTGCGCATGCAGGAAGTGTTTGGC
GAGCAAAGTTCGCCACGCGTTGCCAAAGGGACGCGCGCCGTGGTGATGGAACTGCTTTCCCCCGCGCAGCGACCGTTGCA
AGTTACCCGCGATCTCGCCAGTTTTTGGGTGGGCGCGTACAAAGAAGTGCAAAAAGAGATGAAAGGCCGCTACCCGAAAC
ACGTGTGGCCGGATGATCCTGCCAATCATGTGGCAACCAGTAAAACCAAACGACAATTGAACGCATGACGAGAAAAAGTA
GTAACAGATCGCGTGGCCGTAAAGCGCGCAGTGGTAAAAGTGCCTCTTCCTCCAAGCTGCAAATCTGGCTGGGAAGGATT
TGGAGTATCGGCTGGAAATTAGCGCTGACGCTGGCCGCAGTGCTGGTTTTTATTGGTATCTATCTCGATTCGATGATCAA
ACAGCGCTTTGAAGGTCAGCTGTTTGATCTGCCGACCGTGGTCTATGCCCGTATTTTAACGCTTGAGCCCGGCAACGGCC
TCAGTTTGCAAGAACTGCGCAATGAGCTGGATGTCCTCAATTACCGCAAAGTGGCACAGCCCCGTTTCCCCGGTGAATAC
GCGTCTTCTTCCAGTCGAATTGAGCTGATCCGCCGTCCGTTTGAATTCGCGGATGGTCCAGAGCCGGATCGCCGAGTGAT
GCTTACCTTTGATGGCAGTGGTTTGAACAAAATCGAATCATTAGAGCAAAAACGCGAGCTAGGCTACCTGCGTTTAGAGC
CAAAACTGATGGGCATGCTGGAAAAAGATTCGCCGGAGCAGCGACTCTTTTTACGTCGCGATCAATTCCCCGAAGTGTTG
GTTGATGCACTCTTAGTCACCGAAGATCGTGATTTTTATCAGCACGATGGCGTATCACCACTTGCGATTGGTCGCGCTAT
GGTGGTCAACCTTAAAGCGGGGCGCACGGTGCAAGGGGGCAGTACCTTGACCCAGCAGCTGGCTAAAAACATCTTCCTTT
CTAGCGATCGCACCTTGTGGCGTAAGCTGCGCGAAGCCTATATGGCGCTGATCATCGATTATCGTTACAGCAAAGATCGT
ATTCTTGAAGCCTATCTTAACGAAGTTTATTTAGGGCAAAGTGGCGCAGATGCGATCCACGGTTTTGGTCTGGCTTCACG
GCTCTATTTTGGTCAGCCGCTGCAAGAGCTACGGATTGATCAATTGGCATTGTTGGTTGGCATGGTTAAAGGGCCTTCTT
ATTACAACCCGATGCGTTATGCCGAGCGCGCTCGCGAGCGGCGCGATCTGGTGCTGAAACTGATGATGGAGCACGATATT
CTGACGGCGCCAGAGTACCAGCAAGCGGTAACTCGTCCGTTGGATGTGCAGAAAACCGCGCAAATCGCTAGCCGTCAGCC
AGCGTATTTCCAGCAAGTTTCTATTGAGCTGAAAGAAAAACTGGGCGACAAATTTAAAGCGGATTCAGGATTGCGGGTGT
TTACCTCGCTCGATCCGGTTTCGCAGTCCAAACTCGAGCAAGCGATCCACGATCAGATCCCGCAATTAGCGAAAACCGCA
GGCAAAGATCTCGAAGCCGCTGCGATCGCTGTGGATCGTCATAGTGGCGAAATTCGTGCCATGGTCGGCGGTAAGCGAAC
CGGTTACGATGGTTTTAACCGCGTGCTCAATGCCAGTCGACAAATTGGTTCACTGGTGAAACCAGCGGTGTATCTCACGG
CGTTAGCGCATCCCGATCAGTACAACCTAGCCACTACACTGGAAGATAAACCACTCACCTTAAAAGGCAGTGAAGGCAGC
GCGTGGACTCCGCGAAACTACGATCGTCAATATCGTGGAGAGGTGCCCCTTTATTTGGCGCTCGCTCAATCGCTTAATGT
GCCGACCGTGGCTTTGGGGATGAAGCTTGGGATTGATCAAGTCTCAGCAACCTTGGGTAAGCTCGGCGTGAATCGCGACG
AAATTCGCCCTGTCCCTTCGATGTTGCTCGGTTCATTCTCACTCACGCCATATCAAGTGGCGCAGATGTATCAAACGTTG
ACCAATTCCGGCAAAAAAGCCCCGCTGTCAGCGCTACGTTCTGTGCTCGATTTGGAAGGCAATGTGCTGTATGAATCTCT
GCCGAGAGTGTCACAAGCGGTGGATCAGCAAGCCGCTTGGCTGACGACTTACGCGATGAAACAAGGGGTGCAAGAGGGGA
CTGGACGTTACTTGAATGCGCAGTTCAGCAGTGCAGCACTGGCGGGGAAAACCGGGACCACTAACGATAACCGTGACAGT
TGGTTTGTGGGGGTCGATGGCCGTGAAGTGACCACCATTTGGCTTGGCCGCGATGATAACCAGCCAACGAAGCTCACTGG
CGCGAGTGGGGCATTACGTGTTTATGCGCAGTATTTGAAATATCGCATTCCAGAGAAATTACAGTTACCTTGGCCAGAAG
GCATAACGACCTTCGGCTTTGCCAAGCAGACGCAAGGTGGATTGAAACTCGACTGTGATAATGCGTTTAAACTGCCTATT
TGGGACAATCAACAGCAGTTAAAACAGCAGTGTGAAAACCGTCCGACCGAGTGGATCAAAAAGCTGTTTGAGTGGTAACA
CCCTCTTGGGCGCGGCGTTGTCGTTGCATTGACGACAACGTCTGCCTTGCTTGTGTGGGCATAGTTTTCTCTTTTCTTGC
TACTTGCTGCGGCAGCCGTGTTGGCGAGGTTTCTTCACTCCAATCATAGCGACTGTCTATGCGCTTTGGATGTGCTCACT
TGCCGTCTGCCTGTAACTCCCCATAGTTTGGGTATATATTGGTCTGATTCTTAAGGATTTCGAGGATAACTCACGTGATG
AAATGGGCGGTATCATTCAGCGTAGTCGTAGGGATAGTGTTTGCCCCATTGGCCTTGGCACAAGAAGCTCAAGCTCAAGT
CGCCAAACGACCTAAAATCGCGTTAGTTCTGGCGGGGGGCGGTGCCAAAGGCGCCGCGCACATGGGGGTTTTGCGAGCCT
TGGAAGAGATGCACGTCCCCGTCGATATCATCACAGGTACCAGTATGGGTGCTTATGTGGGTGGGTTATACGCAACAGGA
ATGAGCGCAGAGGAGATTGAAGCGCTGATTTATAGCGTGGATTGGAACCGAGGCTATCGAGATCGTGTCGATCGTAGCCA
GCGCCGAGTTCGTGACAAAGAGTATGAAGATCGCTACCAAATCACCACAGATCTTGGCCTACACTGGGGGGAAGTGCGCG
CGCCAAAAGGCGTAGTGCAAGGACAAAACATGCTGCGCATGTTGCGTGAAACCACAGGCAATCTTCCCGCCTTCGATTCT
TTTGATCAATTGGTGATCCCGTATCGCGCGGTAGCGACCGACATTATTCACCTTCAAGAAGTCGTGCTTGATAAAGGCTT
TTTGGTGGATGCCATGATGGCCAGCATGTCAGTACCCGGCGCGTTGCCACCTTATGAAATTGATGGGTTATGGCTGGTGG
ATGGTGGTGTCACCAATAACATGCCCGTTGAGGTCGCGCGTGCGATGGGGGCCGATATTATCATCGCGGTCGACATCAGC
ACCGACTACAAAAGCCAAGAGGACTTCACCAATCTCTTTACGGTTGCAGACCAGCTTTCGAACTATTTGGTTCGCCGCAG
CACGGAAAGACAGAGCGATCATTTGACCTCGCGCGATCTGCTGCTGCGTCCACCCGTGGGCAAAATGGAGACCATGGAGT
TCGACAAAATGCCGGCGGCGTTTGCGATGGGCTACCAAGAAGCGATGGATAATCAGGCTTTTTTCAAGAACATTGCTCTG
AGTTCAGCGCAATATCAAGTGTATGTGGATGAGAAAGAAGAGCGGCGTAAAACCTTGCGCTATGGTGATAATGTTCAGGT
GGACGAAATTGTTCTGCAAAACAACACCCACTACAGCGATCTGCTATTACTGAACCGACTCAATTTAGAACCCGCGCAAA
AGCTCAGCACCGAAGAGATTGAAGCCAGCATAGAAGATCTCTATGCCCTAGATCGCTTCGAATTGGTGCGTTATCAATAC
GAACAACGCGATGACCAACAACAACTGGTGGTCGATGTGCGTGAAAAGTCTTGGGGGCCCAATTACGTCAATTTCCGCTT
CTTTTTAGAAGATGATTTTGATACGGAAAGTCAGTATGCCCTTGGCGTTTCCACCAATTTTACAGACATCAACTCACACG
GTGCTGAGCTGGCTCTGAATATGGATATGGGGACCGACAAGCTGATCGAAGCTGAGCTTTATTCGCCACTGTTATCGGGA
CAAAAAACATTTACGACGGCACTGCTGCATTTCAGTAACGAGCGGCGAAATGCGCCTTTGGCAGGCTTTGATGACACCTC
TCTCGCGGCTACGGAGAATTACTTACCCGTCACTTATTCCGAATGGGTTGCCGAACTGGCGCTCGGCTATCAAATCGAGT
TATGGCGAGAAATGAAACTCGGTGCACGCTACAGCAAAGGCAATGGCGAAGCTTCTTCATTACCGGTTTTTGGGGATTTT
TCCTTCCAGCGTCGCGGGGTGTTTTTTGATTATCGACACGACACCTTGGATGACTTTAGCTTACCTCAGCAAGGCATCTA
TTTTGACTTGGAATATCTGATCTCTAAAGACAGTTTTGACGGTAGCAATCCCCTTTCTGGAGATGCCCTCTCTTCCGATA
CCGTATCGGAGCTGTCTGGGCGATTGATCGCTGCGCACACCTTTTCACGCCATACTTTAGTCGCAAACTTGGATATGGGG
GTGGTGAAAAGTAAACACTCATCTACCCCGATTGATCCGAAAAGCATCGGTGGTTTTCTCAACTTGTCGGGCATCCCCCG
CAATAGCTTGATTGGTCAAAACAAGCTGTATGGAAACCTCGTTTACCGTTACCGCTGGTTTGATAATGACTTTGGTATGT
TCACGTCCCCCGTCTACTTAGGGGCATCGATTGAATACGGTGGCGTCTGGTCTGATCCCGATTTGCGTTTGCAAGATGCG
CCTTTGTATGGCGCAGGTTCGATCTTCGCTGGGGTCAATTCGCCGATTGGGCCGATTATGTTTGGCTATGGTCGCACCGA
GCAGAATTATGACTCGATCTATTTCATTATTGGTACCACATTTAAATAGCGAGAGCTTGAGATGGGTGGGGTTTGCGCGC
TTTTCACTCAGTGAGAAAGCTAAAACTTTAGTCTCAAGTTGCTATGTTGGTCAAAATGATGAGATTTTAATTTATCGTTA
AACTTGCTATTCTGACGCCCACAGTTTGGCCTCTATGGCGCTGTTTCTCAGTCAATTTGAGTGAAAACAAGGGCTAGGGA
GAGCCAAGTTTCCAAGGATGTTCGCTCGTATTTTTATAATCAACTGGGTGAACCGCAATGAGAGGAAAAAGTCGTGCTTG
AAGCCTACCGTAAACACGTCGCAGAGCGTGCCGCTGAAGGAGTTGTACCTAAACCCCTAGACGCAGAGCAAGTCGCAGGA
CTTGTCGAACTTCTGAAAAATCCCCCACAAGGTGAAGAAGCTTTCATTCTTGACCTACTTGAAAATCGCATTCCTCCGGG
TGTCGATGAAGCGGCTTACGTGAAAGCAGGTTTCTTGACGGCCGTTGCGAGAGGCGAGGTCGCATCTCCGTTGGTGAGTC
GTGAAAAAGCGGCTGAGCTACTCGGTACCATGCAAGGCGGCTACAACATCGAACCGCTGATTGAATTACTGGACGATAGC
GCGCTGGCTCCGATTGCCGCGAAAGCGCTGTCTCATACCCTCTTGATGTTTGATAACTTCTACGATGTGGAAGAAAAAGC
CAAAGCGGGCAACCCATTTGCGAAACAAGTGCTGCAATCTTGGGCTGATGCAGAGTGGTTCCTATCTAAGCCGGCACTGC
CTGAAAAAGTGACCTTAACCGTATTTAAAGTGACGGGGGAGACCAACACGGACGATCTCTCTCCAGCGCCTGATGCATGG
TCACGTCCTGATATTCCTGTACACGCATTAGCCATGCTGAAAAACGCGCGCGATGGCATTGAGCCGGATGTACCGGGTAA
AGTTGGCCCGATCAAACAGATCGAAGCACTTAAAGCCAAAGGTCACCAACTGGTTTACGTGGGGGATGTGGTCGGTACCG
GTTCATCACGTAAATCGGCAACCAACTCAGTGTTGTGGTTTATGGGAGACGATATTCCTAATGTGCCTAATAAGCGCACG
GGCGGATATGTGCTTGGCGGTAAAATCGCTCCAATCTTCTTTAACACCATGGAAGATGCTGGCGCGCTGCCGATCGAAGT
GGATGTCTCTAAGCTCAATATGGGCGATGTGATCGACGTTTACCCATTTGAAGGCAAAGTGTGTAATCACGCGACGGGCG
AAGTGCTTGCGACTTTCAAACTGAAAACCGATGTCCTGTACGATGAAGTGCGTGCGGGTGGTCGTATTCCGCTGATCGTT
GGACGTGGCCTGACGGATAAAGCGCGTCACGCATTAGGTCTGGAAGCGTCAAAAGAGTTTCGTCGCCCTGTGGCGGTTGC
AGATAGCGGTAAAGGTTATACGCTGGCTCAGAAAATGGTGGGTAAAGCGTGTGGTGTACAAGGCATTCGCCCAGGCACTT
ACTGTGAACCTAAGATGACGACTGTCGGTTCGCAAGATACCACTGGCCCAATGACGCGTGATGAATTGAAAGATTTGGCC
TGTCTTGGTTTCTCTGCCGATTTAGTGATGCAGTCTTTCTGTCATACCTCGGCTTATCCAAAGCCTGTCGATGTGCAGAC
TCACCACACATTACCTGATTTCATCATGAACCGTGGCGGTGTTTCACTGCGTCCGGGCGATGGTGTTATCCACTCATGGT
TAAACCGCATGCTACTGCCAGATACAGTCGGTACTGGTGGTGACTCGCATACTCGTTTCCCATTGGGTATTTCTTTCCCA
GCAGGTTCTGGTCTGGTGGCGTTTGCTGCCGCGACTGGGGTAATGCCACTGGATATGCCTGAATCGGTTCTGGTGCGCTT
TAAGGGTAAGATGCAACCGGGGATCACGTTGCGTGATCTGGTGCATGCCATCCCTTATTACGGCATCAAGCAAGGTCTGC
TCACAGTAGAAAAAGCAGGTAAGATCAACGAATTCTCCGGTCGTATCCTAGAGATCGAAGGGGTTGAACACCTGACGGTT
GAGCAGGCGTTTGAGCTTTCTGATGCATCCGCAGAACGTTCTGCGGCGGGTTGTACGGTGAAACTGTCACAAGCATCGAT
TGAAGAGTACCTCAACTCGAATATCGTGATGTTGAAGTGGATGATTGCTGAAGGTTATGGCGATCGCCGTACTATTGAGC
GCCGTATTCAAGCGATGGAAGCTTGGTTAGCTAACCCAACACTGATGGAAGCGGACAAAGATGCCCAGTACGCGCATGTG
ATTGAGATTGATCTTGCTGAGATCAAAGAGCCAATCCTATGTGCGCCAAACGATCCAGACGATGCTCGTCTGCTTTCTGA
GTGTGCGGGTGAAACCATCAATGAAGTGTTCATCGGCTCTTGTATGACCAACATCGGGCACTTCCGCGCGGCGGGTAAAT
TGCTTGAAAAATTCAATGGCCAATTGAATACCCGTTTGTGGGTCGCACCGCCAACCAAGATGGATCGTGACCAGCTGATT
GAAGAGGGTTACTACGGTATTTTCGGTCGTGCTGGCGTGCGTATCGAAACGCCGGGATGTTCGTTGTGTATGGGTAACCA
AGCACGCGTAGCGGACAAAGCAACCGTGATGTCGACTTCAACGCGTAACTTCCCGAACCGTTTGGGCACAGGGGCTAACG
TTTACCTCTCTTCTGCTGAATTAGCGGCAGTGGGAGCGATTTTGGGTCGAATCCCAAGCGTAGCGGAGTACATGGATTAC
GCGAAGCAGATTGATGCGGCGGCCGCGGATACCTACCGTTACCTCAACTTCCACCGTATGGGTCAGTACACCAGTAAAGC
AGATTCGGTCATTTTCCAAGAACCTGCATAAGCAGAGTGATTGAATCCTCTTTTAAAGCCGCGCTTGTCGCGGCTTTATT
GTGGGTATTTTTCGGTCGGTTTACTTCGCGGGTCATCACTTGTCTAAGTATCGTGAAGGGGTTTGCGATATACTCGCGCC
ATTGTGGATCGGTGGAGTGTTCACCATGGAATTTGAATTTATTAAAAATACCCTGCTCGGTGAGTATGCGGTGCGATGCA
ATATGGAGCACCAAATCGTCGGACGATGGCTACAAGAAGAGATTGGCCAAGACCTAGCCAAACTTAAACACGTATTAACG
CTGATCGATAAGGCAGAACAATCACCAGCCCAAGAGTTTTTATGGACGGGACGTGAAATCTCATTACTGGTGCAAGGCGA
TGAAATCACAGTACAAGAGAATGCGCTGGCTTATGAGAGTGAGCATGAATTGGAAACCGATTTTGCTCTCTATGACAGCG
AAAGTATTGCCGCCTGTGGGCGAGAAGACTTTGTGGCCTTACTGACGCAGTGGCAAAGCTTTATTCAAAATCAGGGTAGG
TTCTAATCCATCCTGCTCATACGTTGTGCGTTATTGTTGGGAAAAGGCTGCACCGAATCGGTGCAGCCTTTTGTTTTTTT
ACTCAGCAAATGCCTATATATCCATAAAAATCATTAAGTTAAAAAGTTGGCACGCCCCTTGGATAATGAAGAGTAAATGG
ACGACTGCTTCAGAGAGGAAGAGATGAAACTGATCAACGCAATCATTAAACCATTCAAATTGGATGATGTTCGCGAAGCG
CTGGCGGATGTTGGGATTGAGGGGATGACGGTGTCTGAAGTGAAAGGCTTTGGACGTCAAAAAGGACACACTGAACTGTA
CCGAGGTGCTGAGTATCAGGTCGATTTTCTCCCTAAAGTCAAAATTGAAATTGCGACTCAAAGCGACAATGTCGATCGCG
TAGTTGAAGCGATCATTAAGGCGGCACACACCGGAAAAATCGGTGATGGCAAAATTTTTGTGTATGACCTAAGCCAAGCG
GTACGTATCCGTACTGGCGAAATGGATTCAGAAGCCCTTTAAATTCAAGGATGAGATTTGATTATGGAACTATCAATCAC
AGTTACTGAGCTGCGTTACGCACTCGATACATTTTTCTTCCTGATCTCAGGAGCGCTCGTCATGTGGATGGCGGCAGGTT
TCGCTATGTTGGAAGCGGGTTTGGTTCGCTCCAAGAACACCACCGAAATTTTGACGAAAAACTTTGTTCTGTATGCGATT
GCTTGTACCACCTATTTGATCGTCGGCTACAACATCATGTATGTCGATAACACGGAAGGTGGCTGGTTGCCTTCGTTTGG
TGCGCTGATTGGCTCACAGGCCGATGGTGCTGACCACTCGCTCGAATCGGACTTCTTCTTCCAAGTGGTGTTTGTGGCGA
CCGCGATGTCTGTCGTCTCTGGTGCCGTCGCGGAACGGATGAAACTCTGGGCATTTTTGATTTTCTCCGCAGTATTGACC
GCGTTCATCTATCCCGTTGAAGGTTACTGGACTTGGGGCGGTGGCTTCCTTTCAGCGGCAGGATTTAGTGATTTCGCAGG
TTCCGGCATTGTGCATTTAGCGGGAGCTTCAGCGGCATTAGCAGGCGTTCTTCTGCTCGGGGCTCGTAAAGGCAAATACG
GCAAAAACGGCGAAATTTATCCAATTCCCGGTTCCAACATGCCATTGGCCACACTCGGTACGTTTATTCTGTGGTTCGGC
TGGTTTGGCTTTAACGGCGGCTCACAGTTGATGGTGTCGGATTTTGAAAATGCGACGTCTGTGGGCAAAATTTTCCTCAA
TACCAATGCGGCTGCGGCGGCAGGGGCTATCGCTGCGCTTTTAGTGTGTAAAACCACTTGGGGTAAAGCGGATCTCACCA
TGGTACTGAACGGTGCATTAGCGGGCTTAGTAGCGATTACGGCCGATCCTCTCTCTCCTTCACCGCTTTATTCGGTAGCG
ATTGGCGCAGTATCTGGCTCTCTGGTGGTGTTTAGCATTATTGGTCTCGATAAGCTGAAAATTGATGATCCAGTGGGTGC
GATTTCCGTCCATGGCGTGTGTGGTTTCTTTGGTCTGATGGTGGTACCACTGAGCAACGCTGATGCAACCTTTGGCGCAC
AATTACTCGGTGCTGCGGTGATCTTCGCATGGGTGTTTGGTGCAAGTCTGGTGGTTTGGGGCGTGCTTAAAGCGACGATG
GGGATCCGCGTCTCTGAAGAAGAAGAGATGGAAGGGATGGACATGCACGATTGTGGTGTCGGTGCTTACCCAGAGTTTGT
TACTGTTAAGTGAAATATCATTTTACAAATTGAACCGAACAAAACCTGCCGTAAAGGCGGGTTTTGTTTTTTTGCCAATT
GTTTTCTTATTGAACATTCCTATAATACATTGCGATTGATAAAGGTTATCATTACTAGTCAAAAGGAATACTCAATGAAA
AAACTGCTCAGCCTGTCAGCGATAACGCTCAGTGTGCTTGCCCCTTCTGCTTTTGCCGCTCAAGAAGTCAATGTTTACTC
TTATCGCCAACCGTTTCTGATTGAGCCGATGTTTGCTGAATTTACGAAAGAAACTGGCATTAAAGTTAACGTAAAGTTCG
CGAAAGAAGGTATCGCTGAAAAGCTTGCTCAAGAAGGCGAATACAGCCCAGCAGATGTGATCTTAACCTCTGAATTCAGT
CGTCTGTTTGAGCTGACCGAAAAAGGTTTGACTCAGCCGCTGGATAGCAAAGTGATTGAAGAGAACATTCCGGCTCAGTA
TCGTGACAGTGGCGATGAGTGGTTTGCCCTGACTCAGCGTACTCGCAGTGTCTATTCTTCACGTGACCGCCTAGGTAAGC
TCGGTGATGATTTTGACTATATGGATCTGGCAAAGCCTGAGTTCAAAGGCAAAATCTGTACTCGTAGTGGTAAGCATCCT
TACAACATCGCATTAGTTGCTTCCATCATTGCTAACCACGGTGAAGCTGAAGCAAAAGCTTGGCTAGAAGGCGTTAAAGC
GAACCTAGCACGCAAACCGCAAGGCAACGATCGTGACCAAGTTCGCGCGATCAAAGAAGGTCTGTGTGATGTCTCATTGG
GTAACAGCTACTACCTAGGCGCCATGCTGAATGATCAAGAGCAGAAATCTTGGGCTGAAGCGGTGTACATCAACTTCCCA
GGTCAAAATGTGCAAGGAACACACGTTAACGTGAGTGGTATGGCGATGGCTAAATACTCACCTAACCGTGAAAACGCGCA
GAAACTGATGGAGTTTTTGACTGGTGAAACGGCTCAGAAAATGTATGCAGAAGTGAACTACGAATACCCAGTCAAACCGG
GTGTACAACGTTCTGCATTGGTGGAGTCTTGGGGCGAGTTTAAAGCCGACAGTCTGCCACTGGAAAAAATTGCAGATAAC
AATGCTGCAGCGATCAAATTGATCGATGAAGTCAAATTTGACCTGTAAGTAAAATCAGGGGTATAACGTACCCCTATTTT
ATTTGAGGGATGCAGTATCTGCTTGCTGTTCAAGCCTTATACTGATAGGCGATGAAAGAAAAATATTTTGCCTGGAAAGC
CAGCAGCCTAGTGTTAACCACTCTGCTGGTTTTACCGATCTTAGCGATCTTCTATACCGCATTCGGCAACAGTGATGAGG
TTTTTGCTCATCTTCTGGCGACTGTGATGCCCACCTATATTTTCAATACCTTGGTATTAACCTGCTCGGTATTGCTCTTG
GCTTTACTGTTTGGGGTACCGTCAGCTTGGCTGATTGCCATGTGCAAACTGCCCGGTGAGCGTTGGCTGCAATGGGCGCT
TGTCCTCCCTTTGGCGATGCCTGCTTATATCATTGGGTATTTATTTACCCATTGGTTTGATTACGCAGGTCCCATCCAAA
TTGCCTTGCGCGATTGGACCGGTTGGCAAGCGGGCAGCTACTGGTTTCCCGATATCCGTAGCCTAGGCGGTGCGAGTGTG
GTGCTGGCGCTGGTACTTTATCCTTATGTGTATCTTTTGTGCCGTGCGGCGTTTATGGAGCAAAATGTCACTTTGCTTCA
GTCTGCGCGCTTACTGAAATGTTCACCGTGGCAAAGTTTTCGACGTATTTCTCTGCCGTTAGCACGACCTGCGATTGCGG
TGGGTTTGTCTTTGGTGGCCATGGAAACGATTGGTGATTTCGGCACGGTAAGCCTGTTTGCGGTGAATACCTTAACCACA
GCGGTTTACGATACTTGGCTCGGTTATTCCAATCTCAATGCGGCTGCAAAAATCTCGGCCATTATGCTGGTGATGGTGCT
GCTGCTGCTCAGTAGTGAGCGTTATAGTCGTCGCCGACAAAAACTGTATCAAACCCAATTTAATAGCCATGAAGAGTATC
GTTATACCTTAAAAGGCTGGCGCTTATGGGCCGCTTTAATCTGGTGCTGGGGCTTAGTGGCGGTGGCGTTTATTCTGCCT
CTGCTACAACTTATCAGTTACGCGTGGACCTATTTTGCCCAGAGCTGGACCACCCAATTTAAAGAGTACGCGATCAACAG
TTTCACTGTCTCGATCAGTGCTGCTGTCGTAGCGGTCTTAGTGGCTTTAGTGGCTAACTTTTATGCCCGTTTACAAAATA
ATCGTACAAGTGTTGCCTTGATGCGCCTCTCTTCGATGGGCTATGCGGTGCCGGGAACCGTTCTGGCTATTGGTATTTTA
GTACCTGTGCTCGCACTGGATCATCTGATCAACGATATCGCTAAAATGATGGAGTGGGGACGCCCAGGGCTTGTTTTCTC
CGGCAGTTTATTTGCGATTGTGTTCGCGCTGGTGGTGCGTTTCTCGGCGGTAGCGATTGGCAGCATCGAAAGTAGCCTCA
GTAAAGTATCACCTTCGTTGGATATGGCGGCGCGCACCATGGGTTGTCATGCCAATCAAATGCTCAAGCGTGTACATTTG
CCACTGATCCGCCGCGGCGCATTAATCGCAGGCTTGTTGGTGTTTATCGAATCGATGAAGGAATTGAACGCGGCGATTTT
GCTGCGCCCATTTAACTTTGAAACTCTCGCTACTTACGTCTATAACTACGCTTCAGATGAGCGCTTAGAGTTGGCGGCGC
TACCCGCCATTTTACTGGTGTTGGTCGGGCTTATTCCTCTTGTTATGGTTAACCGTTCTTTGGAGCAAAAGCACTAATGA
GCTGCGCACTGCTGATTGAAAATCTCACTTGCCAATACGATGCACAAACCGTATTGAAATCTCTCTCTTTGCAAGTCAAT
CCGGGCGAAATTGTCTGTCTGCTTGGCGCAAGTGGTTGTGGTAAAACCACCTTGCTGAAAGCGATTGCCGGCTTGCTGCC
TTTGGCTTCTGGTCAGCTTAGCCTTAACTGTGTCACCTTGGATGACGGTAAACGCTGGTTGCCCCCTGAGCAGCGCAATA
TCGGAATGATTTTCCAAGATTACGCATTGTTTCCCCATCTTACCGTGGCGCAAAACGTTGGTTTTGGGTTAGATGCGATG
CCCGCGAAGCAAAAGGAGGCCAAAATTGCCGAGATGCTGGCTCTGGTTCATCTTGACGCTTTCGCAGAGCGTTATCCGCA
CCAACTGTCGGGTGGTCAGCAGCAGCGTGTCGCCATTGCTCGTGCCTTAGCGTATAAGCCCGATCTGTTACTGCTTGATG
AGCCGTTTTCCAATATCGATACTCAAGTGCGCCATGAGCTGATCATTGAGATTCGTAAGATCTTTAAACAGCAGGGAGTC
ACGGCGATTTTCGTCACTCATTCGCGCGAAGAAGCGTTTGCCTTCGCTGATAAAATGGCGGTGATGAATCGTGGTGTGAT
TGAACAATACGGCACCGCCGCAGAGCTTTACTACCAACCATCGAGTCAGTTTGTAGCCGATTTTCTGGGCGGGGGCAGTT
ATTTAAGCGCCAAGCGGATCAGTGAAACTCAGTACCAAACGGCGCTTGGGGTGGTCGAAGCGATTGCGCGCCAACCGATC
GCGGTAGAGGCGGAGTGTAAGTTACTGCTGCGTCCACAACAGGTGCAAATTCGCGCGGAAGAGGAGAGCAGTGTGACGGT
CACGGAGCAGCAGTTTATGGGCGATCATTGCCGTTATCTGATTGATGCGCATGGCACTCAGCTTATCGCGACCTCTTCGC
AACCGCTGGAGTTAGGGCAGGCAGTCTCGGTCAATATTGATACCCAAGGCGTGCTCGCTTTCGCCTAATGCTCTCACCAA
GCGTCTTGGATTGCCAAACTATGTTACCTGCATAAAAAAGCCCGACGTCGAGCGTCGGGCAAGTGTTCTTCTCCGCTGAG
GGGACTTAACCTCAGGGGATGATTTGACAAGGCGATGATTACAACGCCAAGAAAGCTTTCATCTGTTGAAGAACACGCTC
CGCAGTATCTTTGTCGGCCATTTCGGCGAAAATACGTAATAAAGGTTCAGTACCGGAGAATCGGGCAATTACCCAGCCAC
CGTTCTTGAAGTAGACTTTCGCCCCATCTTCATAGCTGACTTTATCGATGTCGAATTCAAACTCAGGCAGTTTTTTCTCA
ATGTAGACCTTGTTGTAGATCTCATCACGCTGAGCGGGCTTAAATTTGCAATCGCCTTCCGCAGTGTAGGCATAGCCGTA
ACGATCATAGATCTCGGTTAACAGCTCAGAGAGTTTCTTGCCCGTCACGCTGATCATTTCCACCAATAGGCTAGAAGCGA
ACACGCCATCTTTCCCCTTGATGTGACCACGAATCGTGAGGCCGCCAGAGCTCTCCCCGCCAATCAGAGAGTCGTCCGCT
TCCATTTGTGAAGAGATGTGTTTAAAGCCCACAGGCACTTCAAAGCACCGCTCACCATGATCGGCGGCGATCTTATCCAA
CAGATGTGTGGTTGCGATGTTACGCACCACAGAACCTTTCCAGCCTTTGTACTCCAGCAGGTAGTAGTAAAGCAGGATCA
GCACTTCGTTCGGGTGAATAAAGTTGCCTTTTTCATCGATGATGCCAAGGCGGTCCGCATCGCCATCGGTGCCGATACCG
ATGTCATAACCTTCGTGTTTCACCAGATGCTTCAAGCGATACAAGGTGGCAGCGCTAGGCGAAGGCATCAAACCACCGAA
ATCAGGGTTTTTGCCATCGTTGATCACGTCCACGTCGCAGCGGCCATTGATCAGTACCGTTTGCAGCGCGTTTTTCGCCA
CCCCGAACATCGGGTCGATCAACACTCGCAGATTGGCTTTTTTGATCGCTTCAATATCGATGAAGTTGATGATGCTGTCG
ACGAACTCGTTCATCGGGTTGATGATGTCGATCAGTTTGTCGTTGACGGCTTGATCAAAGTCGATCGATTTCACGTCTTG
TAAAGTCAGTGTGGCAATTTGCTGCTCGATCTTCTGAGTGATCACTTCATCTGCATCACGGCCACCACGAATAAACACTT
TGATGCCGTTGTAGTCGGCCGGGTTGTGCGAGGCGGTAATACAGGCTGAGTAAGCACAATCCATCGCTTTGGCTTTAAAC
ATTACCACCGGTGTTGGCACAAACTTGTCGATAAAGCTCACCACAACGCCATTCGCGGCTAACACTTCGGCAAACCAGCG
TCCCGCTTTGTCTGACAGAAAACGGCGGTCGTAACCAATTACGAAGCCTTCGTTTGCGGCTTGTTCATGATGGATGATGT
TGGCTAACGCTTGAGCCACCAAGCGCACATTATCTTTAGTGAATTCTTCACCAATAAACGCACGCCAGCCGCCAGTACCA
AATTTAATCATTTTCTCCCCCTATCCCTTTTCTACTGACGCTGCAAGAGTCTTGGTTGCAACGACAAGTGGTCTGGGCAT
ATAAAACGCTTAGGTATTAGCAAACGGGCACTCAGCGAGTGCCCGAAAATGGATTAACCTAGAACAACCACGACTTGGTT
AACGCTGCCTGCGGCTTGCACAGGAACGGCACCTTCAATCGCTTGACCATTCAGGGTGATGGATTTCACGCCTTTTGAAA
CGCCTTGCGGGTTTTCCACTTTGATCTGATAAGTCGCATCACGCCATTCGCGAGTCACTTCAAAACCCGGCCATGACGTT
GGGATACAAGGATCGATCTCCAGTGCATCGAAGCCCGCTTTGATACCCAAGATATAGTTGGTGGTCGCATGGTATGCCCA
GCCAGAAGTACCGGTTAACCATGGGTGGTTAGCGCGGCCGTGATCTTGGTGGTCACGCCCCATGATGAACTGTACGTAAG
AGTAAGGTTCAGCAATACGGGTTTCGATGATGTCGTTTTGGTTGTATGGGTTGAGTGCGTCATACAGCTCCATCGCACGA
TCACCACGGCCCAGTTTCGCTTCGGCTACCCATGCCCATGGGTTTGGATGCGAGAAGATCGCGCCGTTCTCTTTCACGCC
TTGGTAAACGCGAGTCACGAAACCGATGTCATCATTTGGCGTGGCAAATGATGGAGCGTTCAGGTGTAGACCGTATTTGG
AGAACAGGTATTTGTAGACCGCATCCATTGCTTTGATGCCGCGTTCATGGCTAACCGTGCCAGACAACACTGCAAGCGAG
TTAGACTCTAAATGCACTTTGCCTTCCACTTGTTCGAAGGTTCCGATCTTGTCGCCATTTTTGGTCAGGCCACGGATGTA
CCATTCGCCTTGTTCATCCCACAAGTGAGTTTCACACGCTTCGCGTACACCATCGGCCATCGCTTGGTACTTGTCGGTTG
CCGCTTCATCATTGCGATAGCGTGACAGTTCAAGGAAAGATTCCAACGCCCAGAAGTGTAGGAAAGAGACCATAGAGGAC
TCACCACCACCGAGGTTCAAACAGTCGTTCCAGTCGGCACGCAGACCCTTACAGATACCGGTTTGACCCACATATTCTGC
AGAGAAATCTAGCGCTGCCATCATGTGCTCGTACACAGTGGCGTTGCCGCCATCCGCGTAAGGGATCACTTCGTCGATAA
AGGCGAAGTCACCGGTCTCTTTCACATAGTTGAGGATGGTTGGCACAATCCACAGGTGATCGTCAGAACAGGTATCTTTA
ATGCCGTGGATCTTATCTTCATCCGATGGGGTTGGTACCACTGTCGGTGATTTAGACGGTTTAACATCCGCTTTTTCTGG
ATCGAACCAGTCAGGATCAAACAGGTGCAGACCGTAACCGGCTTTCACTTGACCACGCAGTAGGTCAACGAGGCGCTTAC
GAGTCATCGCTGGGTTAGTGTGTGGTACGGAGATCGCATCTTGCGCAGTATCACGGTAGCCAAGACCTGTACGGCCGCCG
ACTTCAATGAAAGAGGCGAAACGGGACCACACCACACACGTTTCCGCTTGGTACAGAGTCCAAGCGTTGATCATGGTATC
GAGACCTTGGTTGGGTGATTTCACTTGGAATTTCGCACAACGCTCATCCCAGTGTGCTTTGATACCTGCAAAGGCCGAAT
CCACTTTGCTCAGGTCTTGGTATTTTTCACGCAGTTTTGCGCCGTTGCCTTTACCTACACCTAAGATCACCGCAAAGCGC
ACTTTCTCGCCCGGTTGCAGCACGAATTGCTTATGCAGTGCACCACAGTGGTTGTAACAGGTTTGCGCACTGTTAGAGCA
CTTACCTTGCGCCACGGCGATTGGGTTGGCTTCATCGCGGTACATGCCAAGGAATTGGTCACGTTGGCCATCGTAGCTGT
CGGCATCGAAAGTTGCAGTCAGGTAGTAGAAACCGAGGAAATCATCGGTGTTGTAGTACAGGTCATACTCAATCACGCCA
TCTTTGAACGCTGTTCCCGCAGAGTAGAGCGACATCTGATGGTTTTGGTTGTCTGACTTGATGTGGCTGAAAGAGAACTC
AACATAGTTGAACGCACTGATGGTGCGCACTTCGTTGGAGGTATTTTCGATCACTACATCCCAAACTTCGGCATCTTCGC
CTTTAGGAACAAACAGAGTTTTGGTGGCGTGAATGCCGTTGTATTCACACTTGAATTTTGAGTAGGACAAGCCGTGGCGA
ACTTCGTATTTCGCTTGTTCAAGGCTTTTCGCAACGGGTTGCCAAGAGATAGACCAGAAATCGCCTGTCGCATCATCGCG
CAGGTAAACATAGTGCCCGGGACGATCTTGGGTAAAGTTTGGACGAAACTTGGTCACGCGGTTGTACTCAGGTGAGTGAT
AGAAGGAGTAACCCCCTGCGTTGTGTGAAATCACCGTACAGAATTTTTCAGTACCGAGATAGTTAGTCCAAGGTGCGGGT
ACGTCAGGGCGAGTGATGACGTATTCACGATTATCATTATCGAAATAGCCGTATTTCATTGTGCTTTCCTTTTAAACCAG
CTGCCCTATGGCAGCTAAAAATTTTGCTAGTGAAAACCAGCGTGAGTTCCGTCACGCCGTCGTTACGATTTCCGGAAGAA
TTACTTTCAAGGCAGAATTACTTCCAAGGCGCGCGATAAGGTATTTTCTGCTTATCCAGCAGTGGTAAATGGCCTTTCAA
ACGCGCTAGATAATCCAACCAGTCACGCTGGGATTTCTCTGTCCAACCGCCTTCTGCTAATGCCGTGAGACGTGGATAGA
GCATGTATTCCATGCGTTCTGAGTTATTGATCAATTCACACCACAAGGCGCATTGAATACCTAAAATGCGTTTACGCAGT
GGGTCATTGGCCGGAACGTCGGCTAACGGTTCATAACCGTAAGCACGCTCTAGCGGAGTAACACCCGCCCAATCCACGCC
CGGTTCTTCAGGAGCGTAGTCTTGAACGATATCGAGATAGGTAAATTGTCCCGGCTGCAAAATCACGTCAAAGCCTTGTT
TGGCGCAATCCAAGGCGGCTTTTTCCGATAGCCAAGAGTAAATCACCGTATCTTTACTCACTTTGTCGCCGTGATGAGCT
TCTTCCCAGCCGACCATACGCTTACCCAAGCTCTTGAGTTTTTTCTCGGCGTAGCGCAGTAAGTGGCCTTGCAGCTCTTT
CGGGTCGGTATAGCCTTGCTCTTGCATTAAGGCTTGGCATTTCGGGCTATCTACCCACACACCGTGTGGGACTTCATCGG
CACCGATATGAATAAATTGGCTTGGAAACAGCGCAGCCACTTCTTCCAATACGATGTCGAGGAATTGATAAGTGCCCGGC
AGTGCAGGGGAGAGCACGTTGTCGTTGTAGTACTGAATACTGCGATATTGCGAGCAATCTTCCTCATCGACCAGCCATGC
CGGCAGCGCTTTAATCGCGGCGCGGCTGTGCCCTGGTACGTCAATTTCAGGGATGACAGTAATGCCACGATCGCTGGCGT
ACTCAATCACTGCACGGATCTCATCTTGGGTATAGAAACCGCCATGACGCTCCGTGAGTAAGCTGTACTGAGGTTCCAGC
ACTTCATCCATGCCACGCCATGCACCAATGTCTGTCAGTTGCGGCAGGCGTTTAATCTCAATACGCCAACCTTCATCATC
AGTCAGATGCCAGTGGAACACGTTAAATTTGTAGTGTGCCAGTTGATTGATCACTCGTTTGACCTGCTCAAGCGAGTGAA
AATGGCGGGCGCAATCGAGCATCATACCGCGATACTTAAAGCGCGGTGCATCGACAATGTTGACCAGAGGAAAGCGCAAT
GAGCCTTGATGCGCTTGCGCCAGTTGCAGCAAAGTCGCGCTGGCATGCATAAAGCCACTGTGGCTGCCTGCTTCAATCTT
GATCCCTTGCGCTTCGATATTGAGTTGGTAATGGCCCTCATCGAGCGTGGGATTACTGCGGTAGACGATATCGCTATGGC
CAACCGTATTCAGTTTGAACTCATGCAGTGCATGCAATTCTTGCTCTAACCAGCGTGCAGCACGCGCGGCCGAGTCCGAT
TGCAGCGAGATCTGGCTGGAGTGGTTGACCACAAACTCACCTTGGAAACGTTGCAGTGAGTTAGGTTTGGGGATGAGACA
GAGCTCAGCCGCAGTCACTTCAGGGATCTGGCTACGCTCGCGAAATGGTGACGCGAGAACGATAGGGTTAACCGCGACGT
TAATACGTTCAACAGGCTGTTTATCATTAAGTTGGACAAACGCGTGCTTTACCCCATCGGTGTAGAAATGGTAAGGCGCG
GTTTTGATGATGAACTCACAATAAAAGTGGCCATTAGCTTGCAACACTTTTTCCGTTGGAACAATCGAACATAAGCTGCC
GACTTGGGTCAGTTGACCGTTGGTCACACTCATGGGTTGGATGTAACGATCAATCACAAAATACAGCGACCAATCATGCA
GATCTTGATCGCTCAAATTGTGCAGGGTTAAACCAAAACGGCAATCCGGTTTTTGTTCCGAGAGCACCGCAAATTCAATT
CGATAACTCATAAACCATCCTTATACAGGTTGTGCTCAGGCTTACCGGCAAACATTAATGCACCTTCGATAGCATCCGAT
TGCGGTTTGACAATCCACTGCTGTACCGGTGGGGAGAGCCAATCTTGGATACGCTCAGCAATGCTGCCCATTAAACAGAT
GCGTTCTGCGCCTTTGTGGTGTAAGGCGATCAGGAACATTTCAATGTCTGCGGCGGTCTGTTTGAGTAATTCAATCGCGA
GAGGATCGCCGCAATAGGCATGGCTGAAAATCTGAGGTGAAAATTGCCCATAGTCGCGAGGTAGAGCGGTTTTAGACCAA
GCAACAATGGAATCAATATCATGGTTAAAGTGGTTCATCACCACATCACACAGCGGGGTATGGGGACGGATGCCATCTTG
TGCGAGCAGCACTTGTTGAATCAGGCGTAAGCCCATGACGGCGCCGCTGCCTTGATCGGAGATTGGGAACTCACGACCGC
CAACCACGTACTGTTTGCCACCTTTTAGCAAAATGCCACACGATCCGGTTCCGGCGATCATGATCGCGCCCTCTTCACCA
AGGTGCGCGCCAAGACAAGCGCCATAAGCATCGGTGTTAAGCGTGATGGAAGCGAAAGGGTGCGCTTGCTGCATAAAAGC
GTGCCACGCCTCTTTTTGCTCCGCACCAGCCAAAGCAAGACCTACATGCATACTAGGGAAGTCGTCTGGTGATAACCCGC
CTTGCTCTGCCGCTTGGGTGATCGCATCGACTACGGAACGCAACGCCACCTCAACACCGAGCATGATGTTGGCGCTGCCA
CTTTTGGCTTCGCCAACCCATTCACCTTGCTGATTACGAATGCGAGCACGGCAGGATGTACCGCCGCCATCAATGCCTAC
GTAGTAGTTCATTGGTTCTCCTCCCCGTGAGCGGTAAAGTGAGCAAATTGGCTGATGATGGCAAGCAGATACCAAGCGCC
ATGCGGGATCCATTGTTCTCCCCAACGCCAGTTTTGCAGCATGTCATCTTTTTGCCCTGCTGGGTTAAACGCGATATCTC
TTGGGTCATCAAAGCCCGCGGTTATGCCGTTACACACACCGCCTTTGGCATTGAAAAAGCCTAAATGAGGTAAGTAATCG
GGATTATTGTGCCCATGTCCATCGAGCATGCACATGTTGTAAGGATTGAGCCCGACAATCCAGTTCAGGGCATTTTGTGA
CCACTGTTCAAGCGGTTTAGCGATAGCGGTACTCAAATGAGGCTGAGCAAGATAGGCCATGCTCGCCAACGAGGCGAGAC
GGGCATTTTCACCTTGCCACCAGTAACCACTTTCGTTGTCTTGGGCGATAAAGAAACTGGTGCGTTTGGCGCTTTCCACC
CCTTTGACATACTGACGCGGGTACCCAAACGGGTTGGAGACTTGTTGAGTTATCGCTAACTCGAATTGACAGGCTTGCTC
GACCACTCTTTGGAGTTGAGCGTAGTTAGCCGTATCCGTTTCAATATTCAGATACTCGCAAAGTGCAATGACAGGCAGAC
CAGCATCACTGGCGTGGAAGTATGGGCGCTCACCGTTGCTGGTGGCAGACCAGTAGTGCGCAATTTGTTCATCGCTGCAT
TGGCGCTTGGCTAAACGCTGTGCCCACTCACGAGCTTGAGCCAGATATTGGTCATTCTCTGTCGTGCGGTAAAGTTCGCA
ACACGCCAAGAGTGCGCAGTACTCATCAATGATGTTTTCAACCCCATCATTGAGGTAGGCGAGGTTATGCTCTTTGAGGT
GCCAGTAGCCATTTTCTGCCGCTTGTAAATAGTCAGCTTGTGTGAACTCGCCGTGCGTATCCAAACGCGCGGCTGCGGCA
AGTGCCGCAATCGCCATGCCCCCACCTTGGCGAAAACCCGCTTGATAATCATCGGATTTATGGCCTTGTTGGGTCGCGTA
GGCACAAATCTCCCGTTGTTTGGTGTCTTTGCTCCATTTGTCAAAGACGGTCATATAAAAAAATCCCTCGGAGTTTTGCA
TACGGCGTAGAAAATCAGCACCAAACAACGCTTCATCCTTGAGGCGAGTGCGAGAAAACGATGCAAAACCCGAGTGATGT
TGTAAAACCGCTAACCCTTTGAGCATGTTCCAGACCACCAAAGGTGTTTGTTGTGGGTTCAAATAGTTAGCGTAAGAAAG
GTGACTGAGATACTTGCTAACGTCACCTGAAGCGTCGTACCAGCCACCGTGCACATCGGCAGTGGTTGATGTGCTCAGCA
GCGGTACTTGCTTGTCTTGTTGATCAAACTGCCCAGAGCAGCGTTGCGATTTAAAGTAGTGCAGCACATCAGAAAATGTG
CGTTGCATTAATACGCCTCGCGCAATAGTAAAAGTGGCAGAATGCGTGTGTTCCAGGCGCAGATAATAGTCGCCTGGCGT
CGTGAAATCGGAAAAATCGATACGATGAAATTGTCCCTGATGCCAGTTGTCGACCTTGCCGTGCCACTCAATAGCGAGCT
TGGCAACGGTTTGGTGACTACGAGCGCAAACCAAAAGCACACAATCGTCCATGAGTTGTGTTTGTCCACACAGCAACACC
GCCTGTTTAGGGCCTTGGGTTTCATAGCCAATGTGGTTGGTCAGTAACAGCATTCATTTTCTCCGCAGTATGGATTGAGC
AAGCTCCCTACGAGAGGGAGCTGCTGGTTTTATTTTTCAAACAGATAACAACGAACAAAGTGGTTGTCAGACAACTGAGT
GACTTCTGGCAAGGCTTCGCGACATTTCGCGGAAGCGTACAAACAGCGTCCTGCAAATGGGCAGCCGACAGAATTCGGAG
TCCACAGTGGGATCTCGCCTTTGTTGCCTTCCAATTTTTCGTGGATCGACTTTTTCGGATCAGGTACCGCAGAGACTAAC
AGCTTGGTGTAAGGGTGCTGTGGATCGTGAATGATCTCATCGGTATCACCCCATTCCACCATGTGTCCTACGTACATAAC
GGCTAAATCTTCAGCGATGTAGCGAGCGGTCGCGATGTCGTGCGTGATGTATAGCAGAGACATTTGACGCTCAAACTTCA
TCTCTTCCATCAGGTTGAGTACGCCTGCACGGATTGACACATCGAGCATTGAAGTGGGTTCATCAGCCAGAACAACCTCA
GCACCAACAGCAATGTTACGTGCTAAGTTAACGCGCTGACGCTGACCACCAGAAAGTTGGTGCGGATATTTCGCGGCCGT
AGCTTTTGGTGGGATGAGGCCGACTTGTTCAAGCAGTTCGTAAACACGCTCTTCCAACTCTTTTTTGTTGCCCGGCGTAA
CCTTTTTGTGGATCAGCAGCGGGCGAGCAATGTGGTGGAAAATGGTATGGGTCGGGTTGAGTGAGCCAAACGGATCTTGC
CATACCATCTGTACGCCTTCGCGGTAATGCATCAGGTCGTCACGAGAAACGATGTCCTGAATATCACGGCCTTTGTACTC
GATAACCCCAGAGGTCGGCGCGTACATTTTGGCGATCATCTTGGCGGTGGTGGATTTGCCTGAGCCAGACTCACCCACCA
CAGATAAACCGCGACTTTTGTACATTTTGAATGATACGTCGTTGATGGCACGCATCATGGGTTGTTTGAGTGCGTTACTG
TTGATGGCAAAATCTTTAACCAGATTTTTTCCCTCAACCAGTAATTCGCCATGTGGTTTGCTCATAATTGTCTCCAGAAA
TTCTTTGCTACTGCTTTGTCGTACGCCTTAGCGTTTTATAGTGGCGTTCGATTGCGTATAGAGATGGCAGTTAGAAAAGC
GGCCATGCTCGATTTGGCGCAGTACGGTCGGTACCTTAGTACAAGCTTCATGAACTCGGTCACAGCGAGCTTGGAAACGG
CAACCTTGAGGAATGTCCAACAGGTTGAGTGGGTTTCCAGGGATCCCTGTGAGTTTTGTTTTTGGTCCAGTTAATGGTGG
AAAAGAACTTCCCAACCCTTTGGTATAAGGGTGGTAAGGGGTTTCCAGAATTTGTTTTGAAGGAGCCACTTCAATCAATT
CACCGGAGTACATGATGCCGATACGGTCTGAGAACTCGACCATCAGTGACAAGTCATGAGTAATGAACAGAATAGAGAAA
CCAAACTCTTCTTTGAGTGCGTAGATCTTCTGCAGAATTTCACGCTGAACGACAACATCTAGCGCGGTCGTAGGTTCATC
CATAATGATCATTTTTGGATTGAGCGCGAGCGCAATTGCAATCACCAAGCGTTGACGCATACCACCCGAGAACTGGTGCG
GATAATCGTTAAGACGGCTTGGGTGAATATCCACAATTTCTAACAGCCCTTCAGCACGACGTTTGGCTTGTTCACGCGTC
ATATTGGTATGGCGCGTGATCACATCGCAAAATTGCTCTTCCATGGTCAGAACTGGGTTCAGCGCGTTCATCGCACTTTG
AAATACCATCGACATTTCTTTCCAACGGAACGCTTGCATGCGCTCATCACTGTATTTCAGGATGTCTTCACCGTTGAAGA
TCACCTCGCCACCAGTGATGAACGCGGGCGGCTTATGCAGGCGCATCAGCGAGAAGGCAACGGTGGATTTACCACAGCCG
GATTCACCCGCAAGGCCAAACACCTCGCCGGGGGCTAAATCAAAGCTCACATTGTTACAGGCACGGACGTCACCAGCATC
GGTAATGTAGTCCACGCATAAGTTGCGGATTGAGATTAATGGCGTAGTCATGATTATTTATCTCCGCTCCAAAGTGCATT
TTGTGGTGGTACGTTTGGCTCACGCGCTTTTTGGTCTTGCTTGGCAAGGTTTTTCCAACGCTTCATGCCTTTATGTGAAC
GCAACTGTGGGTTAGCAATTTCGTCAACCGCAAAGTTCAACAGCGCAAGGCCTGTGACCAGCAGAGTCAAAGATAAACAA
GGTGCCAGCAGTTCCCACCAAGCGCCGATCAGCATCGAAGATGAAGTTTGTACGTTGTAGAGCATGATGCCCCAGCTGAT
AGTGTTTGGATCGCCCAAGCCTAGGAAGGAGATCGTCGCTTCCATCATGATCGCGTACATCACCGAACCGATAAAACTTG
CGCCGACAATCGAAATCAGGTTTGGCAGAATCTCAATAAAGATGATGCGCCATGAAGATTCGCCTAGTACTTCTGCGGCT
TTCACAAACTCTTTCTCACGCAGTGCCATGGTTTGCGAGCGAACCACCCGCGCACCCCAAGCCCAGGAGGTACAGCCAAT
AATCAGCGCTATGGTGAGAGGTCCCGCTTCCCCAATAAAGGCAGCTAATACGAACAGCAGTGGGTATTGCGGAATGACCA
GCATGATGTTCATTGCGGCGGTGAGGAAATCGTCGATTTTCCCGCCAAAATAACCCGCAGAGACACCGATGACGGTGGCT
AAGAAACAGACCGTGATACCAGCGCCGAAGCCCACAGCTAAGGATACGCGAGCACCATAAGCCACTTGTGACCACACATC
ACGACCCATACGTGTGGTGCCTAGTATGTGGTCAGCTTTTTTCGACATCGCTAGAGTGCGGCGATCTGTCGCTAGGTTTT
CGGCAATCCAGCCATCAGGATTCGCTTTAGCCGCTTTTACGACAAAAGCGGGGTATTCGTGCGGATTACCCGTGCGCTTG
TCTGGCTCATGAGAGGTAAGAAGTGGTGCGGCGACCGCGAGCAGAAAAAACAGGCCTAAGATGGTGACACCAATCATCGC
CATACGGTTGCCGCGTAAGAGTTTCCAAAGTGCTTTCATGATTATTTACCTCCCTTGCGTAAGCGAGGGTCAAGAACAAC
GTATAACATGTCCGCCAGCAGGTTAAAGAACAGCATGAACAGCGTCATGATCAGCAGCTGACCTTGCAGAACTTGGTAGT
CACGTGCGGTAATCGCGTTGAACAGTACAGTGCCTAAACCTGGGTAGTTGAAGATGATTTCGATAATCAACTGACCACCA
ATCGCCATACCGAGCGACATAGAAAGAGCGGTCACACTTGGCAGTAGAGCGTTACGTGCTGCGTAGTTAAATACCACGCG
GTTTTCGCTCAGGCCTTTGCCTTTTGCCATGGTGATGTAATCTTCAGCGAGCAGGTTAATCATGTTGTTACGCATGTTGA
CCAAGAAGCCACCGATCTGCACGATCGAAGCACAGAACAGAGGAAGAACGGCGTGATAACCGACGTCTTTGATGAATGCC
CAACTCGTCCAATCTGGAGTGGTACCTGCTGTGTATGCGTAGCCAGTTGGGAACCAACTTAAACCGATAGCGAAAGTGAA
CATGGCGAGCATGGCAATAACCACTTGTGGTACAGCCTGAATCACCAGCATTCCCGGAGTAATAAAAGTGTCGTAACGGC
TGCCCCGTTTCCATGCGGCAAAAATCCCCAGCACAGAGCCGATTGAGAAAGAGATGATAACCGCCGTTCCCGCAAGGAAC
AGTGACCAACCAAATGCACCACCAAGCAGCTCATTCACACTTAAAGGGTAGAATTTGATTGAAGTGCCCAGCTCCCAAGT
CAGGATGCTTTTGATGTACGTCAGATACTGCACATACCAAGGACCTTCAACAAAGCCAAGTAACTGTTTCATGGCTTCGA
TACGTTCTGGAGTAACTTGTGCGGTTGCGTGAGCAAACATCATGGTGACCGGATCACCAGGCATGGCACGCGGAATAATA
AAGTTTAATGTTGCTGCGACCAGCAACGCGGCAAAATAGAACGACAATCGTCTTAAAAAGTAACCCATAACTTACACCTT
ACTCACCCAGTTTTGTCCTGTCTCTGGTTTCAGGTCTCGCCCCTAGCGAATTTGAGAGCGAGAAATCCCCTGACGACGAG
CGCCATATGTCTGCTTAACAACATGAGGGGATTTAGATAGGCGGCGCACAGCGTGCGCCGCAAGAAATGAACGTGTATTA
CTTAACTGGTTTCAGATCCAGTACGTGTAGTAGACGCTCTGGGATACCAGCCCAAACGCTTGGACGGCCCTTCGGATTTT
CTTCGCTCCACCAGCCAGTGAAACGAGTGGTGTTGTACTGATACATCCATGCACCAGACATTACAGGGATAGTCACTTGG
TTTTCAGCAATGATCTTCTGAATACCGTGAGCGATCGCTAACTGCTCGTTCTTGTCCGCTGTTTTGTAGAAGCTGTCTAG
CAAACCATCAAGCTTCTTATCGGTGAAGTAGTGCATCGCAAAGCGTGGCATACCGTCGCCAGATTGTAGAGCTGAGTTGT
AGCCGCTGTTCCAGTAAGTGAATGGGTCAGCGCCGTGGAAGTAGTTGGTATACGCAACGTCGTAAGTACCTTCTAGCATC
GCTTGGTTATAAACCGCGAATTCAGGAGTACGTGCTTTCGCTTTGATACCCACTTCTTGTAGCTGCTCAACCGCCAGTTG
AACTGTGTTGTTAAAGTCAGTCCAGCCGTTTGGAGATTGGATCAGCAGTTCAAAAGATTTGCCTGATGGAGTTTCAACGA
AACCGTCACCGTTCACATCTTTGAAGCCCGCTTTTGCCAGTAGCTTCTTAGAGCCTTCAACGTCATAAGTGTTGAAGCCT
TTGTACTTTTTGTGGGTCGCTTCATCAGACCATGCTTCGAATGCGTAGCCAAGGCCAGATGCGAAGTCGTTCACAGTACC
GCTGCCGTAGAAGGCGATATCAATGATGGTTTGACGATCCAGAGCCATAGAGAACGCACGACGGAAATCTACGTTATCCA
GTGCTTCTTTTTTCGCAGGATCTGGGTTTTTGAAGTTCACCATGAACGCCTGAGTACCCGCTGCTGGATACCAGTAGTGG
TGGTTAGGGTTCGCTGCGGCGTAAGTACGGTCGATATCTGGAACGAATGAAGAAGTCCAGTCGAGCTCAGAGTTAACGAT
TTTGCCCAGTAGTTGGTCGTTGTTTGCGATTTGTGGAACACGCAGACAGTCAACTTCTAGGTTAGCGGCATCCCAGTAGT
TCGGGTTACGACACTGGATGTACAGTTGTGGAGTGAAAGTGTCGATCACGGTGAAAGGACCAGTACCTACTGGATTTTCG
TTAGTGAAGGTGGTTGGATCTTTCACGTCTTTCCACACGTGCTCAGCAACGATAGGGATCAGAGAAATTTCATAAGGTAC
GTTTGAGTTTGCTTCAGACAAACGGAAACGCACTTTGTATTCGTCAACTTTCTCAACGCTGGTAACCCACTTGTTGATAC
CACGTTGATCAAGTTCTGGTTTCGCTTTCAGCAGGCCGAAAGAGTAAACCACGTCGTCAGCTGTGAATGCTTCACCGTCA
GACCACTTAACGCCTTTGCGGATATCGAAAGTCACGCTCATCAGGTCGTCAGCCATTTTGTAGCTTTCTGCCAGACGGAA
AACAGGCGTATTACCTTTCATTTCATTGAATACAACCAGAGGTTCATAGATAAAGTCGGTGGTTGTACGCAGGTTAGTCG
CTAAGTACGGGTTGAAGTTACGTACCATTGTAGGGTAGAAATCTGGCACGATGGTGAGCTCACTACGTGCAAACGCTGGA
GCTGAAACACTGGTTGCTGCTGCGATTACTGCGGCGGCTAGTGCTGTCTTTTTAATATTGGCAAGCATAGCTGTTCCTTA
CTAGTTGCTTTCATTTCACTAATGGATGGAATGTCATCAATTGATAAACACTCTCCAAGACCTACCTCATCACTTTTACC
CCGTCGGAGGGTGGGGAGTCATGAGTGGCCTGTAGGCCTTTGGCAGGAGTAAGAAAACACCTAGCCAAGAAATTTATCAA
TTGCAATTCCCGTTAAAAACGTCAAAACCTAGATGCCCTACGTCATTAACGTCAAAATACCTTCTGATGTGTGATTTTTG
TACAAAAAACGCGAAGTGATTCAACTCGCAAAACGGGTACGGTTTAGCTAGGTTTGTTAGTGTTTACTTACTTATTTGGC
CTTGTTTGATAATGGCTCTTTGCCTGAGTTATATTTGCGAGATCTCGCTCACTAGCCTGATTTTACGTTAATTTAATCGA
TTAAATTAAATCTGGCGAATTGTTGTGACTCCCTTCGCAATCTCAAACAAAGGCTGACTGAATCAGGAATTTGCTGCCCT
TTCTTACCGTTTTATCCCGACTTTTTGAATACAAGAAGAGGGGAGTAATATGCTTTTTTTATCTCTTGAATCAAGTCTGA
GTGTGTCACTCTAGTGCTCAATATGAAGGGACGAATTCCTCTGCGATTGGAAGCTGCGTGGTATTGGTTTTGTTGCTTCA
CCCCTATCACATAGTTTGCCTAGGCTCATGGGATTCACTGACTTGCCACCTACCTGCAACTCCAAGTTGTTTGGGTATAG
TGCATCTAGAATGGTTTATCTGTGCTCATGGAGATAAATTCAGTTGTTGCCTAGCGGCAATTCAAGTTGCTTGGGTATGT
CACTTCAAGACCCTGATTAACCGAGTTGGGAAAGCGTTTTGTTATGGACATAAAAAAACCACCCTGCGGTGGTTTTTATG
GCTCGCTTGCGGATTGCTTTATTCACTGGTCAGGAGTTTTTGCAATTTATCGCGCTGCATTTCGATGTGAGTGCGTTCAG
GGCCTGCTTCTTTGCAATGCTCAAGAATGTAGTCGAGCGAGTTCAGTACGGTTCGCCAACGCGGTGTTTTAGGCAGTGTC
TCAATTCGTAAGTATTTGTCTAGGGTACGAGTTTGTAGGGTGCTGCGGTCAAGATAAACGCGCCACAAGCCACTTTGTTC
GGCAAACGTGAACTTGCTTTGCCCTGAGACTCGTTCCCAATAGTTCAAGGCACTGGTCATGGCTTCGACTAACACGGCAC
GCATCAAATCTTGTTTCGATTGATACTCGCCCGAGGCTTTATCTGCAAGACGAGTAAACTCACCACCCAGTTCCTTGAGT
TTTTGCAGCTTGTCTTTATCGCCTTCGAAGGCATAGCTAGACAGGGCTTCTACCGCGGTTTCGAGGTTATGAATCCGCGC
GGCATTGACGCTGCCGCCGACATTAAAAATGTACATCGCTTGTAAGCCAGAACCTTGCGGCAAGCGAAGGACATCGGCAG
AGAGGTGCTGGCGCACATCATCTACGTAAACATCAATATTGCCGCAGTAATGCTCTTGCTCAATATTCAAGAATTTAGGA
GCAATCAGTTCTTCGGCGTTGGAGCGTTTGAGCTGCTCAGGGGTACGTCTAAATAAACGTGCTGCCGCTTCGTTAGCAAA
ACGTACTTTATTGCCCTCTTTAACGCACAAAATCGCTTCTGGCGCAGATTCTAACTGTTCCAATAATCGGCCTTGGGTTT
CCAATAGGCTCGCTTCTACCATAGCGCGATGTTTCAACTCTTTTTGCAGTTGGGCATTCTCAATGCGGCGCAGTTCGGCT
TTGCTCGCCGTGAGGTGAGCGACAATGCGCGCGGCCAGCTCTTGTTTGTTGAATGGTTTGGATAAGTAGTCATTGGCTCC
AGCTTCAAACCCTCGTACCCGGTCATCAGACTGGTTGAGAGCCGTCAGCATAATAATAGGCAGTTCAGCGTGGTCGTAAG
TTTGTCGAAGTTTTTCACACACTTGATAACCGCTCATGCCTGGCATCATGATGTCGAGTAACACCAATTCAGGTTTTTCA
CGTTTAATTGCTTCAAGTACTTGATGGCCATCTTGCGCGGTATGTACGCGATAACCTTCAAGACGTAAAAAGCTGTCCAG
CACACGCAGGTTGACTGGTTCATCATCGGCGACCAACAGAAGTGGGCCATGTTCATTTTCGGGTAAGTTGCTTTGCTCGG
GCAGTTCAGAATCCAACACTTCCGGTGCTTGGAAGTGGGGGAGTTCGGTCAAGCGCGCTTGAGCAATCTCTTCTTCGCTC
GCCAGAGGCAGCGTGAAGCTAAAGGTAGTGCCAACCATCGGCTGACTACTTACGTAGAGAGTGCCGTGCATCAATTCGAT
TAACTGACGACTGATGGAAAGCCCGAGTCCTGCGCCTTGGCGATAGCGACTCGCATCATGGCCCGCTTGAATCAATGGCT
CAAAGATGTGCTCCAGTTGTTCTGCCGGAATCCCTTGACCTGTATCCACCACCTGCACGCGCACTTTATCGTCAATATAG
GTTGCGGAGATAACAATTTTGCCTTCGGAAGTGTACTTAATGGCATTGCCGATCAAGTTATACAGGACTTGCTCTAAGCG
TTGAGGATCCGCAGAAACCCAGACCGGTTGTTCTGAGACTTGATTAATAATGCGCAGCGTTTTCTTGCCAAGTAAATGGT
GAGAAAGCTCCAAGACTAAGCGCGTAGCGCTCGATAAATCGACGGCACACCTTTGAATATCCAGCGCGCCATAGCGCATT
TTGTGGTAATCGAGTAGATCATCAACCAGAGTCGCCAAGCGCTGCCCACTGCTGATAATGATGTCGAGTTGATACTTGTG
CGCTGCTGAAATCGGGCCATTTGCCCCCGAGATCAGGGCTTCGGCAATACCAATCATGCCATGCAATGGGGTGCGTAATT
CATGTGATGTGGTCGCGAGGAACTCATCTTTTAGCTTATTCGCTAGCTGTAACTCATCGTTTTGCTTACGAATGATCAGT
AAGTTGCTCTCTAACTCTTTATTTTGCGATTTGATCAGCGATATTTTTTCGCGAATGGAACGCTGCATACGCTCAAAACT
GACCGCCAAGCGGCCAATTTCATCTTTGCGTTCGGTATTGATCATGGCTTCATCAAGATCGCCTGCCGAAACACGTTCGG
CTGCCCATGTCAGCTTCAAAAGCGGTGAGGTAATGAAATTGGAAAGGTAATGCGAGGCGATGACCACTAAGACGATAGCC
GTCAACATCGCAAAAACAAACAGTTTCTCTAACTGACGAACGCGAGCAAACGCTTCTTTCTCTGGCAGTTCAACCACCAG
AGCCCAATGGATATTTTTCAAATTGATCGGTGCGTAGGCCGCGATGATCTGTTCACCATCGGTATTGGTGTAAGTGCCTA
CGGCGCGTTTGCCCGATAAGGCTAAATCGACCACAGCTTTACTTTTTTCAACCGCAATTTCGGCGGAAGTTAAGGTTCTT
GAGCGGTGATCTTGTCCCACTAGAATGGTTTGCATCGAAGGATTGCTACTGCCTTCTGCGATGAGTTTGGTGATCGCATT
GCTTGGTAAGCGGAACATCGCGTAACTATGCAAGTAGCCTTGCTGAATAATCGGTGCGCCAAGCCAAGCGTATTGTTTAC
CATCCTCTTGTACGAAATCAGAAATCACGACAGGGGTGAAATCTTCGTTGGTTTTGCGCTGTTCATTGACCGTTTGTTCT
AAACGCTTGAAGGTATGGCCTAGATTGGTGTCTTGGTATTTGCCCGTTAATAAGTTGGTGCCAAAATTGTCGTATTTATA
AATCGAATAAACGACGTTGCCATCAATATCGACCAATAAAATGTCATCAAAGTCCGACCGTTTCAGCAGTTCTAAGTAAG
CCCAGTGGTAGCGTTTATGCAGCAGTCGATAGCGTTCACTGCCCACGTAGCTGCTTGATTGGGGGAGCACCGAGGTTTTT
ATTTGGTCACCCGATCCGGTGATATAGCGCTGCTGAGCATGTTCACGAGCCGCTTCAATACTGACGTCTAAACGCTGGAA
AGCATTCACCAGACCATAAAAACGCCCGCCACTGGCATAAGCCAGCTCGGAGCGAACAAAACCCATCACTTCCGACTCTT
TGGCCATCATGTAGTCGATGACCTGTTGCTGTTTATTATCCCGAACAGAAACGAGGTAAGAAGTGCTCTGCTGCTCCAGA
TCTTTACTGTGTGAATGTAGGAAAAACAACGCAGTAATGGTCAAAGGAATAATGCTGAGGGCCAAAAACGCAGCCATCAA
GGTATTTTGCAGGCGTTTGAATTTTTGTTTTCGATAGAACCTAAACATAATTAAGGTGTTACTTTCGGTGAAACTCTGCG
GCGATCGCCAAGCATGAGTGGGTGATAGACAAGAAAAACCTAAAGTAACGAAATTAACGAGTTTTTTTACTTTGACAAGT
AAGTCCAAGCTAAAGCGTGGGCATAGACGCAAAAAACGTGAGGAGAATGCCGCTTTTGAGGCTGATTTACGTTAAAAGCG
GCAAAATGTAACGAGTTATTTTTTTGCGTGATAGATGGCAAATTTATTGGTTTTAGCGGCGATATCGCAGTGACCAAACG
CTTGCTCAAGAATTGGCGGATATTTCAAAAAGCTGTTTGCCACCACCCAGATGGAGCCTCCCGAAGCAAGATGATCTACA
GATTCGGCAAGAAGACGCTCTGTGGCGCTATAGCTGGTCTCCAATCCCGAATGGAATGGTGGATTGGTCACAATATAGTT
GTAGTGATGCCCGGTGTCGGAAAACATATCGGATGGATAAACGTGGCCGTGCAGTTGGTTAGCCACTAGGGTTTCTTGGC
TAGAGCGAATCGCCAGAGCGCTGATGTCTGTCATCTCTAACTCAATATGAGGGTTGAGTTTTGCCATCACACAGCCCAAA
ACACCGGCACCACTGCCAATATCGATTACCTTACCACTCAGGGGGGGTAAGGTATCGAGCAGTAAGCGACTTCCCAGATC
AAATTCGCCATGGCTAAAAACTCCCGGTAAGCTGCGGATCGTCAGCTCATGACCTTGATAGTCTACCGCGTAAGATTTAA
ACCATTGCTCAATATCAAAAGCGGCTGGAGTATGAACACAGTGTCCCCAATAAAATGAGCAGCGGCGTGCAGAGTCGTAT
TTGTGGATTGGGCCATAAGCGGCGAACATTTTTTCAATGCTCTTCACCCCAGAGCGGTTTTCACCGACCACCACAATTTC
AGTGCCTGTACCGAGCTTTGCCAGCAGCATCGCGAGTAAGTATTCCGCTTCTTGCTTGGCTTTAGGCCAGTAAAGCAAAA
TCAGATCAGCATTGAGATCTGCTGTTAATTGCTCACCAAAGTAGCGAGTAATCTCAGGGTAAGCTTTGAGCTGAGAGTAG
TAGCCGTAGTGCGTGGTAAACACCGAAACGGAAGCGCAATATTGACGAAGTTCGATAGGAAAACGATCTTCAACTTCGCC
CGCGACCAACACATGCTTATCAGCAAAATAGTCGAGTTGACGAAGGGCGATTTCACTCGGGGCAGTATAAGGTTGCATGA
CACGCTCTACTCAAGAAAAGGGGGCAGATTTTCGCACACTCTGCCCCTTGAATGAAACCCTAACTTGGACTTAGCTTCGG
TCTTGCTGATCTAAAAAGCTGCGAAACTCTTCTTCGTAGATATTAAACAGCACCATGGTGATGGCAAAAATCAGCGGGCC
ATAAATTAAGCCAATTAAACCAAACAACTGAATACCGCCGAGCAGGGAGAAGAAAATCATCAAGGTATTCATCCCTGCAC
TGCCTTGCATTAAGAAGGGGCGGAGTAAGTTATCAATCGAGCCCACAACCGCAACACTCCAAATGGCGAGGAAAATCGCC
CAAGTCGTATCACCGGTTAAAAATAGATAGAGTGTCGCAGGGATCCAAATTAACGCAGTACCGACGACGGGGATAAAGGA
CGCAAAGCCCATCATGGTTCCCCAAAACAGTCCCGGGAAACCCGCCAGCCACATGCCAATTCCGCCTGCCACACCTTGCG
CGATGGCGGTTAAAAAAGAGCCCATCACCGCTGATTTGGAGACATTTTCTATCTCGCTGAGCAGGCGATCTTCTTGGCTG
CGAGAGAGGGGCAGAATATGGCGAATCGCACTGATGATTTTGTCGTGATCGCGCAGTAGGAAGAACAGCACAAACAGCAT
CAGGAAAAAATGCATCACGAAGCTGGTGGCATCCCCGAGAATTTTTGCGCTAATACTGACTAAATTACTGCCGAATGTGG
TTGCAAACTGACCAATGCGTTGTGCGATTTGTTGGGGGCTGATCTCTTCAAAAGGCAGATAGTGATTGGCTAAGCTGAGC
CCTTTGACCACCCAAGGATGGTTAAAGAGAGCCTGAATTCCGCCTTGTGTAACCCATGCGTAGAGGTTTTGTGAGAACTT
AGAGCCTTGTTGAACGATGGCCCCAAAAATAAACAGTAGGGGAATAACGATGATAACGGTTAGCACAACACAAGATAAAA
AGGCCGCTAAATTGTTGTGTGAAGGCAGTTTCTTTTCAAACCAATCATGGATTGGAAACATTAAGAGCGAAATGATGAAG
GCCATTATTATCGAGTTGATGTAAGGCTCGACCAACCAGTAACACGCGAGTGCAGAAGCGAGCAGCGCCACAACTAATAC
GCGATGACTGGATGCTAATTTGATTTTTTCTGACACAGGAGTTGTCCACCTAAAGGAATTTGAAGCGTTATAATGACGCC
AATTCAGCTGCTTAGCAATCCGGAGGTCGAGATGGGCTGTTGTGATAAAAATGAATGTTGTGACAAGAAAGCGAAACGTA
GACCGATTCCGTGGTTTGGCGTAGTGATTTGTGCTCTCGTGCTACTGAGTCTCTATTATTGGCAATAGATCTGCACTCAA
TGAAAAAGGCAGCCGAGGCTGCCTTCGCAAAGTGGTGACCCACAGTAGGTTACGCTTTCGCTTCCGCTGCCAAAATCGCA
AAGCTACGATCTGCGGCTTCCAACGTGGCTTCAATCTCTTTTGAACCGTGCGCCAGTGAGGTAAAGCTTGCTTCAAAGGC
AGAGGGGGCGAGATAAACGCCGTGTTGCAGCATCAGATGGAAGAAACGTTTGAAACGCTCTACATCGCAACGGGCGACAT
CTTCATAGCAAGTCACTGTCTCTTGTTCGGTAAAGAAGAAACCGAACATGCCGCCAACTTGGTGTACTAAAAGTGGAATA
CCATGTTGATCGGCCAGAGATTTAAAGCCATCAGCCAGTTGCTTGGTTTTGGCGGCTAAGCGCTTTTCATTGCCTTCTTC
ACGCAGTAGATTCAGACAGGCATAGCCCGCTGCCATCGCGATTGGGTTGCCTGATAGTGTACCAGCTTGGTAAACCGGGC
CTGTTGGGGCAATGTATTGCATCACTTCACGGCGACCACCAAAAGCGCCGACTGGCATACCGCCACCGATCACTTTACCA
AGTGTCGTCAAATCGGGTTTGATGTTGTAGTGCGCTTGAGCGCCGCCCAATGCGACACGAAAACCAGTCATCACTTCATC
GAAAATCAGTAATGCACCTTCTTGGTCACAAATTTCACGCAGCCCTTCGTGGAAGCCTTCCACTGGTGGGATACAGTTCA
TATTGCCAGCTACGGGTTCAACGATAATGCAGGCGATTTCACCTTGATTGGCCGCAAACAGCTCACGCACTGAGTCTAGA
TCGTTAAAACGAGCAGTTAAGGTGTGCTTGGCAAAATCAGCAGGAACGCCGGGTGAACTTGGTTGGCCTAGAGTCAAAGC
CCCAGATCCCGCTTTAACGAGTAAGCTGTCGGCATGACCATGGTAACAGCCTTCAAACTTGATGATTTTGTCACGGCCTG
TATAACCACGCGCAAGACGAATCGCACTCATCGTCGCTTCAGTGCCCGAGTTCACCATCCGCAATTGTTCCATTGAAGGA
ACGAGCTCAGAGACCAACTCTGCCATGGTAATTTCCATCTCGGTGGGTGCACCGAAACTTAAACCGCGTTGTGCTGCTTG
AATCACCGCTTCACGAATTACCGCATGGTTGTGGCCGAGAATCATTGGTCCCCATGATCCCACGTAGTCAATGTATGCTT
TACCATCGGCATCAAAAATCAGCGCGCCATCGGCACGATCAATGAAAATCGGTGAACCACCCACTCCGTTAAAGGCTCTA
ACAGGAGAGTTAACTCCACCCGGAATCGTGGTTTGCGCCTTTTGATACAACTCGGCTGATTTGGTCATGCTAGTTTCCTC
TTATGATGAATCGGACCAATTTTGGGGCGCATTGTACGCCTATGCTCCAGTGGGTGAAATGTTTTCGCTACATTTTGATC
GATTTTCCCTATCTGCATCCGCAAAATAGCGAGCAAGAAAGCGAATTTATCCGCCAAGTTGATTCGGATTAAGGCTAATA
CTTGAACGGCCAACTCAGGTATTAGATAATCGCCGCCATTATCATTATTAGATCGGCAGCACATCGGATTTTGCGGTGTT
GTTGTATTTTCCACGACTGAGAGAGGTCATCGTGAGCGAAGTTAATGTTCCATTATCCTTTTCTGATGCGGCAGCAAAAC
GTGTTAAAGCGTTGATCGCAGAAGAAGAAAATCCATCGTTAATGTTGCGTGTTTACATCACTGGTGGTGGTTGTAGCGGC
TTCCAATATGGCTTTACTTTCGATGAAACCGTCAACGAAGGTGACACCAAAATTGAGAATAGCGGCGTCATTTTGGTGGT
TGATCCTATGAGTCTGCAATATTTGATCGGCGGAGTGGTCGATTATACCGAAGGTCTCGAAGGCTCAAGATTCTTCGTTA
ACAACCCCAATGCAACGACCACGTGTGGTTGCGGCGCATCATTTAGCGTCTAATCCTGAGATTTTTCAGGAAAATAAGGC
CAGTCGATAAACTCGATTGGCCGACGCTGCGTATTAGGATGTCACGCAGCGATAACAATAAGGAATAGTTATGTTTCCGC
TCAAAACTTCTTCACGTCAAGCGCGCGACTACTTTCTGCATCAACCTTGGCTGATTTCTTTTTCCTTCATTATTCTGTTA
GCACTCTGGTTAGGCTTAGGCGATTCCAACGCCGAAGAGCCGCAAACGGCGATGGAAATACAAGTCCCTTTAGCCAAAGT
CGGTTATCAAACGTTTAGCGCAACTCAAACCGATAAAGTTATCGAGCTGTACGGACGCACTGCGCCGGATCGGCAGGCTA
AAATTGGTGCTGAAATTGCTGGGCGGATCGCCGAGGTGAAGATTGCGAAAGGGCAAATGGTCACCAAAAACCAGATAATC
GCCTTGATTGATAAAGGCGATCTGGATGCCCAGTTAGAGCGAGCGAAAGCGCAGCTCAAAGTGCGACAACAAGAGTTTAA
TGCGGCTAGTGCACTGAAAAATAAAGGCTTACAAGGCGAAGTTGCTTTTACCAATGCTGCTGCTGCTCTCACAGATGCAC
AATCCTCGCTCAGTACTGTGCAACGTTTACTGGATAATACCCAAGTTCGCGCCCCCTTTGATGGTGTCGTGGAGACTTTA
CCTATCGAAAAAGGCGATTTTGTTGGGATTGGCGATCCGGTTGCCTCCATTATCGATCTGCACAAATTGGTGATAGAGGC
TGATGTCAGTGAGCGACACATTCAACATGTACAGCTTGAACAAGCGGCGCGGATCCGCTTTATCGATGGCACGCAAACAC
AAGGTAAAGTCCGCTATATTTCAAGGCTCTCATCGCCTGCAACCAATACCTTTGCCATTGAAGTTGAGGTCGATAACCCA
CAACAAGCCATTCCTGCAGGGGTAAGCGCAGAAGTTGAGTTGAGCCTAATGTCTCAAGCCGCGATCAAAATCACCCCCGC
CATGCTCGCGCTCGATGAAGAGGGCAACCTTGGCGTGAAAACGTTGCAAGGTGAACACGTCAAGTTTGTGCCAATCCAAC
TGGTGAAAGCAGAACAAGATGGCGTCTGGTTAACCGGACTTGGCGAGCAAGTGGATATTATTACCCGTGGACAAGGATTT
GTTCGCGATGGAGATAAGGTTCTCGCCACTCAACTCAGCGCAACCCACTAGGAGCCGCACCATGTTCACTCTGATTGATG
CGGCGCTGTCTCGTACGCGCACCATGTTGACCTTACTGGTGTTCATTTTGGTTGCGGGTGTGGCGACTTACCTGACCATT
CCCAAAGAATCGAGCCCCGATGTCACCATTCCTATCATCTACGTTTCGGTGAGCCACCAAGGTATTTCTCCCAGTGATGC
GGAAAGATTGATTGTTCGTCCTCTTGAGCAGGAAATGCGCTCGATTGAAGGGGTGAAAGAGATGACGGCCACCGCGTCAG
AAGGGCATGCTTCTGTTGTGCTGGAATTCAATGTAGGCGTCGATTTAGCCAAAGCGATGGCCGATGTGCGTGATGCGGTC
GATTTGGCTAAACCCAAATTACCGGCGGACAGTGATGAGCCGACGGTGAATGAAGTGACGCTGGCGGCGGAACAGCCTGT
TTTATCTGTTGTGCTCTACGGTACAGTACCGGAGCGAACGACAGTTCTGATAGCCCGTCAATTACGCGATAAATTGGAAA
GCTTTCGACAGATCTTGTCTGTTGATATCGCAGGGGATCGTGAAGAGATTGTGGAAATCATCGTTGATCCACTGCTTATG
GAGAGCTATGGACTGGATCAAAGCGACATCTACAATCTGATTGCACTCAATAACCGAGTGGTCGCCGCCGGATTTGTCGA
TACCGGTTATGGCCGCTTTTCGGTCAAAGTGCCTTCCGTGTTTGAATCACTGAAGGATGTACTAGAGCTGCCGATTAAAG
TCGAAGGTAAGCAAGTGATTACGTTCGGTGATGTGGCTACAGTACGCAAATCTTTCCGTGATCCTGAGAGCTTCGCTCGC
TTAGATGGTAAACCCGCCATTGTTTTGGATATCAAAAAACGTTCTGGTGAGAACATTATTGAAACCGTTGAGCTAGTCAA
AGCGGTGTTAGGCGAAGCTCAAGCTCGTGATGATTGGCCTAATAATTTATTGGTGAAAACGATTTGGGATGAGTCGGAAG
ATGTCAAACTCATGCTCAATGATCTACAAAACAATATTCTGTCCGCCATCATTCTCGTAGTGGTGGTTATCATTGCGATT
CTGGGCGTACGCACTTCGCTATTGGTTGGGGTTTCGATTCCTGGATCTTTTTTGACTGGGTTATTGGTACTGGCCGTTTT
CGGTCTGACGGTCAATATCGTTGTGCTGTTTGCTCTTATCATGGCTGTTGGCATGCTGGTGGATGGCGCAATCGTGGTGA
CTGAATTTGCGGATCGACGTATGCAAGAGGGAATGCATCGAAGTGAAGCCTATCGTGATGCGGCGAAACGTATGGCTTGG
CCAATCACCGCCTCTACCGCGACCACGTTGGCCGCTTTTGCCCCACTGCTGTTTTGGCCAGATGTCACTGGCGAATTCAT
GAAATACCTTCCGCTGACTTTAATGGCGACGCTCACTGCCTCTTTAGTGATGGCGTTGCTCTTTGTTCCGGTATTGGGAA
GTTTGTTTGGTCGTCCGCAGAAAGTGACCCAAGCCAATCAAGCGCGGATGGTGGCGCTGCACAATGGTGATTTTTCACAA
GCGACGGGGATCACCAAAGCCTATTACAGCACGCTTGCCATAGCGATTCGCCACCCGATCAAAATTTTGTGCGGTGCGCT
GCTGATGTCTGCGGCGATTGCGTTTGCTTATGGCAAAGCAGGGTTAGGTGCAGAGTTTTTTCCTGAAGTTGATCCGCCCT
TTTTCTCGGTCAAAGTGCGCTCTTATGGCGATCTGTCGCTGAATGAAAAAGATCGTATCATGAGTGATATTGAACAGGTG
ATGTTAGGCCACGATGAGTTTGAAAGTGTCTATACCCGTACGGGGGGCGATGATGAAATCGGCGTCGTACAGATAACCCC
CGTTGATTGGCAATATCGTCGCAGTGTTAAAGCGATTATTGAGGAACTGGAGCAAGTCACCGATACCTTCCCAGGGGTTG
AAATCGAATACAAATTTCCAGACGCAGGGCCCCCTGTTGAGCATGATCTGGAGATTGAAATTTCAGCTCGCGTTGCTGAC
GATCTCGATAAAGCCGCTCAGCAAGTGAGGTTATGGGCAGAGGCCAATCCGGCACTGACCAATTTAAGCGATAATGGCAG
CAAGCCGGGGATTGATTGGAAAATTGATATTCGACGTGATGATGCATCACGTTTTGCGGCCGATGCTACTTTGGTGGGCA
ATACCGTACAGTTTGTGACAAATGGCCTCAAAATTGGCGATTATCTTCCCGATGACAGCGATGAAGAAGTCGATATTTTG
GTACGTTATCCGAGTGAATATCGCGATATTGGACGTTTTGACCAACTACGCGTAAAAACCGCGCAAGGTTTAGTGCCACT
CACTAATTTTGCGCAAATTATTCCAGAGCAAAAGCAGGATACGATTCATCGGGTGGATGGTCGACGGGTAATTAGCGTGA
TGGCCGATCTCAAGGAAGGGTACAACCTAGCGCTAGAACTCCCAGCCATTGAACAGGCACTACGTGAGCTCAATTTACCG
AGTAGTGTGGAGTTTCGTATCCGTGGTCAAAACGAGGAGCAAGAGCATTCTGCGGTTTTCCTCGAAAAAGCGTTTATGGT
TGCACTCGCGGCGATGGCGATCATTTTGATCACCCAGTTCAATAGTTTCTATCAAGCCTTCCTGATTTTGACCGCGGTGA
TTTTCTCTACCGTAGGGGTTTTTGCTGGATTGCTGATTTTCCAAAAACCGTTTGGCATCATCATGTCTGGCATCGGGGTG
ATTGCTCTGGCAGGGATTGTGGTGAACAACAATATCGTATTGATTGATACCTATAATCAATTGCTTAAGCGTGGTTTGAG
CCGAGAAGAAGCGATACTGCGCACGGGAGTGCAGCGTTTGCGCCCAGTGCTGCTGACGACGGTGACGACGATTTTAGGTT
TGCTGCCCATGGTGCTTGAGATGAATATCGACATCATCAATCAGAAAATTGAGTTTGGAGCACCGAGTACCCAGTGGTGG
TCACAGTTGGCGACGGCGGTGGCCGGAGGATTAGCCTTTGCTACGGTACTGACCTTAGTGCTTACCCCTTGCTTGCTCAT
GTTAGGGCGGCGTAGAAAAGGGGTAAGTGAAGACGAAGCTCCTCAAGATGCGCAGAGTTAAATATGTCATAGCGACAGAG
TGAATGTTGATAAAAGTTAGGCCAGCAATTGCTGGCCTAACTTTTTGTCCGCCACGAGATGATTATTGATTGGCATACAG
TAACTGGCTGTAACGCTCAAGCTTTTCCATTCGTTGCTTCGCATTCGCAATAAAGCCGTCATTCCGCAGCTAATTCCAGA
ATTTAAATAGTGTGATCTAGCGATCGTTTGTTAATAAAAACGACGACACCATCTTGACCACGATCGACAGTTTTGATCTA
TTACTGCTATTTGACGGTCTCAAAATATGTCTACTCATCCTGTTATTAAACGCTTAGATCACCTTGGTCTCATTGCCGCC
TTTTGTCACGAAATTGGCCTGCCACGGATGATAGATGCCGTTATCCCAAAATATTCTGACCACAATGTTTCTCATGGTGA
CGCGGTATTGGCCATGCTCCTAAATGGACTTGGCTTTCATAGCAGAACACTGCACATGTTCTCGGACTTTTTTAAGACCA
AGCCTGTATCTAAGCTACTCGCCAAAGACATTGAAGCACACCACCTGACTGATGATGTACTAGGCCGCACATTAGATGCT
CTATACGAAGCCGATGTCTCAGCGCTCTATCAGGTTATTGCTGAGCGTGTTGTTGATAAACTGGGCTTGACGACGAATTC
TGTTCATCTTGATATCACTAGCTTCCACGTCGATGGTGAGTATGCACAAGATGAAAACACCAACGTGATTAAGCTTGTAA
GAGGCTATAGTCGGGATCATAGGCCAGAGCTTAACCAAGTCGTGCTTGAACTCATCTGTGAAAACCAAGCAGGTATTCCT
GTTTACATGCAAGCACTGAGTGGCAACACCAATGATGCCAAGGCATTCGCTGAAGTCACTAAAAGACACATACATTGCCT
AAAAGCCGCGCAAAATAGTCGTTACTTTATCGCTGATGCCGCTTTGTACACCGAAGAAAGCATCTCCTCGCTAGATGAGC
AAAATCAAAAAATTCATTACCCGTGTCCCCATGACCATCAAGCTCGCAAAACAAGCACTACTTGCGCTAGAGCCAGAGCA
ATTAAGCACTATCGGTCATGGCTACTCAGGGTGTTGGATAGACTCGGATTACGGAAAGGTCAATCAACGTTGGTTGCTCG
TTCACAGTGAACAGGCCACCAAGCGGGAAGAAATCACTTTCTTCAAGAACTTAGAGAAAAACATAGCAAAAGAAATCAAA
GCGTTGGAAAAGCTAAGTAAAAAAAACCATTCGCTTGTGAAGTTGACGCAGAATTAGCGTTTAACGAGTTCAAGAAACAA
TGTGACTTACTTGGGTTTGAACAAGGCACTCTCATCAAACAGCCGACTTACTCTCATTCGGGCCGCCCAAAGACAGATGA
AGCACCGACAGGATACCAATACTTTATCGAAGCCGCCCCCTTCACCGACCTAGAAAAAGTAAAACTGGCTAAGCTCAAAG
TAGGCATGTTTATCCTCGCGACGAATGACACCGACAATGAAGCACTCACCATGGCGGCTCTTCTAGCACATTACAAATCG
CAACAAAAAGTCGAGCGCGGCTTCCGTTTTCTAAAAAGCCCTGAGTTTTTAACCTCTTCCATCTTCTTGAAAAAGCCTGA
GCGCATTGAAGCGTTGCTAATGATAATGACGTTGAGCTTGCTTGTTTACGCTAGTTTAGAACACAAAATCAGAGAGCAAC
TCGCACAAACCGAAGCGTTCTTCCCAAGTATGGTAAAGAACAAGACGACCTCCAGACCGACGGCACGTTGGGTCTTCTTG
CAATTCGAAGGCATAGATACGCTAGAGATTAACGGCCAAAGGTTCATCACTGGACTTCAAGATCACCAAACACAACTACT
CAAATTACTCGGTAGATTCTATGAGGTAGTTTATTCCTGAATTAGCTGCGGAATCTCGGATAAAGGTCTCTTTTGCTTTA
CCAGTCAGTGACTGTGCTTGTGGTAATTCAACCGTGCGTGGGTTTTTGTGGATGCCATTAACCAAGAATTCATAGTGTAA
GTGAGGGCCGGTAACTCGTCCTGTGCCCCCCCAATGTACCAATAGTCTGGCCTTGTTTTACTCGCTCTCCGGTTTTAACT
AGGCGGCGCTGTAAATGTAGGTACTTGGTAATGTAGGTATTGCTATGGCGAATGTAGACATAGTTACCATTAAATTGGTT
ATAGCTGGATTTCTCAACCACACCATCACCCGCAGCCCAAATCGGTGTTCCTACTGGTGCCACATAGTCAGTACCACGGT
GAGCTTTAATTTGCCCGGTCACTGGATGGAGTCGGCGAGGATTAAAGTTAGAAGAGACGCGACGAAAATCGAGCGGCGAA
CGCAAGAAGGCCTTTTTCATCGCACGGCCATTCTGATCGTAATAGTTACCTGTATTGTCATCCAAAATCGCAGTAAAGGT
TGAACCTTGGTTGATAAAAGTGGCAGCAATAATATTACCGCGACCAATCACAGAGCCTTCGACGATTTTTTCTTGGTAGA
GCAATTTGAATTGATCGCCTTCGCGAATATCGAGCGCGAAGTCGATATCCCAGCCAAACATATTGGCTAACTCAATGATC
TGGTTAGCACTTAACCCTGCGGTGACACCCGCATTCCAGAAATTAGAGGTGATTTTGGCTTCGGCATAATTGAGTTGGAA
GGTGACTTCTTTCTTATCAAACTCAGAGGTAAAACCAGAATCTGAACGGGTTACCACAAAGGTTTCATAAGGGCTAATGG
TGCGTTTTAATTGAACTAATTGATTATCTTTGTCAAAGCCAAATTTCAGCTCGTCTTTAGGCATTAACTTCGACAGTTGA
TTGTTGATATCGCTATTGCTTGAGGTCAATTCGTAGAGCACGCGTGATGAGAGTCCTGCTCGCTGGAAGAGTAAGGCGGC
ACTCTCACCGTTGGCAACTTGGTAGGTTTCCCAGCGCAGCATAACAGAGGGCGGAGCGATCACTTCTTCCTCTGGTGTGG
AGACCAGTTGGTTATCGAGAGTGACGGGATAGTGGCGTCCTACTTCTCGCTGAGCATCCGGTTTACGTAAATCTTCAGAA
TTGGGCAGAAAAAAAATGGCGAAGACAATAATGGCGCTAAACGCGGTGATTAACACTCGATGCAGCCAAGGAAGACGATT
GAAAAGAGAAAGCATGTTCAGTTCAAATTCATTTAATTATTAACAAAATCGCTGTCGGGTAGTCTAACTGGTTTCAAAAT
GCATCGCTATTCAAGTAATATGTCCCACTATCATATTTTTGCCAAATCTGTGGGAGTGAACAAGAATGGCGAGTATTGAA
GCCGCTTTAGCCGAGATTAAACGTGGTGTTGAAGAGCTGATCCCCGAAGAAGAGCTCATTGCCAAACTCAAAGAAAATCG
TCCGCTACGAATTAAGTTGGGGGCGGATCCAACGGCTCCGGATATCCATCTAGGCCACACGGTAATCCTCAATAAGCTTC
GTACTTTCCAGGATTTAGGTCATGACGTGACATTTTTGATTGGTGACTTTACTGGAATGGTGGGGGATCCAACAGGAAAA
AACACCACACGCCCACCTTTGACGCGCGAAGATGTATTGCGTAACGCGGAAACGTACAAGCAGCAAGTGTTCAAGATCCT
CGATCCTGCCAAAACCAAGATCCAATTTAACTCAGAGTGGTTGTCAAAACTGGGAGCGGAAGGGATGATCCGTCTGGCTT
CAAACCAGACCGTCGCTCGTATGTTAGAACGTGATGACTTTAAAAAGCGTTACAACAATGGTCAGCCGATTGCGATTCAC
GAGTTTATGTACCCATTGCTACAAGGCTACGACTCTGTTGCGATGGAGACGGATGTTGAGCTAGGCGGTACTGACCAGAA
GTTTAACTTGCTGATGGGGCGTGAGCTACAAAAAGCCAACGGCCAAAAACCACAAGTGGTATTGATGATGCCTCTGCTGG
TGGGATTGGATGGCGAGAAGAAAATGTCCAAATCAGCGCATAACTATATTGGTGTGAGCGAAGCGCCGAGCGAAATGTTC
GGTAAAATCATGTCAATTTCTGATGATTTGATGTGGAGCTACTACGAGCTGCTCTCTTTCCGTCCGTTAGAAGAAGTGGC
CCAATTCAAAGCAGAGGTTGCTAATGGTGCTAACCCGCGTGATATCAAGATTTTGCTAGCAAAAGAGATCATCGCTCGTT
TCCATTCTCAAGCCGACGCTGACGCAGCAGAACAAGAGTTCATCAACCGTTTCCAAAAAGGGGCGATGCCTGAGGAAATG
CCAGAGTTTGAATTCGAGTCTGGAATCGCTATCTCCAATCTGCTTAAAGAGGCGGGACTTGTGGCTTCTACTTCTGATGC
ACTGCGCATGATTAAACAAGGTGCGGTGAAGCTTGATGGCGAGAAGTTAGAAGATGCGAAGCTGATTCCTGCTTGTGGTA
CATCGGTTTACCAAGTGGGTAAGCGTAAGTTCGCTCGAGTGGCCATCAAGTAATGGTTTTCAAACCTGAGCTAAAAATAA
ATAAAAAGCGCCAAACGGCGCTTTTTATTTTTCAGGTAGCCTAGTTTGGCTTAGATGCCAAACGATTAAACTGAATAAGC
TCTTGATAGAGCTGAGTTTCAAACTGGATAATCGGCGGCTCAACCGCTACCTCAGGATTGGATCTCGGAGGGAAATAGTC
GGTGACGAATTGAACAAACAGAGTCTTAGGGCGCTGATTTTCGTCCATCACAAAGCCCGCCATATTGTAAGTGCCATAAA
GTGAACCACTTTTCGCTTTAATTTGGCCACTGATTTGCGGCGCACGCATACTGCGTCGATATTGCAAAGTGCCCGATTCT
CCCGCTGAAGGCAGCATAGCAATTAAACCAAGCTCAGCTTCGTGCTGATAAAGGTAGCGAAGAGTTTCCAGCATCACTTG
TGGACGCATCCGGTTATTACGTGAAAGGCCAGAGCCATCGGCGAGCTGAGTATCTTCTAATGAAATGCCCGTGCGCGAGT
AAAAAATCTGTTTAATGGCTTGTGTTCCGTTGGTAAAGCTACCGGGTTGAGAGTAAAAACGGTGTCCCAAGGCTTTGGTC
AAGGTATCGGCGATCAGGTTGTCGGACTCTTGCAACATGGTTTTCAGTAACACAGGCAGCGGCTGGGAGTGATGAGAAGC
GATTTTCTGCGCTTGTTTGGTATTTGCTTTACCGACTTTTATCTTCCCTTTGAGCTCGATGTTTAGCTGGCTGAGGAGAC
GATAGACCACTCGCTGGGTGTAGATCCCAGTATCTTGCACCGCAAATTTTAGTGGTAAGGGTTTGTCTCGTAGGGCTAAA
CAGCCATCCAGCGTATAGTGATTCTCAGGCGTTGCCGTCAGTTCTAAGTCACACAGTAAACTCTCTTGTTCGCTCTGTGT
CACGCTGATGGCTTGCGACTGAACATGCACAGGGTAGTGCTCTGGTACATAAACGCGCGTTTTACCTTGTGGTTCGGTAT
AAATAGACGCCTGGATACAGTTAGCATCGAGGTTGATGGCACTGGCTGGGGCGCTATAGCAGACGCCTAAAATATCCCAT
GGCCAGCCTACCGCACGCTCATATCCACTAAATACACTATTATCCAGCCACAAATCGCCCTCAATCCTACCGCCACTTTG
CGCTTTCATCGCTTTGAGCAATGTCGTTAAATCTGCGGTGGTCAGGGTGGGGTCGCCTGAAAAGCGAATGATCCAATCTT
GCCCTGAACGCATTAAATCAGTGTGAAAGCGAAACTTATCACCCAGTTCTAATTTTGCGGCGAGTGCCGTCAAAATCTTC
TGGGTGCTAGCGGGGGGATAGTACAGATGAGTATTGAGTTCGAGAGTGTTCTGCTGTAATGCGACATCTTCAATCAATAG
GCTATAACGTGCCCCTTGAGGAAGTTTAGTCGTTGCGGCAGTCAATGGTGTTTGTGCGTAAATCGGAGAGGCTATTAGAA
AACCGCTAATAGAGAGTAACCAAACAGGTATGAAGCGAAAAAGCATAGCAATAACATCCACCAAGAAACGTTGCTGCAGT
ATAACGAGATAGAAAAACGCCTGCTAGTGAGCAGGCGTTTGGCGTGTGACCTGAAGTCAACAATTAGAAGTCGTAACGTA
GACCGATAGCCAGTTCGTCTTCTGATGCTACTTTACCAACTTTGTCTGAATCTAGCAGATTGAACTGGTAAGAGATGTAA
GAGCGGAAGTTTGGCTTGAAGTAGTAAGTTGCGTCGATAGCAAAATTATCTGCTGAAGTTTCTTTCGCTGTTTCTGCATT
GTTGTATGTCGCAGTAAACGCAGCTTGACCTAGTTTGTAACCAGCAGCTAGCTCGTAGCCAGTGTAGTCAACGTCTTTCG
CTAGCTCACCGTCAGTGAACAGTCCTGCGAAGTACAGGTTTTCCATGCGGTAAGAAGCGGCTAGCATGTATTCGTTTTGA
TCGTCTTGATCTGCGTAGCCAGCACCTACGTTAAAGCCAGTGTCACCGAAAGTGTAGATAGCAGACAGAGAGTAACCATC
TTCACCGTTGTCAGAGTACTTGGCAGCGTTTGTTTCAGTTACAACATTACCCATTGCGTCAACAGCGTTACGGTCAGCAA
AACGGTAGCTTGCTTTTACGCCTAGGTCACCAAATTGGCCTTTGTAAGCCAGCATGTTGTCAACACGGTCTGCTACAGCA
ATTTTTTCTGCGGCTGTGTTACCGTGGTAAGACATGATATCGGTGAAGTCAGTGATTACGCCCAATGCGCCATCGTTTTT
ACCGTAAGTCACTTCACCGTAAGTGCCACCGATACCAGCGTAGGTATAACGGTTGTCTAGGCTGTTGTTAGACGCGTTTT
TACCTTGATCATTAGTAGTAAACTCGCCTTCGTAGAAACCAACACCGTATAGGCTGTCATTGATTTCTGCTTTACCCAAG
AAGTTTAGACGTACGCGAGAGTTGTCTTGTGCCTTACCATCTTTCAGAGATAGGCGAGCTTCAGCACGGCCACCAACTTC
TAGAGAAGTACCTTTCGCGCTGTAAACGGTTGAACCTGCTTTGTCACCGCTTTGGTTGATTCCGTCAGCGTAAGCGCCAG
TAGCCACTGCAGCAGCTGATACAGCAAGAGCAATCAGAGTCTTGTTCATCTTATTAAGTCCTAATTTATTGTCCATAAAT
TTGATTTTTGTGCGACGTAAGCCACGTCAATCGAAATAGGTGATGCATCAAGCTTCATTGGTCATTGTTGTGTTCAACCA
TAAAGCATAAAGATTTGATGGCTCAGCCATTTTCGTGGCTATTTTTTTACTCCCAAAGTTCCGCTATCAGTTAGTAAAAT
GATATAAATCCAACTTATGAACACTGTTTTATTGTTGGTAAAAATTTATCAAGTTATTGTTTTTAAATGATTTTAATGTT
TGTTGGTAAGTGTTTTTTTTTAATTTAATTTGTTGTATTTTTTATTTTTTTTTATCGAGATTGAGCAAAATGCACGCAAT
CTAATTGTGCTAAAGATCACATATAAAAAGCGAAAATGGGGATTCAACTAAATTCGCCTCGCAAATCTTGAATTTGGATG
ATTTAGCTCTTAACTTTGTTTACACTTTTGAGTAATCCAAATGGTTCAACCCTAACCCGACCCGATTTAGGATGTTGGGA
AATTTTTTATTGTCCAAAGAAACACTTTGGCGCAGAGGTAAATGATGGAAAAAGTTCCAATGACAGCGCGTGGTGAAAAG
CTACTGCGTGAAGAACTCGATAGACTATTAAAGCTCAGACCTAAAATTACAGAAGCGATTGCCGAAGCTCGTGAGCTTGG
CGATTTGAAAGAGAATGCGGAATACCATGCTGCACGTGAAGAGCAGGGGATCTGTGAAGCGCAAATTCGTGATATCGAAT
ACAAGCTATCAGTGGCGCAGGTTATTGATGTCACTAAGATGGAAAACAGTGGCAAAGTCATTTTTGGTGCCACGGTGACG
GTGATTGATGTCAACAGCGACGAAGAGAAGACTTACCAAATCGTTGGTGATGATGAAGCGGATATCAAATCAGGTCGTAT
TTCAGTCAATTCGCCGATTGCTCGTGGTTTGATTGGTAAATTTGAAGGCGATGAAGTCTCGATTGCGACTCCAGGGGGCA
ATAAGGTCTTTGAAATTGATCGCGTGGAATATCTATAGCTTCGCAAATTAGCCAATCATTTTAGGAAAAAGTAAAAAAGG
TCGCAGTCGCGACCTTTTTTCATCCATTGGCTGATTATTTGCGTGGCAATTCGATTTTGCGTTGCTGAGACTGGCGATAA
AGTACTAGGACTTTACCAATTACCTGTACTTTCTCGGCACCAGTTTCGCGAACAATTGCGTCAACGATCAATTGCTTAGT
TTCACGATCTTCAGAAACGACTTTCACTTTAATCAGTTCATGGTGATCGAGCGCAATTTCGATTTCCGCCAGCACAGCTT
CTGTGAGTCCGTTAGCTCCCATCAACACAACAGGTTTTAAGTTGTGTGCCAAGCCTTTCAGATGCTGCTTTTGTTTGTTG
CTTAGGTTCATTACGCGGCCAAATTTATTTAATATTAGGGTTGAAAACCGTCATTTTAACGCCATCTATGCTAGAAGACT
ATATTTTCTACCAGACTTTCTTGGATAGTGGTGACTTAGTTAGGAACAAAATGAGTAAACAGAAACACTCGGCCAGCTCA
ACTCGCTGGTTAAAAGAGCATTTTGACGACAAATATGTTAACGAAGCAAAGAAGAAAGGCTATCGTTCACGTGCTATCTT
CAAAATAGAAGAGATCCAAAACAAAGATAAACTACTAAAAGCTGGTATGACAGTTGTCGATCTTGGCGCTGCACCTGGTG
GATGGTCGCAATTTGCGGCCAAAGTAGTTGGCGAAGGTGGGCGTGTTATTGCATGTGACCTTTTACCTATGGAGTCGATT
GCGGGGGTGTCTTTCTTGCAAGGTGATTTCCGTGAGGAAGCGGTGCTCAATGCATTGCTCGATCGAATCCAGCCAGATAT
GGTTGATGTAGTGATGTCTGATATGGCACCTAATATGGCGGGTAACTTGTCCGTCGATCAGCCTCGCGCCATGTATCTTG
TCGAATTGGCACTGGATATGTGTCGACAAGTTCTGGCTCCCAATGGTAGTTTTGTGGTGAAAGTGTTTCAAGGAGAAGGC
TTTGATGATTATGTCAAAGCAGTAAGAGACCTGTTTAAAGTGGTTAAAATCCGTAAACCGGACTCCTCTCGATCACGTTC
ACGAGAAGTTTTTATCGTAGCGACTGGTTACAAAGGTTAACTATTTCACTATTTGGTGCCTAAGTAGACCCTATAGCCGC
TAGCTACAAACTGTAGTACCCTACCTTTTAATTACAATTAGTTATCGCGAGGCTTACACCTTGAGTGACATGGCAAAAAA
TTTAATCCTGTGGCTTGTGATTGCTGTCGTTTTGATGTCTGTATTCCAGAGCTTCGGCCCCGGTGAGAATAACGGCAGAG
CAGTCGACTACACCACATTTGTAAAGGAAGTTGGTCAAGGCCAGATTCAGGAAGCTCAATTCAACAACGGTGAAATTACT
TTCATGCGTCGTGGAGGCGGCAGCCGTTATGTAACTTACATGCCGGTTTATGATCAAAAGCTCCTCGATGACTTGATCAA
TCAAGACGTGAAAGTACAAGGTACGCCTCCTGAAGAGCAAAGCTTGCTGGGTACCATTTTCATCTCTTGGTTCCCAATGA
TTCTATTGATTGGGGTTTGGATCTTCTTCATGCGTCAAATGCAAGGTGGCGGTGGCAAAGGTGCCATGTCATTTGGTAAG
AGCAAAGCGCGTATGATGAGTGAAGACCAGATAAAAACCACTTTCAGCGACGTTGCGGGCTGTGATGAAGCAAAAGAAGA
TGTGAAAGAACTGGTCGATTACCTGCGCGATCCGAGCCGCTTCCAAAAGCTGGGTGGTAAGATCCCAACGGGTGTACTCA
TGGTTGGTCCTCCTGGTACAGGTAAAACCTTGCTTGCCAAAGCGATTGCTGGTGAAGCTAAAGTGCCATTCTTTACTATC
TCTGGTTCGGATTTCGTTGAAATGTTTGTCGGTGTCGGTGCATCTCGTGTGCGTGACATGTTCGAACAAGCGAAGAAAGC
CTCTCCATGTATTATTTTCATTGATGAAATTGATGCAGTGGGTCGTCAGCGTGGCGCGGGTGTTGGTGGTGGTCACGATG
AACGTGAGCAGACACTAAACCAAATGCTGGTTGAGATGGATGGTTTTGAAGGCAATGAAGGCATTATTGTCATCGCGGCA
ACCAACCGTCCTGACGTGTTGGACCCAGCATTGCTGCGTCCGGGACGTTTTGACCGTCAAGTCGTGGTAGGCCTGCCAGA
TGTGCGTGGTCGTGAGCAAATTCTTAAAGTGCATATGCGCAAAGTGCCTCTGGCGAATGATGTAGAGCCATCATTGATTG
CGCGTGGTACTCCTGGATTCTCTGGTGCGGATTTAGCGAACTTAGTTAACGAAGCGGCGCTGTTTGCTGCTCGTGGCAAC
AAGCGCAACGTCTCTATGGTTGAGTTTGAACTTGCAAAAGACAAAATCATGATGGGTGCAGAGCGCCGTTCAATGGTGAT
GTCTGAAGAGATAAAAGAGTCTACCGCTTATCATGAGGCTGGTCATGCGGTAGTAGGTCGCCTTGTACCTGAGCATGATC
CGGTTTACAAAGTGTCGATCATTCCTCGCGGTCGTGCATTGGGTGTCACCATGTACTTGCCTGAGCAAGATCGCGTGAGT
ATGTCTAAACAGCATCTGGAATCAATGATCTCTAGCTTGTACGGCGGTCGTCTTGCTGAAGAGTTGATTTACGGCAAAGA
GAAAGTTTCAACAGGCGCATCAAACGATATCGAGCGTGCAACAGAAATTGCTCGTAAGATGGTGACCCAATGGGGCTTCT
CTGAAAAGCTAGGCCCTATGTTGTATGCGGAAGATGAAGGTGAAGTGTTCCTTGGGCGCAGTGTGACACAGACGAAACAC
ATGTCTGATGACACCGCGAAGCTGATTGATGACGAAGTGCGTCAAATCATTGATCGTAACTACGAACGAGCTCGCCAAAT
CATTATGGATAATATGGATATCATGCATGCGATGAAAGATGCATTGATGAAGTATGAAACTATCGATGCAGGTCAGATTG
ATGACTTGATGGCGCGTAAGCCTGTGATTCGTGAACCAGCAGGTTGGGGTGAACAATCGAAAACTCCGTCTGCACCTGAA
GTAAAAGCTGAGCCTGAAGCTAAGGCGGAAGAATCTACAGCAGAGACTGCTTCATCGGATGTCGCGACAGCAAGCGAGAA
AAAAGACGCTGAATAACATCACTTTTAACTTTAAACCCCGACTTGTTCGGGGTTTTGTGTTTGCAGGGAATATATTTTTA
GAATGCTGAAAATCAGTCATGCCGATAAGCAGCTTGAGCTGCATTCACCCGTTGTGATGGGTATCTTAAATACTACGCCA
GATTCCTTTTCCGATGGCGGCCGTTACGTTGACCTTGATGTCGCGTTGGCAAGAGCACAGCAAATGATCGACCTTGGCGT
CGCGATTATTGATATTGGCGGTGAGTCAACTCGACCAGGCGCTCCTGATGTTGCTTTAGAAGAGGAATTACAGCGCGTCA
TCCCACTTATCAAAGCGATTCGAAAACAGAATGCTGAGGTATGGATTTCGATTGATACCAGCAAAGCGGAAGTGATGCGC
CAAGCATTAGCTGCGGGAGCCGATCTGATTAATGATGTGCGTGCTTTGCAAGAGCCGGGAGCTCTTGAAGTAGCAGCGCA
GGCTCAAGTCCCGGTTTGTATTATGCATATGCAAGGTCAGCCGCGGACGATGCAAGCTAACCCACACTACTACAATATTA
TTGAAGAGGTTTGCCAGTTTTTAGCTGAGCGAATTGCACAATGCGAAGCTGCGGGTATTAAGCGTGAGAATATTATCTTA
GATCCCGGTTTTGGTTTTGGAAAATCGGTGCAACACAATTATCATTTGCTCGCCCATTTAGAACAGTTTCATCGTTTTGG
ATTGCCAGTTTTAGCTGGAATGTCACGTAAATCAATGATTTTTAAAACACTGAATAAGCAACCAGCTGAATGTGTGGCAG
GAAGCGTTGCGTGTGCCACATTGGCTGCGCAAAAAGGCGCACAAATTATCCGTGTTCATGATGTAGAGCAGACCATTGAT
GCACTCAAAATGGTGCAGATGATGCATAACAATTTGTAAAAACAATAATGTAAAGGAAACACAAATGTCTGATAAGAGAC
GTTATTTTGGCACTGATGGGGTTCGTGGCAAAGTTGGCCAGTACCCAATTACTCCTGATTTTGTACTTAAGCTTGGCTGG
GCGGCTGGACGTGTACTGGCAAAACAAGGCACGAGAAAAGTCATTATTGGTAAAGATACCCGTATTTCTGGCTATATGTT
GGAGTCTGCACTGGAAGCTGGGCTTGCAGCGGCAGGATTAAAAGCGACCTTCACCGGACCAATGCCAACGCCAGCTGTGG
CCTATCTTACCCAAACGTTTCGTGCAGAAGCGGGGATTGTTATTTCTGCATCGCACAACCCTTACTACGATAACGGCATT
AAGTTCTTCTCTTATGAAGGAACCAAACTGCCGGATGACATTGAGTTAGCGATTGAAGCTGAGTTAGATAAAGACATTGA
ATGTGTTGAATCGGCTGAGCTTGGTAAAGCTTCACGCATGGTGGATGCGGCGGGGCGTTACATCGAATTTTGTAAAAGCA
CTTTCCCTTCAAAACTCAGTCTATCTGGTTTGAAGCTTGTTGTGGATTGTGCCAATGGTGCCACATACCACATTGCGCCC
AATGTTTTCCTTGAGTTGGGAGCGGAAGTCATTGCGATGGGCGTTGAGCCTAATGGTTTGAATATCAATGACCAAGTCGG
TGCAACCGACGTTCGCGCACTGCAAAAACGCGTTGTTGAAGAGCATGCTCATCTTGGCCTTGCTTTCGATGGTGACGGCG
ACCGCATCATCATGGTTGATCACCTAGGTAATAAAGTCGATGGTGACCAAATCGCTTACATTATTGCCCGTGATGCACTG
CGCCGTGGCGAGCTCAAAGGTGGCGTTGTTGGGACATTGATGACGAACCTTGGCATGGAGAATGGACTTAAACAGTTGGG
CATTCCATTTGTACGCGCTGCGGTCGGTGATCGCTATGTTATGGAAAAACTTCTAGAGAAAGGCTGGAAGATTGGTGCGG
AAAATTCAGGTCACGTCATCTTACTCGATAAAGTGACTACGGGGGATGCGATTGTCGCTGGCCTACAAGTGCTGGCTTCA
GTAGTGGGTAGTGAAATGACCCTGCATGAATTAGCGAAAGGTATGACGCTTTACCCACAAGTGTTGGAGAATGTCCGTTT
TGCAGGAGATAACAATCCACTTGAAGCGGATGCGGTGAAAGCGGCGGTATCTGAGGTTGAAGCTGAGCTAGGTTCGAAAG
GCCGTGTATTACTGCGCAAATCGGGTACAGAACCTCTGATCCGTGTGATGGTGGAAGGGGAAGATGAAACCTTAGTGAAG
CAATCTGCATTAAAAATTGCTCAAGCTGTAAAAGATAACTGCTAATTTGGGCGCTGGTTTCTACAATTCCTAGCTGATTG
ATTTCGCGCTAGGAATTGTAGAAATGCTCGAAAAAACGCTGTTGTGCGAGTTTTTTGAGCGATCAAATCGTAAAGTGATT
TTTTTTAGAAAATACCTCTTGTCAGTCTCGGAACCATTCGTTAGTATTGCGTCCGCTTTCGGAGAGAAAGGTCGCTGGCC
TTGTTCGAGTCTGATGATACGAACGGCGCTAGCTCAACAAATATGAACATAGGTGGAAGTAATGTTTACAGTTCTACTTG
TGATTTACCTGTTGGCAGCGGTTGCTATCATTGGCCTAGTGTTGATTCAACAAGGTAAAGGCGCAGACATGGGAGCCTCA
TTCGGTGCTGGCGCGTCAAACACAGTGTTTGGTGCTAGCGGCTCAGGTAACTTCCTAACCCGAATGACTGCGATTTTCGC
AACAGTATTTTTTGTTATCAGTCTTGTGCTTGGCAATATGTCAACTCACAAAACTGAATCACAATGGGTTGACCCTTCAC
AAGGTCAAGTGATTCAGCAAGCTGGTGACTCAGTGAGTGAAGCGCCTGCTAAAAGTAGTGACGAAATTCCTCAATAAAAG
ATATGCCGAGATGGTGAAATTGGTAGACACACTAGCATGAGGTGCTAGCGCCTTAGGTGTGAGGGTTCGAGTCCCTCTCT
CGGCACCATATTTACAAACTTGTAAATCATCTTGTTGAGCGTATAATGCTCGCAAGTCGGACGCGGGGTGGAGCAGCTTG
GTAGCTCGTCGGGCTCATAACCCGAAGGTCGTTGGTTCAAATCCGGCCCCCGCAACCAATCTCTCTTAACGATTAGAGAG
ACAAGTTTGGCAGTGTTAACCTCACTGCAGTTGAGAAGCGATTCTCAATTTATCAGGGTCCAGCAATAAAAAACCCCGAC
TTAATCGGGGTTTTTTATTATCTAAATTTCCTTTTTAAGGGTTTTAGGTATTTGCTTGGTATTTAAATTGGGCTCTAAGC
CCTTTTTTTGTTTCTGGAGTGGTTTAGATGACTGGTTTAGAAAGACAACTTACTGAAATGCTTGAAGCTCCGGTGGTTGC
TGCAGGTTACGAGTTGGTTGGATTAGAGTTCGTCCGTGCAGGGCAACATTCCACACTACGTATCTTTATTGATCACGAAA
ACGGTATCACAGTGGAAGACTGCGCAGAAGTAAGTCGCCAAGTGAGTGCTGTTTTGGATGTTGAAGACCCTATTTCGGTC
GTTTACAACCTCGAAGTGTCTTCTCCTGGTCTAGAAAGACCACTCTTTAAAGCAGCACATTACGAGCAGTTTATTGGTCA
CGAGGTCAGCATCGTTTTGAAGATGGCTGTTGGCAACCGTCGCAAGTGGAAAGGGGTCATCCAATCAATTGATGGTGAAA
CCGTAGCCGTGATGGTTGATGGGCAAGAAGAACACTTTGCCTTAAGCAACATTTCAAAAGCTAACCTGATCCCTAAATTT
TAAGTCTTTGAGGCTAGAACAATGAGTAAAGAAATTTTAGCGGTAGTTGAGGCGGTTTCTAACGAGAAAGCGGTACCTCG
TGAGCGTATTTTTGAAGCGCTGGAAACTGCGTTAGCGACTTCAACCAAAAAGAAGTATGAAATCGAGATCGATGTGCGCG
TAGCCATCGATCGCAAAACAGGTGCGTTTGAAACGTTCCGCCGTTGGTTAGTGGTTGAGAATGTTGAGCACCCAACCAAA
GAGATCTCATTTGAAGCGGCGAGCTTTGATGATGACTCGGTTCAACTGGGTGACTATATCGAAGATCAGATCGAATCAGT
AACCTTTGACCGTATTACCACGCAAACTGCGAAACAAGTGATCGTACAAAAAGTGCGTGAAGCAGAACGTGCACAGATTG
TTGAACAATTCATCGATAACGAAGGTGAATTGGTGACTGGTGTAGTGAAGAAAGTGAACCGTGAAACCGTGATCCTCGAT
CTGGGTAACAACGCTGAAGCGGTTATCCTACGTGAAGATCAACTGCCACGCGAAAACTTCCGTCCTGGCGATCGTGTTCG
TGGTTTGCTGTACAAAGTGGCTCCAGAAGCACGTGGTTTCCAACTCTTCATCACTCGTTCTAAGCCAGAAATGTTGGCAG
AACTGTTCCGTGTAGAAGTTCCAGAAATTGGTGAAGAGCTGATTGAGCTGAAAGCGGCTGCGCGTGATCCTGGTTCACGT
GCCAAGATCGCGGTAAAAACCAATGATAAGCGTATCGACCCTGTTGGTGCGTGTGTGGGTATGCGTGGTGCACGTGTACA
AGCGGTTTCTGGCGAACTGGGTGGCGAGCGTATTGATATCGTTTTGTGGGATGATAACCCAGCGCAATTCGTCATTAATG
CCATGGCACCAGCCGATGTGGCATCGATCATTATGGATGAAGATGCACACTCAATGGATATCGCTGTTGAGGCTGATAAC
CTTGCGCAAGCGATCGGTCGTAACGGTCAAAACGTACGTTTGGCTTCTCAACTGACCGGTTGGGAACTGAATGTGATGAC
GGTTGCGGATCTACAGAAGAAACACCAAGAAGAGTCAATGGCATCCATCGAGAACTTCATGAAGTATCTCGATATTGAGC
AAGATTTTGCTGAGCTGCTGGTTGAAGAAGGCTTCTCTACGCTAGAAGAGATCGCTTACGTACCAATGAATGAGCTGCTT
GATGTTGATGGCATGGATGAAGATCTGGCAGATGAGCTACGTAGTCGTGCGAAAGAAGCGCTGACGACGATTGCTTTGGC
AAAAGAAGAGTCGTTCGAAGGCCTTGAGCCTGCAGAAGATCTGCTTGCATTAGCAGGACTGGAACGCGACATGGCATTCA
AACTGGCAGCGAAAGGTGTTGCGACACTGGAAGATCTGGCTGACCAAGGTGTGGATGATTTAGAAGGTATTGAAGGTCTG
ACCGAACAGCGTGCGGGTGAGCTTATTATGGCGGCTCGTAACATTTGTTGGTTTGGTGAAGACGCATAATTTTCAGCAAG
GGGAGGAAGCGGCATGACACAAATTACCGTTAAAGCACTGAGTGAAGAAATTGGAACACCAGTAGACCGCTTATTAGAGC
AACTTGCTGATGCAGGAATGAACAAGGCTGTTGCGGATCACGTATCTGAGGATGAGAAGCAGAAGCTGCTGGCTCATTTA
CGTAAAGAGCACGGCGATGCGACAGGCTCTGAGCCAACGCGTTTGACACTCCAGCGTAAAACCCGTAGCACACTGAGCGT
GAATGCCGGTGGCGGTAAAAGTAAGAATGTTCAAGTTGAAGTGCGCAAAAAACGTACGTATGTTAAGCGCAGTTCTGTTG
AAGATGAAGCGACTCGTGAAGCGGAAGAAGCCGCAATGCGCGCCGCAGAAGAGCAAGCAAAACGTGAAGCTGAAGAAGCT
GCACAACGTGCGGCAGAAGAAAAAGCCAAACGTGAAGCAGAAGAAGCCGCCAAGCGTGAAGCAGAGGCAAAACGTATGGC
TGAAGAGAAAGCGAAGCGTGAAACGCAAGCGGCTACACAACCACGTTCTGACGAAGAAAAATTGAAGCAAGAAGCAGCGC
GCAAAGAAGCCGAGGCGCTAAAACGTCGCCAGGAAGAAGAAGCAAGACGTAAGGCCGAAGAGGAAAGTCGCCGTCAACTT
GAAAAAGTACGCGAATTGGCTGAAAAAAATGGTGAGCGTTGGTCTGCTGATAAAGAGACTGTAGGTGATATGCAAGAAAA
CACAGATTACCATGTAACGACTTCGCGTTATGCACGCGAAGCGGAAGATGAGGCTGACCTCCACGAAGAAGGTGCTCGTC
GTCGCTCGACAAAAGCGAATAAGAGAAAGATGTCCTCTCGTGACGATAACCAAGAGCGCGATTCTCGTCCTCGTGGTGGT
AAAGCGGGTCGTAAAGGTCGCATCAACAAGCCAATGTCTATGCAACACGGTTTTGATAAAACCGCTGTCGTCGCGAAAGC
GGATGTTGTGGTTGGTGAAACTATCGTTGTTTCTGAACTGGCACAAAAAATGTCAGTGAAAGCGACAGAAGTCATCAAAG
TGATGATGAAAATGGGCGCGATGGCGACCATTAACCAAGTGATTGACCAAGAAACTGCTCAACTGGTAGCGGAAGAAATG
GGTCACAAAGTGGTTCTGCGTAAGGAAAATGAGCTGGAAGAAGCGATTCTGTCGGATCGTGATGACAAGTTCGAAGAAGT
TTCCCGTGCGCCAGTCGTGACCATCATGGGTCACGTTGACCACGGTAAAACCTCAACGCTGGACTATATCCGTCGTACCC
ACGTTGCTTCTGGTGAAGCGGGTGGTATTACTCAGCACATCGGTGCTTACCACGTTGAAACGCCAAACGGCATGATCACC
TTCCTGGATACTCCTGGACACGCGGCGTTTACCGCTATGCGTGCTCGTGGTGCACAAGCAACGGATATCGTAGTACTGGT
TGTTGCAGCGGACGATGGCGTAATGCCACAAACCGTCGAGGCTATCCAACACGCGAAAGCGGCGGGAGTTCCTCTGATTG
TTGCAGTAAACAAGATCGATAAAGACACGGCTAACCCAGATAACGTTAAAACTGAACTGTCACAGTACAATGTGATGCCT
GAAGAGTGGGGCGGTGACAACATGTTTGTTCACATCTCTGCGAAACAAGGTACTAACATTGACGGTCTACTGGAAGCTAT
TCTGCTGCAAGCTGAAGTTCTTGAGCTGAAAGCGGTGAAACAAGGTATGGCGTCTGGCGTGGTCATCGAATCTCGTCTGG
ATAAAGGCCGTGGTCCGGTAGCAACTGTTCTGGTTCAATCGGGCACTCTGCGTAAGGGTGACATTGTTCTGTGTGGCCAA
GAATATGGCCGCGTTCGTGCAATGCGTGATGAAGTCGGTAACGAAGTTGAAGAAGCGGGCCCATCGATCCCAGTTGAAAT
CCTGGGTCTGTCTGGTGTTCCAGCGGCCGGTGATGAAGCAACCGTAGTACGTGATGAGCGTAAAGCGCGTGAAGTGGCTA
ACTACCGTGCAGGTAAGTTCCGCGAAGTGAAACTGGCGCGTCAACAGAAGTCTAAACTGGAGAACATGTTCTCTAACATG
ACTGCAGGTGATGTCGCTGAGCTGAACATTGTACTGAAAGCTGACGTACAAGGTTCAGTGGAAGCGATTGCGGACTCGTT
GACCAAACTTTCAACAGACGAAGTGAAAGTCAATATCGTCGGCTCTGGTGTCGGTGGTATTACTGAAACGGATGCGGTTC
TGGCGGCGGCTTCTAACGCTATCGTGGTTGGCTTTAACGTACGTGCTGATGCGTCAGCTCGCCGTATGATTGAAGCTGAA
AACATCGATCTGCGTTACTACTCCATCATTTACCAATTGATCGATGAAGTGAAACAGGCGATGAGCGGTATGCTGTCTCC
TGAGTTCAAACAAGAGATCATCGGTCTGGCGGAAGTTCGTGACGTATTTAAGTCACCGAAACTGGGTGCGATTGCAGGCT
GTATGGTCACTGAAGGTGTGATCAAACGTAATGCTCCAATCCGCGTTCTGCGTGATAACGTAGTTATCTATGAAGGCGAA
CTGGAATCGCTACGTCGCTTTAAAGATGACGTTGCAGAAGTGAAGAATGGTTACGAGTGTGGTATCGGCGTTAAGAACTA
CAATGATGTTCGCGTCGGTGACCAGATCGAAGTATTCGAAACGATCGAAATCCAACGTACCATCGACTAATCAACTACTG
TTGCATTAATCAAGGCAATATAGGTTGTTGAATACACCATGGGGGGCTGGCCAAGACCATCCCCCCATTCTTTCTATCAG
TGAGAAACGATATGCCGAAAGAATTTAGCCGTACACAACGTGTGGCACAGCAATTACAAAAAGAACTGGCGATGATCCTG
CAACGCGAAGTGCGTGATTCTCGCCTAGGTATGGTGACCATCTCTGATGTAGAAGTATCACGCGATTTGGCTTATGCCAA
AGTGTTCGTGACCTTTCTGTGCATCGGTGAGCAAACCCCAGAATCTTGTCTGGCAGCATTGCGTGAGCACGAAGTGCAGA
TCCGCATGATGTTAGGTAAGCAGATCCGCTTACGTTTGACGCCAGAAATTCGCTTCTACTACGACAACACCTTGGTTGAA
GGTATGCGTATGTCAAACCTCGTTACCGAAGTGATCAATAGTGACAAGCGCCGCAAGCATGAAGCGGGTCGTGATGAGGA
CGAAGCGTAATGGCTCGTCGACGTAAAGGTCGGGTTATCCACGGTGTGATTCTGTTGGATAAGCCGACAGGTATCTCTTC
CAACGACGCTTTGCAAAAGGTTAAACGCCTCTATGGCGCTGAAAAAGCGGGACATACTGGCGCGCTTGATCCTCTGGCGA
CGGGCATGTTGCCAATCTGCCTCGGTGAAGCCACTAAGTTTTCCCAATTTCTGCTCGATTCTGATAAACGTTATCGTGTG
ATCGCCAAATTGGGTGAACGTACCGACACCTCAGATTCTGATGGTCAAGTGGTACAAACGCGTCCTGTTCACGTGGATTA
CGATACGCTGCTGGCCTGTATCGCCAAGTTTCGCGGTGAAACGGATCAAGTTCCATCCATGTTTTCAGCGTTGAAATACC
AAGGTCGTCCACTCTACGAATACGCCCGTCAGGGTATTGAAGTGCCGCGTGAAGCGCGCAAGATCACTGTGTATGAGATT
GAGCTGCATCGCTTTGAAGGTGATGAAGTGGAGATGGAAGTACACTGCTCGAAAGGCACTTATATTCGTACCATAGTCGA
TGATCTGGGTGAAATGCTGGGCTGTGGAGCGCATGTGACCATGCTGCGCCGTGTGGGTGTCGCTAACTATCCGTATGAGC
GAATGGTGACGCTAGAGCAACTCAACGCTTTGGTTGAACAAGCCCATCGTGACGAAAAAGCGGTGGCGGACGTTCTCGAT
CCGCTATTACTGCCGATGGATACTGCCGTGGAAGCTTTACCCGAAGTCAACGTGATCCCAGAACTGATGACACTTATTCA
GCATGGGCAAGCAGTACAGGTTTCGGGGGCACCATCCGACGGTATGGTGCGCATTACTGGCGGCGAGCAGAAGCTATTCC
TTGGCGTTGGCGAGATTGACGATAACGGTAAGGTCGCGCCGAAACGCTTGGTGGTGTACGGCGAATAAATTCGTGGAAGG
GCTCGCTGTATGGCGAGACATTCCGCTTGTGCGGATTAGGAATATTCCCTATAATCCGCGCTTCTCGTGTCGGCTGAATC
AGAGATTGGCTGACACAAACTTAAACCTCAAACTCTTTAGGAGAGAATTATGTCTCTGAATGCAGAAACTAAAGCAGCAA
TCGTTGCTGAATACGCACGTTGCGAAAATGACACAGGTTCACCAGAAGTACAGATCGCTCTACTGACTGCTTCTATCAAC
CACCTGCAAGGTCACTTCCAAGCACACAAAGGCGATCACCACAGCCGTCGTGGTCTGCTACGTATGGTTTCAAGCCGTCG
TAAACTGCTGGACTACCTGAAAGGTAAAGATCTGTCTCGTTACCAAGATCTGATCAAACGTCTAGGCCTGCGTCGTTAAT
TCGTCGCTGCAAAGCACAGTTTGTACAAAAAGGGGCGTAAGCCCCTTTTTTGCAGGCTAAATTTGCACTCTAAATTAGCT
ATCCTTCCTCTAAGTAGTTTATACTATCCGCCGTTCAGTCTACGTGGCTGAACAAGTTTGTGCTCATGGCATTACAGTCA
CCGTAGTCGACCAAAAGGTCGCGGCTATTAAAAACAGATTGCTCTTACAAATAGATCGCTCTTAAAAACAGATCGCCATT
AAAACCGATTGTTTCTCGAACGTACTCCCAAGTTGTCAGTCTATTTTTACTAGTCGCGATTAGTAGTGCTCTGAGTATTA
ATGATTTGATTTCAGGCTTGTCCTGAGAATAAGGAATACTCATGTTCGAAAAACCAGTAGTAAAAACGTTTCAGTACGGT
AACCACACCGTTACTCTCGAAACGGGTGTAATGGCTCGCCAAGCAACGGCAGCAGTAATGGCTACCATGGATGACACTGC
GGTGTTTGTCTCTGTGGTCGGTAAGAAAGAAGCGGTAGTGGGTCAAGATTTCTTCCCTCTGACTGTAAACTACCAAGAGC
GTACTTACGCGGCAGGTAAAATCCCTGGCGGTTTCTTTAAGCGCGAAGGTCGTCCTTCTGAAGGCGAAACGCTGATTGCT
CGTCTGATTGACCGTCCAATTCGTCCGCTGTTCCCTGATGGTTTCACTAACGAAGTGCAAGTGATCGCGACTGTGGTTTC
AGTAAACCCAGACGTGCAACCTGACATCATCTCGATGATCGGTACTTCTGCAGCACTGGCGATTTCTGGACTCCCATTCA
ATGGTCCAATCGGTGCGGCTCGCGTAGGTCACATTGATGGTCAATTGGTTCTGAACCCAAGTGAAAAAGAGCTGAAACAG
TCTCGTTTGGATCTGGTGGTTGCGGGTACTGACAACGCAGTACTGATGGTGGAATCAGAAGCACAAATTCTGACTGAAGA
AGAGATGCTGGCTGCCGTTGTGTTTGGTCACGATCAACAACAAGCCGTGATCAAAGCAATCAATGAATTCGCAGCGGAAG
TTGCAACACCAGCATGGGAATGGGTTGCACCAGCCGAGAACACTGAGCTGAAAGCGAAAGTGGCTGCTCTGGCAGAAACT
CGTTTGGTGGAAGCGTACCAAATCACTGAGAAAATGGCGCGTTATGATCGTATCCATGAAATCAGTGCAGAAGTCACGGC
GGCTCTGCTGGCTGAAAACGAAGCTTTAGACACCAAAGAAATTCACACCATTTTCCACGATCTGGAAAAAACCGTTGTTC
GTCGCAGCATCATCGCGGGTAACCCACGTATCGATGGCCGTGAAAAAGACATGGTTCGTGCTCTGGACGTTCGTACTGGC
GTTCTGCCACGTACTCACGGCTCTGCTCTGTTCACACGTGGTGAAACTCAGGCTCTGGTTACCGCAACTCTAGGCACTCA
GCGTGATGCGCAAATCATCGATGAGCTGACTGGCGAGAAGAAAGATCACTTCCTACTGCACTACAACTTCCCTCCATACT
GTGTGGGTGAAACGGGTTTTGTGGGTTCTCCTAAGCGTCGCGAAATCGGTCACGGCCGTTTGGCGAAGCGTGGTATTGCT
GCGGTTATGCCATCACCAGAAGAGTTCCCGTACACAGTACGTGTCGTTTCTGAAATCACGGAATCTAACGGTTCATCTTC
AATGGCTTCTGTGTGTGGTTCATCGCTTGCTCTGATGGATGCCGGTGTTCCAATCAAGGCTTCTGTTGCGGGTATCGCAA
TGGGTCTGGTGAAAGAAGAAAATGATTTCGTGGTTCTGTCTGACATCCTAGGTGATGAAGATCACCTTGGCGACATGGAC
TTTAAAGTCGCGGGTACCGCGACAGGTGTTACTGCACTGCAGATGGACATCAAGATCGAAGGTATCACCAAAGAGATCAT
GCAAATCGCTCTGAACCAAGCGAAAGGTGCTCGTCTACACATTCTGTCTGTGATGGATCAAGCGATCTCTGCAGCGCGTA
GCGATATCTCTGAATTTGCGCCACGTATCCACACGATGAAGATCAGCGTTGAGAAGATCAAAGACGTGATCGGTAAAGGC
GGTGCGGTAATTCGTCAGTTGACGGAAGAAACGGGTACCACCATCGAGATCGAAGATGACGGCACGATCAAGATTGCTGC
GACTGACGGCGATCAAGCGAAAGAAGCGATCCGCCGTATTCAAGAGATCACCGCCGAAGTTGAAGTGGGCGTGATCTACA
CTGGTAAAGTAGCTCGTTTGGCAGACTTTGGTGCGTTTGTAACGATTCTTCCTGGTAAAGATGGTCTAGTACACATCTCT
CAAATCGCTGACAAGCGCGTAGAGAAAGTGTCTGACTACCTGACTGAAGGCCAAGAAGTTCAAGTTAAAGTGCTGGAAAT
CGACCGCCAAGGCCGTGTACGTCTAAGCATGAAAGAAGCGGTTGAAACTTCTGATGCTGCAGCAGCAGAAGTGGCACCAC
AAGCGGAATAATTTTCCGTTGCTGGAGCAAAAACAACACGGCTTTTACTTTTCATAATAAAAGCGTGCTATAAAGGGAGC
GTTATTCGCTCCCTTTTTTATGCGAAATCCCACAGGAGTATGATGAGTGAAATGGTTTCGATTCCCGATAGCGGTGATAG
GATTGGTTCTGCTGTCAGGGTGTGCCACGCAGAATGAATCTGCAACCCAATGGCTTTACCCGCCAATGGCGGTGCCGCTG
CAAGCGTCGATTCAACAAGAAGTGCAAATCGCCCGCTTAAGCCAATTATTACAGCGCACGGATCTTGAGCCTGAGATACG
CGCTAAAATGCTGTTCGAACGTGGCAATTATTACGACAGTGTCGGTTTACGTGATTTGGCTCGGCTCGATTTTACTCAAT
CGCTCTCGATTAACCCTGCGCAGCCCGATGTGTTTAACTTGCTAGGGGTGTATTACACCGAAGCGGGCGAGTTTGACGCC
GCGTATGAATCCTTCGATTCGACGTTAGAATTGGATCCTAGTAACGAGTATGCCGTGCGCAATCGCGCCATCGCGCTTTA
CTATGGCGAGCGCCCACAACTGGCACTCGAAGAGATCACTAAGCACTATCAGCAAGACCCACAAGATCCTTTTCGGGCGC
TGTGGCTGTACATCATAGAAAGCGATATTGACCCGACAAAAGCGCGTACAGAATTGCTTGAACGCTATCAGCAGCACGAT
GAACAGTGGGGCTGGGTGTTGGTAGGACTGATGCTGGATCAACTCTCGGAAGAGGTCGCATTCAAAGCCATTATTGCGGG
CTCTCGAGAAAATGAGCTATTAGCACAGCGTCTCACTGAGGCTTATTTCTACCTAGGTAAGCGTTATCAAATGCAAGGAG
AACTGGCCCATGCTCTCTCTTTGTATAAGCTCGCGATTTCCTTTAATGTGTATGAATATGTGGAGCATCGCTATGCTTTT
CTTGAGCTAGGGCGCATCTATCAACAAGCCCGTGAAGAGCAGTTAGCGCGCGCGAAAGCCGAAGCAATGACACAATAGTT
TCACCTCTCTCTGATAAAAAAGCCGCATCTTGCGGCTTTTTTTGTTGCTAGGACTCTGGCAGAATAGTTAGCCTTGCTAA
CTATGTGTTATCGAATATGCTCGATGTTAATTTAGAAAAAATGGAACGCTTTGCCGCCAAAGTTTGGCGTAAATATGGCA
AAGAAGATCCTCTTGCTCAGCTCAGTTTTAATGAATATGACTACCTGAAAGTGATTCAAAGCGCCCCTCAAGCGATCCGT
TTAACCGATTTAGCACTGGCGTTAGAAGTGAGTAAGCCCTCTGCCTCTAACATGCTGAAGAGGCTTGAACGGCGAGGTTT
AGTGAAACGCGTTCAGTGCCAATCTGATGCGCGTTCTCAATTGTTTGAGCTGACGGAACAAGCGGAGTTACATCTGGCGA
GTGAAGCTAAGGTTTATCAGATTTTGGCAGAACAAGTCGCGCAGAATTTATCTTCTGAAGAAGCGATGATGCTGGACTTG
TTATTGGGTAAAGCCCTGCGCTAGTCAGGTTTTTATTAGATAGGCTAACTAACTAAATAGATATGTTTGTATGATGAATC
GATCGATTTACCGACAGTTTGTTCGCTACACCATTCCTACGGTGGCTGCGATGCTGGTTAATGGTCTGTATCAAGTGGTG
GATGGCATCTTCATTGGCCATTATGTGGGCGCTGAGGGATTAGCTGGCATTAACGTGGCTTGGCCTGTGATCGGTACCAT
CCTCGGGATCGGTATGCTGGTTGGGGTGGGCACTGGAGCTCTGGCTTCAATCAAACAGGGGGAAGGCCATCCTGACAGTG
CTAAGCGTATTCTGGCCACTGGGTTGATGAGTTTGCTGCTACTTGCCCCTATCGTGGCTGTGATTTTGTGGTTTATGGCG
GATGACTTCTTGCGTTGGCAAGGCGCTGAAGGAAGGGTGTTTGAATTAGGCCTGCAGTACCTACAAGTGTTAATTGTTGG
CTGTTTGTTCACCTTAGGCTCGATTGCGATGCCGTTTTTGCTACGTAACGATCACAGCCCCAATTTGGCTACGTTATTAA
TGGTGATTGGTGCACTGACCAATATCGCACTTGATTACCTGTTTATCGCTTGGCTGCAATGGGAGCTGACCGGTGCAGCG
ATCGCCACCACTCTTGCGCAGGTGGTGGTCACGTTATTAGGCTTGGCGTATTTCTTTTCTGCCCGAGCCAATATGCGTTT
AACTCGTCGTTGCTTAAGGTTGGAGTGGCACTCGTTACCCAAGATCTTCGCGATTGGCGTCTCAAGCTTTTTTATGTACG
CCTACGGTTCCACCATGGTCGCGCTGCACAACACCTTGATGATCGAGTACGGCAACGCCGTCATGGTCGGTGCTTATGCG
GTGATGGGTTACATAGTGACGATCTACTACCTGACCGTTGAAGGTATTGCGAATGGTATGCAGCCGCTGGCCAGCTACCA
TTTTGGGGCGCGTAATTACGATCACATCCGTAAGTTATTACGCTTGGCGATGGGGATTGCCGTACTGGGAGGGATGGCGT
TTGTGCTGGTGCTAAACCTCTTCCCTGAGCAGGCGATTGCGATATTTAACTCCAGCGACAGCGAATTGATCGCCGGAGCG
CAAATGGGCATTAAGCTGCACCTGTTTGCGATGTATCTTGATGGTTTCTTAGTGGTGAGCGCGGCGTATTACCAATCCAC
CAATCGCGGTGGCAAAGCCATGTTTATTACCGTGGGGAATATGTCGATCATGTTACCCTTCTTGTTTATTTTGCCGCAGT
TTTTTGGGCTGACAGGGGTATGGATCGCCTTACCCATCTCCAATATTGTGCTGAGCACTGTGGTCGGCATTATGCTCTGG
CGCGATGTGAACAAAATGGGGAAACCTACCCAAGTTTCCTATGCATGAAAAGGAAAAGGCAAATAAAAAGGGTTGCTGAT
GAGCAACCCTTTGGTAAACCTTAGCTATTTTTAACGGCCAAACCAGCTAATTGATGCCAGTAACCGTTGCACTGATGGCT
GGTAATCGGCTGCGGCTTCAGCCCTTGTTCATTGGCTTTGAATTGCTCAAGATGTTGGAACGTCTCAACGCCGAGTGGGC
TTAAACGCACCACATCGACCAATCCGGCCATACTTGGTAAATCGTTGACCAAGTTGTAGCAGTAACCCGACTGGGTTTGA
ATACCATTGAGATTAAATACCGATTGCCCCTCTTGGCTCGCGACTTGAATGCCCGTCGGGTAGCGAATACAGCAGGTCTC
ACATTCGTCTTTAGCGCGGTTTTCGGCGCGAGCGGTAAAGCAGCGCGCCGAATAAGCCAGCGGTAAATAGCCGTGGCTAA
ACACTTCTACTTCAAATTGTCCGCGAATATTGAGCTCATCACACTGTTGTAAGGTGTTGATTAGCCAGTCTCGTGACAGC
TCAACTGGCATACACCAACGGATCATGCCTTGTTTTAAAAACAGCTTGAGAGTGTGTGCGTTATAGGTATTGACGGCCGG
CCCGACGATAAAAGGAAGGCCTTTTTCGTGCGCCATCTGAATAGCGGAAACATCATTGGCTTCAATCGCGAAGTCACCGT
TATCGATGTACTTCTTCATCACATTGATTTCACTTGGCGCTTCAAGCAGTGCCATAGTAGAAAGCACCACTTGTTTGCCA
GCAGCAGAGAGGGATTTGGCAATCTCAAACCAGTGTTGTGGTTTCATTTCACGGCGCTTCGAGCAGACGGTTTCACCAAG
ATAAATGACATCCGCCATGCTGGCGGCGGCTTGAGTATAGAAACTTTCAACGTCCTGTTTTGGCCAGAAATAGAGTAGTG
GACCTAAAGCATATTTCATGATCGTTGCCCTTATTGCCATTGACGGTGATAGGCACCAAGTGTGGTTTGGGTACCTTCTG
AGACATTGGCCAGTGCCGCATTCCATTTGGGTTCGACATGGTATTGCGCAGGATTGGCTAAGTAGCGATCAATCGCGGCA
CGCCAAGTGCGGGTGACTTGTTCGACATACGCAGGGCTTCGTTGACGCCCCTCAATTTTTACTGAAGCCACATTGGCGGC
AAACAGCTCTGGCAGCAGTGACAAGGTATTTAAACTGGTTGGCTCTTCAAGAGCGTGATAGCACTTTCGTTCACCTTCAA
TATCCGTGATGAAGCGCCCTTTACACAGGGTTGGATAACCTGCATTTTCCCCCGCCGCATACTTATCAATCAAAATTTCG
TTCAAGCGAGATTCAAGCCCTGATTCTGTCTCTTGCCAGCGTACATATTTGGCGGGAGAGCAAGCTCCAACCGTATTAGG
CGACTCACCCGTCATGTAAGAGGAGAGATAACAGCGGCCTTCCGACATGATGCACAAGCTGCCAAAAGCGAACACTTCCA
GCTCGACACCTTGTGGAATATTACGCGAAAGCTGCTTCACCTGATGAATGGAAAGCACGCGCGGCAGAACGACACGTTTG
ACGTTAAAATTCTGATGATAAAATTCAACGGCTTTCACGTTGGTGGCTGATGCTTGCACGGAAAGGTGCAGTTCAAGGTG
TGGGTAGTGGCGCGCCGCATACTCCAGCACGGCAATATCGGCAATGATCAAGGCATCAACCCCGAGATCGGCCGCTTGAT
CTACCGCGTTAGTCCAGCGCTCGAAACCATTAGGATGGGCGAAGGTGTTGAGTGCAATATGAATTTTTTTATTGTGGTCG
TGCACGTAATCCACCGCTTTTTCGAGCTTTTTGCCGCTAAAATTAAGGCCGGCAAAGTGGCGAGCGTTGGTATCATCTTT
GAAACCGATATAAACCGCATCGGCACCACAATCAATCGCTGTTTTCAGGGCCGGCAAATTTCCGGCCGGACAGAGAAGTT
CCATAGCGTAAGGCTCTGAATTCAGGGAATAGTGAACGCATTTTAGGAAGGATTGAGTCTCCCCGATTTGATGTAAGGCA
GGTTTCCACCAATCAGAGTAAAATTAACCCCTTAGAGGGATTTGCGATGGCGGCGATTTTGCGCAAACAACTCTTCCACT
TCGTGCTTCGGTTGTGGGCGATAAAAATGGAAGCCTTGGATGGAGTGGCAATTTAGGTTGGAGAGTAAAGTGGCTTGTTG
CTGAGTTTCTACTCCTTCTGCAACTACGGTCAGGTTCAGTGAGCGCCCCAAATTAATGATGTTTTCAATCACCGTGAGCT
GTTTGGGTAGAGTGTCGATATTACTGATAAACGCGCGGTCGATTTTGAGCTCATCGATCGGGAAGCGAGCTAAATAAGCC
AGCGACGAGTAACCTGTACCGAAGTCATCAATTGACAAGGTGAAGCCGAGTTTCTTGATGGCATTGAGCATTTGCTGGGT
ATGTTCACTATCGCTCATCACCGCACTTTCGGTCAGTTCAAATGTGATGTTGTTGGGATCTAGCCCAGTTGTTCGCAGTA
GTTTTTCTAAATAATCAATCAGTTGAGGATTGCCAAACTGCTCGGGGGAGATGTTGATCGCCACACGTCCGGGTAAAATG
CCTTGTAGCTTCCAGCGCTTGACGGTCGCGAAGACTTCACGCATAACCACGCGACCCAAATGTTCGATTAAGCCGGCTTT
TTCCGCAACGGGAATGAAAGCACCTGGGCTGATATAGCCTTCAACGGGATGTTTCCAGCGTACCAAGGCTTCTGCGCCAT
TGATGCTAAAATCACGCGCGTTGACTTTCGGTTGGTACCACACTTCTAGGCCGTTTTGTTGTAGCGCTTTTTGCAGTTCA
ATTTCCAACCAAAGGCGCATCCGCGCTTCTTTGTTCATCTGATCATTGAATTTGATCAGGCGATTGCGACCGCGCTCTTT
AGCCTCATACATCGCGGTATCGGCATTTTGCAGTAATACGCGAGCATCATTGCCGTCACCGGGATAACGCACGCTGCCAA
TCGAACAAGCTAAACGCTTACTGAAATGGTGCAGGTCAAAAGGCTGATTAATCAAAGAGATAATGCGATCTGCCAACATT
TCTGCAGAGCGGTTGTGTTCTGGCTCCGGCAAGATCAAACCAAACTCATCACCGCCCAAATGGCCAAGTACGGCTTGCTG
TGGCAGTAAGCGTTTTAAACGTGCCGCCACCTCTTTAATCACTTTGTCACCGATGTGATGGCCGAGAGAGTCATTGATGT
TTTTGAAGTTATCAATGTCCAGATAGAGCATAACCAAAGGCGTCTCATTTTGGATGCACTGCTCTAAGCGCTTGGTAAAC
CCGTGTCGGTTATACAGCCCAGTGAGGCTATCAATATGCGCATCGACTTGAGTGGTCGCAGAAAACTGTTTTGGGGCTTC
ATCGGCATCTTGCAATAAGATCAACTGCGACTGATTACCGAGTAAAGAGGTGCAACCTGCGTGTAACTGGATTTTCCGTT
CAAACCCACACCTTGGCCCGGTCAAGCACACCAAGGGTTTTTCTGTCAGTAGCGAAGCCAACTGCGATGAAAAAACGGTT
TTGGTCTTTTCATCAATAAACAGTCTGGAGAGATTTTCTCCGAGCAGTTTTTGTGCGTCGTCAAAACCGAGTAAACGTGC
AGCGGAAGGGTTGGCAGAAATAATGCAGTCATTTTCCACCATCATTAAACCATCAGGTAGCAGTGTCGTGAGGAGTGCGT
ATTTGCTTTCCGATTCTTCCAGAGAGCGCACTAAAATCTGCTTTTCTGAGGTATCAATCGCGTGGAATACAAGGTATTGC
ACCCGATCGTTGATCATGATGGGGGAGAGAGAAAAGTGTAAGCTGGTTTCGAGGTCGATTTCGCTGAGGGTCAGCTCGGA
CTCAATATGCTCGTTGTTAAACGCACGTTCGTAAAACGGTTTGAGATGGCGATAAAAATGTTCGCCCAGAACCTGACTAT
CGCTCATCCCGACCATCTCTTCGCTAGAGAGACCGGCGATATCACAATAGCGCTCGTTGACCATCACGTATTGGTGTTGA
TCATTGAGGATTGCAAAAAAGAACGGACTGTGTGACGTAATTTTTGCAAACCAATGCTTGAGCTGAGATGAGGTTTGAGC
AGGCATTTAAAATACTACCAACTGTCCGTGCGCGACGACGTTTATAATATCCCCTTTAACAGCGTATGTCGTTGGGGTAT
AGCGTTACCAATTCGGTAACATGATTAACTATAACTGTGATTTCCACAGTAGAAAAGGATCTTGGCCTGAAGTTATTTTT
TGATACATAACAGGAATCCAGGTGCTGACATCCAGTATGATGGGCGCAGATTGACTAACAAGGTAACGGATAACGCTCGT
GTTAAACAAGATTCGCACTCAACTGGTTCAGAACGCTGCTTCAATTTTGCGATCTCCAATCCACTTATTGCCCCAAAACG
TTCAAAAAAAAGCCTTGCTTGATGCAATGGGTTTAGTATTCCGCGAAGCCTTACAGGACGGAGACTTCGAATTCCTCGAA
GATAAATGGCTGAAAGTCGAAGTAAAAGACATGGAATTGCGCTGGTTTATCAGTTACCAAAACGACAAGTTAGTCGTCGC
AGATAAACCCGTCGCTGAAGATGTGAGTTTTAGCGGAAATCTGAATGATTTGGTTTTAATCGCCGGACGTAAGGAAGATC
CAGATACGCTGTTCTTCCAGCGTCGACTCTCCATCGAAGGGGATACCGAACTCGGTTTGGAAGTGAAAAACCTGATGGAT
AGCGTGGATCTACAACAATTGCCGAAAGCGTTACAGATTTTGCTTCACCAACTGGCCGATTTTGTGCATAAAGGGATGCA
AACGCCGAATTCATCCCACGAGGTTATTAATGCTTATTCGAACTGAAGCGCCTGCTGATATTTTGGTGGTCGATCAACTG
TTGAAAAACGTCTTTGCTACTGAGGCAGAGGCGGATTTAGTGATGGCGCTGCGTGAAAATGGCCAGCGCACTTTGTCACT
GGTGGCTTGCGATGATGAAGGTGAGATTGTTGGGCATGTGATGTTCAGTCCTGTCACGTTAGAAGGCGAGGATCTCAACT
GGCAAGGTCTTGCACCTCTCGCGGTAAAAGAAGAATACCGTCGCCAAGGCATTGGTGCCGAGTTAGTCAAAGAAGGGTTA
AGCTCGCTTGGGGAGCTTGGCTATCCTGCTTGTGTGGTGCTTGGCGATCCGGCCTACTACTCACGTTTTGGCTTTGAAGA
TGCCGCGCGTTATTCGCTGCGTTGTGCTTGGGATGTACCGCAGGGAGCATTTCAAGTGGTGGCGCTATGGGAGCGTGAGT
TAGATGGTCGATGTGGAGTGATTGAATACAGCCAAGAGTTTGCGGCTTTATAAATCCAATCCATACTGAAAAGGAGCCTT
TCTGCTCCTTTTTCTCTCTAGTCCTTGAGTCGTCTATCACCAGTTTGTTAGCATTGCCGCTCAGATAGGCTGCGAGTAAC
ACCATGCTTTCTTCTTCACACTATTTGTCCGCGATGGACATTCAACAATGGGAATTGATCCATCCAGAGCGTTTGGCCGG
ATTTCAGCCGCGCACACAAACGCTGGATCACGATTGCCGACTCTTGTTGGTGGCCAATCAACCGCCACAAGGCGCGGAAA
TTCTGTTGCTGGAGAGAATTCTCAAAAGCTTTCAGCTTGAGCTGTCGATGGTTCGCTACATCGCACCGATTCAGCTCAGT
CAACTTGCCTATACTGGACTCGAGTGGATCTGGTTTGCGGGCTGCGATCCCTTATCTCATCAGGCTCAAAAACAGCTGCA
TTCACCGCGGTTGAGTGACATTGATGGCAATACTCAATACCGCCGCGCGTTGTGGCAGCAAATTTGCGCTCATCAAGGAA
TCGCATCATGACGACTGTTTTTACTGCAATGCAACCGACCCATCTGGATGCTGTTTGGCGCATTGAATGTGCAGCGCATT
CCCATCCTTGGGCGGAGTCCTTAGTGCGTGATTTAACTAGCCGTGGAGCATGCCATCAAGTCATGTTGGTGGATCAACAG
GTTGTGGGGTATTTCTATGCCCAGAATATTGTTGGCGAAGTGACCTTATTGAATATTGCGATTGATCCGGCGCAGCAAGG
CAAAGGTTATGGTCAGCAGCTTTTGCAGCACTTTATTGCGTTGTGTGAACAGCAAAAAGCAGAAAGCGCATGGCTAGAAG
TGCGCGAAAGTAATCAGCGAGCTTTTGCGCTGTATCAGCGAGCGGGGTTTAATGAAATCGATCGCCGTGTTAACTATTAC
CCCGTGGCAAAGGGTAAAAGTGAAGATGCGATCATCATGAGCTACCTATTTTTGTAAACTGTTTGTCGCAACGGGTAAGG
TTTGAATTTTGCGATAACTGTTGCTGACAAAACGCTGTGCAATCTCTTCGGCTCGCAGCGGTTTATCAAACAGGTAGCCT
TGGAATTGGTTACACCCCAGTTTTTTGAGTGCGGCCAACTCAGAGGTGTCTTCCACCCCTTCGGCAATCACTTCTAAATT
CAGTTTTCTGGCAATCGCTAAGATTGTGTCGACGATCGCTTGATCGTTATCATCAAGGTGCAGTTGATTGACAAACGAGC
GGTCAATTTTCAGCACATCGACCGCAAGATGCTTGAGGTAACGCAGCGAAGAGTAGCCTGTTCCAAAGTCATCAATCGAA
ATACTGATTTGGCTCTCTTTCAACTTGGCCATTTTTTCTATGGCGCTCTCAACGTTTTCCAGCAGTAAGCTTTCAGTTAT
CTCTAATTCTATCGGCTCCCCCGTGATCCCTGCTTGGCGTAAAGCGTGGTTCACCTGCTCAATAAAAGACTCCTGAGCAA
ACTGTAGTGGGCTGATATTGATCGCCAAACGGCGAAAATGGGGCGGTAAAATGCCTTGTTTTTTCCACTGGGCATATTGA
TAACACGCTTGCTCAATGATCCAGTTGCCTATCGGTAAAATTTGTCCTGTTTCTTCTGCGATCGGCATAAAAACACCGGG
AGGCAACAACCCTCGTTTAGGATGGTTCCAGCGGATCAGCGCTTCGACACCAATAATGTTGTGCTGCTCGTCGACCTGAG
GTTGGTAGAAAAGCTCGAGTTGGCGCTGATTGAGCGCTTCATGCAAGCCTTTTTCAATTTCAAGGAAAGACTCCACCTGC
GCCTGCATTTCCGGCTCATAGAACATGAACTTGTTACGCCCACTGGCTTTGGCGCGATACAGTGCGGTATCCGCTTGACG
TAATACATCAATATTACAGCTTCCTACGGAAGGGAAAACCGAAATCCCGATACTCACGGTACAGTAGAACTGGTGATCGT
CCACCGCATAAGGGTTGGAAATCAGAGTGAGTAGCTGCTTGGCCACTTCCTCAGCTTTCGCAGGCGAGAGATAAGGGATC
AGCACTGCGAACTCATCGCCACCAATTCGTGCTGACAGGTAGTCGTTTTTAGTCCATGCCTCCATACGCAGCGCCACGGC
TTTAATCAACTGGTCACCGATGGTATGACCGAGTGAGTCATTAATAGTTTTAAAGCGATCCAAGTCGAGATAGAACAGTA
CGCCTGTGCTATGCGAGTTTTGCGCAGTTTCAATCGCATCACTCAATTTTTGCAGCAACAAACTGCGATTGGCGAGGCCT
GTGAGGCTGTCATAATAAGCCAATTGATTGAGTTTCGATTCTGCCAGCTCTTTGCCTTTCCACATCGATTGAAACGTCGA
CGCGAGCTCACTGAGTTCATCGTCATGAGTAAGACGAAGAGGCAGAGGTGAGCGCTGTGTGTCATTGAGTGAGTTAACCC
AAGTGATCAGCATGGTGATTGGGCGAGAGAGCTTTTGGTAGAAAAACAGCAGTAAAATGGTCGTCAATAGCGTATTACGT
AATAGGTCGAAGAGCAGTACGCGAGTGGTTTTGGCGATGAACACTTTGGCTATTGACGAGCCATCGATATAGAAGCTCAG
TTTGCCGACCACCACGTTGGAGTTAGGCTGATGCAGCTCGGCACTAAACACGGAAACCGCAGGAGTAAGATAGCTGGCGA
GTACACTGACTAATTGACTCTGTTCACTGATTGCTTTTTCTTTACGGGTCATCACATCGCCAAAGTCATCCACAATCTCC
ACTTTGAATATGCCGGGGTCGAGCATCAAGGTGGTGGCGACTTGCTCGGCGAGTAGATTATTAAGATGGTAAGCCGCTTG
ACTGGCGTTTTCATAACTCTGCACCAATTTAAAGTTATAGTGCTCCTGCACCTTGCTCTGCTCTTGGTGCAGGTCGGACA
AGGTGTGGTAAAAACTAAAACAGAGTCCCAACAGTACAGAGACTAAAAACACGCTTTTGGCTTGCTTAAAGGCCAAAGAA
TGAATCTTGCGAAATTTGGTCATAGGCCCGACTTCATTTTTTTCTACTCTCTACAGTTATAGTCCAAATTTATTGATAAA
TTAATTAAAACTGCCATGAGAAAATATGAATTCACTCATTGAATACAGTGAAGTTGCTCCCTGCGCCAAGATAGGGGAGA
ATACCGCGCAAATTTGAACCGAAACGCTCGCTAGCTTATGTTGGGCTGATTGAGCACAAAGAGAACTTGTTGATGTCAAC
TACACCCTATTTCGGCGAAGTATCAAAGCGCCGTACTTTCGCGATCATCTCGCACCCTGATGCCGCCCAGCCTTTCAACG
CTTAAAACCACCTTTCATTGCACACCACAATCACATCTCTACGTACTGAATTTAAAGGCTTTTTGTCTTTTTCTCGTTTC
TTTGCTTTTCAATGATGTTCAAGCGTAACCTCGGAAAATGTGTACAAACTTGAGTACAAATCGCCATATTTACCGTTTTT
AGCCAAATTCCATGACACAAACCTAGCTGTAGGCCTTGTTCCTACTGGGTTTTAGCCAAAACTTGCCTATATTTTTTATG
CCAAAAATCGAGAAATGATGGTAAGACGTTCGCGATTATCTCTAATTGTTTGCCGGTTGAGTTGGTTACCGGTTGCTTTC
TTGCTGTCCTAAAAGTTCATTTGTATGGGCCTGATCTTCTGAACAAATCATGCATCTTTCTGACCATCAACAAGTGATGA
ATCAGGCGATGATAGCTTTACATTGATTTTCAGGAGAATGCAGATGACAGCAGTAGCGCACCAAGTAACCCCTTTTCTAA
CGTCTTACGAAGTTATGGCTCGTTACCACATTAGCTATACGACGCTCTGGCGAAGAATAAAAGATGGCAGCTTGCCGCAA
CCTCGTATCAACCGAAATACACGAAACAAGCTGTGGCACATTGAAGACTTGGAGGAGTATGAGAAGAATTAGGAATAGAT
AGCGTAGCTTAGTTTTTCTGTTGGAGCTTGGACTAACGCTTTGAAACGCCGGCTTGTGCCAACAATATAGTTAATATGTA
CACCAACTTAGGCTAAGATAGCAGCATGGATTTTTTATTGATTGGATGGATAGGTAAGTGACGACTCCTCAAGAACGGAC
AACAGGTATTACAAATGCGTCGATAAAAAAACGTTTCGGCTCAATTCCCGCTTGGAAGATGTTGAGTGAATATATCTGGA
ACGGTTTGGATGCTGGTGCATCAGATATTGATGTCATTATTAACACCTGTGATCTCGGCGGGGTGGAGTCAATAGAGATC
CATGATAATGGTGAAGGAATTGACTTTCATAACCTAGACCGAAATTTTGATAATTGGGATGACTCATCCAAAAAACAGGT
TACCCAAAAAGGCAGTCAAGGCAGAGGGCGGTATTCATTTCATAAATATGCTGCAACAGCAACCTGGCTTACGAGAAGAC
AATCTGAGAATGCACGTATTACCATAGACTCGTCTCGTATTAAAACGTACAAAGTTGAGTTGATCGACGATAAAGAACAG
CATAGTAGTATTCTTTCAAATGGAAGTGGGACATCAGTATTTCTTACGGGCATTACGAGTGAAAAATCTCAAAAAATCCC
TAATATTGAAAATATCATGGAGGAGCTTTCAAATGAATTTGGTTGGAAGCTAATAGTTTTTTCTAACCTTAAAATATCAG
TTAATAGAGTCCGAGTGACGCCTCCCCAACATAGGTTGTTTCAAGAGCTTATAGATGTTGATGGAAATATATTTAGTTCA
AGTATCATTCAGTGGATAAAAAAACCATCTGGTGAAAAGTCATACAATTATTTTAGAGATTCAAAAGAACATCAGAAGTA
TAGAAATCTGACTGGTTTTAACTACAAAAACAATTTTTTCATAAGTGGATATATACAATCTGAGTGGTTCGATAATTTTC
AAGATACCTCATCTCCAAATGCTGATCTCTTCATTAGTGAAAAGAGTGATGGGAATAAAGTTTTAGCTATGCTGCTAAAA
GAACTGCGCAACAAAACAGCCGAGATTTATCAGGGGTTCCTTAGAGAAAGAGCTGTTCAGCTTGTCGATTCTTTCGAAGA
AAAAGGATATTTTCCTGTTTACAATTGGGAGTCTGACGAAGATCGTTCCTTTAGAATTGCACATACGAAGAAATTAGTAA
CTAGTATCTGCGTTGCTGATCCAGCAGCTTTTAATGGGCTAAAGGCTAAGCAAACAAAAATTATAATCGGTTTGCTTGAT
AGGCTATCTACATCAAGTGAAAATGATAGTTTGATAGATATATTGGAAGGCGTTTTAGACTTAAATAAGGAGCAAATGGA
TGAATTTGCATCTCAAATAAGTAAATCTAAACTTGATTATATAATTAGCACGATTGGACACATTCATAAGCGAGATCTAG
TCGTACAGAAAATGAAGTACCTTTTTAAAGAGCACGCTAAAGAAGTTCTAGAAACACCAGACTTACAAGGTATTATTGAG
GCTAATACATGGTTGTTTGGCCCTCAGTACACAACTATAGGTGCCGAAGAGGATGACTTTTCTAATACAGCTAGAAATCT
TCGGAATTCAGATATTGAAATATTGGATGGGGACGATATCAGTACCAGTGATCTTATTGAAGGCGCTACCATAGAGGGGG
CAAAAGGCCAAGTAGATTTGTTTCTTGCACGCAAAATGGTCACAATTGATCATTCTACACAAGAAGAATTTATTAAATGT
ACGATCATTGAAATAAAAAGACCAAGTGTAGCATTGAATAAGAAACATTTAGCTCAAGCTGAACGTTATGCTGAGGTACT
TGATAAGCATCCTGCCTTTAATGATGAGAGAATGAGATTTGATGTTGTTCTTGTTGGAACTAAAATCTCCCAGAATGATA
CTCAAATTACAAGGCGGTTGAAAGACCTTGCTGGTAAGGGCGGCGCGGGCCTTGTTTCCGGGGCGGATGAAAGAATTCGA
GTATACGTTAAAAGTTGGTCTACAATTTTTAATGATTTCGAGGTGACTCATAGTGCTTTATTACAAAAGCTAAAAATAAA
GAGAAGCGAGCTAGAGTATAAATCTAAGCAAACCCTTGTGGATGAATTGCAAATACCTCTCTCTGAGGCGTCGTGAGACT
TATAATAATTATTCGATAAGTTGTTTTTTTGTAACTGGAAAAACAACTAATCTAAACCGAGCCAAATGCACTACTTGACT
CGGTCATTTGTACTAGCTCAGTCTCTTCCTTAATTCAGCTACCCCTTATTGTCCGAAACGCCAGTTGAATGGAAAGCCTG
TCGGCTCGATGATGGTTTCTAGTTGTTGATACCAAACGTCGTAAGCATGACGCATTTCGTCCAGGTACTGATATTGGTTG
TAGATAGCATCCAGCCCTTTTTTGCTGTGGCCAATCATCAACTCGGCAACTTCTTGCGTCGTGATGGCAGACATTCGCGT
TCGCATCGTTCTGCGAAGATCATGCATAGACCAGTGTTCCATCTCAATACCAAGCGATCTGCGAGCCCAGATTTTCACAT
TGTTAGGAATAGTGGTATCAAAGCCATTTGTGGCAAGCTCTTCTTGTCCGTTCGCGGGAAACAAGTAAGTTGATTTGCTC
ATCTGCATCGCCAGTTCAATCAGCTCAATAGCTGGCTTAATCAATGGCCGCATGATCGGCGCTCCAATTTTCTCACCTTG
TTTGCGGATCTCTATGGGCACTGTCCACATTGCAGATTGCAAGTCAAAGTGATGCTTTTCAGCTTGAATGAGTTCGCCCT
TGCGCCCTCCCAATAAGAGAAGCAGTTTTATGTAGATGCGATTCTTCTCAGTGATTTTTGACTCATGCAAATAGCGCCAA
AGTATCCTGATCTCGTTGTCATTTAGCACCCGAGTTCGTTTTCCTTTTTTACCGCCAACCTTTTTTGCTGTGATCCCAGC
GGCAGCGTTAATTTCCAAAATTTGTTCATCAATCAGCCAGTCATAGAACTTATGCAGTACAGACACTAGGCGCTCTGTGT
TTGACGGAGACGATTCCGAAACCTCACGAAGACAGTTTCGCAAGGACAATTCAGTGATGTCAGTTAATGGATACTTGCCA
AGTCGGGGCAGCAAATATATTTCACTGCTGCGTTTTTGGTAGTGCCACGTTTTCTCCTTTAGCCCTTGCTTACCGGCAGA
GTCTATCCAGTCTCGAAAAATCGATTCGAAGCTTTGATTAGCAGAATACTTAGCCCGTTCCTGCTGTAGGTAAAGCTTGG
GGTTTCGGCCTTGATCAAGTACTGCCCTTAACCTATCCAGCTCATTCCTGGCTTCAGCCAGCTTCATAAGGGGGTAAGTA
CCTATGTCTACCCGCTGTTGCTTGCCATCGAACCGATAACGAAACTGAAAAACAATTTTGCCCTTGGGCGATACCCGAGC
ACTTAGCCCATCTCGGTCGGCTTTTACTACGGTTTCTTTTGCTTCTTTATTTAACCTGGCATCGAGCCAGCTAACTGATA
ACGCCATGTTATAAGCCCAGCCCTAGTTTTGATTTTAATGATTGTTTACGTGTTTCTGCTTTGGGTTCTGGCGCTGTACT
CATAGAAGTAACTTCACCATCTGGTGCAAGGCCATCCACCGGTACAGATGTCGTGGATAGATTGGGTTGGCTCATTTGAA
TTAACCCAAAGGTTGCCAGCATCCGCAGACGCTCAGCGCGTTCCCGTGGTGGCGTCTTTTCCAATTCTTTGAGTAGTTCT
GGGTGGCTCCCTGGGGGAATGTTGACGACAACTCTCATGATCATGCCCCATAAAACCAGAAGCCTCGGACGTTCGCCAAA
ACAGACTGCTCAGGCACGATGATCTTGCTTCGTGAAAAAATCTCCTTGGCCGCTTCCTTATAAGCCAAGGCTCCACCTCC
GGCGATCAATACCAAGTCCGCATTAATGCTTTCGTCACGCATGGATTGACGCATGGCTGTAAGAGCAACAGGCGCTACCT
TTTTCATGGCAGCATTCAGATAAGGTGAAATATCGACTTTTTCTCCAAATAGCAGGACCTGTAAGTCGCCGGTTCTCATG
GCTTTTTCAAGTCGATCCATTCCGACTTTGGCACCATGATCTTCCGAAATCAGCTTATCGATGGTTTCCAGTAGCACGGA
CATTGCCTGAAGACTGGTTCCTGATGAGCTGTAGCGAATTTCTCCGGCCTCAAGGGCAACCCAATCAACAGAAAAGAAGC
CGGGATCAATGACGACGACACGACCTTCTTCAATCAAGCCCAGATCACCACCCGTTTGAACCAGATCCATATAGGCACCG
GCAGGCTGTGGTAGTACTTTGACGTCATGAACGGTGATGCTGCGCTTAGGCGTCACTTGATGGACACCTTTTAAACGCTG
CACAAGGTCAGACTTACGTTGTGGTTCATGAAACTGGGAAACCGGTAATCCAGTGACAACCAAATCGATGGATTCTGTTT
CAGCCATTAACAAGGCGGCATGAAAAAGTGCCTTATAGGTTTTTGTGGTGGGATATTCCGGGTGAAGCTCTCGTTCCCAG
CCTTGAAGGCGTCCAGCAGGAACACCAGCGGCCCAGCGCTCATTATCGACAGAGACATACAAACAAGTTTCATCATCGCC
TCCACCGATACGCTCCGGCATACGATCCGCTGGACCGGCACCCGCAGGTAGAATAATGGTTTTCGGTTCACTACCTGATT
GGCCAATTGCCAGCTTCAGGTTTGAGTAACCGATATCTACGCCTAGTACAAACATACTTATCTCCTGTGCACTCAAAGTG
CTCTAACGGTTTTCAATCAACCGCGCTGTTCACGCTTGGGCATTTCCAAGTGCTCTGGCGGTTTACTCAAATGTCATTAT
CAGGATTCGGTGCACTGGCGGTGGGCAGAAAGGTGACAAATCCTTTCATCTATCTGCCTATTGCATTTTTGCAAAAGTAT
GAGAATAGGCTCTGTTTGGCGGCTGGTGACCTAGCCAAAAAAATTGAGACGCCAAACGTCGTTTGCATTCTGGCCTGAAC
TTGCCAAACGGTTTGTATCTTCATGGCGATACGTCTTTTTAGGTGTTTTTAAGTGAAATCAGCCTGTATCCCTTGTCGGG
TATGGGATTGAGCGAGTCGATTTATATCGAGACGCCAAACAGTGATTGTGACGGCAGTTTTACGTTTGGCGTTTCGATCC
AAAAGCCAAACGGATAGTGGTTTTGGCTTTAGGGGTTAATTGGATGGGGAAATTGGTTTGGTAGAAATCGTCAATGAACA
ATGGAAAGCAGATGTATCAGATTTACTTCAGCAAGAAACGGACAGGCTAAAAGCGCTGGCACGAGCTGAAGTTGATGACT
TTTGGGTTACCCATTACAAGGTTCGAGAGAATGAGCCCTTTAAAGACTGGGGTCTGCTTGGTGTCCGTATCAGAGACTTT
AAGTATGGCTTTGGCATAGAGTGGTATATCAACAGTTTTCACGGTCAACGAGGCAAACGCGTGGTCTTTAGCAAGGGGCT
GCGTATCTCAAAGACGAAGCTGAGATACGCATTTTTAGACTGCCAAGGTTTGGCCAAAGAATGGGAGCTAGCGCTGGCCA
TGGAGAAAGAGGAATTCTTCAGTGATATTCGACGCCAGGTTGATAAGCTCAACATGCTGCGTCGCAGAGTGAATGCGTAT
TGAGTCAACTGCGCTACTTCACTCGCGGTAACTGGTCCCAGCGTGTTGTATAAGCGGGAGACAAATGCTCTCGCTTCATC
GACCAATCTTTCTTGAGTCCTTGTCCAGCAAAGAAAACCTTTCCGGCACCGCTTTGGTTAATGGTGTCCAATACAGACAT
TAGCTGCTGGCTATTAGAGCGGGTCGATACGTCATCGAATAGTCCTGGTTGAAACATGCCAGGATCGTAAAAGTCAGACA
GCATGACGCCCGCTTTGGCATAACGAAAACCATCCTTCCATATCCGCTTGAGTAAGTGATTGGCCAGCTCGATAAAATCC
CGCGTGTCGCAACTGGGGATTAGCAATTCACCCGATGCAGAGTTGCTGTACTGCGGCTCGTTGTCCTTAAAGGGGCTGGT
ACGTATGAACACGGTCAGCACTTTGGCTTGCTGCTGTTCTTTGCGAAGTTTCTCAGTGGCGCGGGTTGCGTATTCGCATA
CGGCTTCACTTAAAAATTCAAAGTGCGTCACTTTTACGCCAAATGAACGGCTACAGACGATTTGCTTCTTAGTTGGCGGG
ATCTCTTCAAGTTCAATGCACGACTCACCATTGAGCTCTCTGACGGTTCTTTCTAAAACCTCTGAAAACTGGTCTCTGAT
GGCTCTAGGAGAGGCATTGGCGAGATCTAAGGCTGTGGTGATACCCAACGCATTTAAACGCTTAGAAAGCCGTCTACCAA
CGCCCCAAACATCATCAACCGGGACTAATGCGAGCAATCGACGTTGCCGATCTGGATTGGTCAGGTCTACAACCCCCTGA
GTAGCTGGATATTTTTTGGCGGCATGGTTAGCCAGTTTGGCGAGTGTTTTAGTCGGTGCAATGCCTACACAGACGGTGAT
CCCAATCCAGTGGCCTATGCGCTCTCGCACTTGTTGTCCGAACTCGACAAGAGATATGGCAGACTCAATACCGGTTAAAT
CCAAAAACGCTTCGTCAATAGAGTAAACCTCTACTCGTGGTGCCATCTCCTCCAAAGTGCGCATCACTCGACTGCTTAAA
TCTGCATACAGCGCGTACAGTTGGCTAAGAATTCCCGCTAAAAATAGACGAGTAAGTGAGCAACCATTCTGCCGCATGGG
TTGCTGGCGTCTAACACCAGAAAAATCACCCAGCCCAACCCGCTGTCTATTTTTTAAGGTGGGCATTCATCTACATGTCT
AATTTTTTACCAATTTGATCGCTAAGATGTACTAATTTGATTACCGAGGGAGACTGACGGACTAATTACTTAGGGGCTTA
ATCGTACAATCTCCACTCGACACCACACAACTCACTTCTGGACATTTCTGAGTTGCATTTTAGCTAATTTAGAAAAACAT
GAATTAGATAAAGTATGGAAATTTCAAATCAATATGAGGCGGACATGAAGAAATTGAAAAAAGTAGCTTAACTGGGTTGG
TCAATTTTGGTTGACCACGTCATGTTCCGGTGAGTACGCAAGTCATTGGCGCTAACGAATATGAAGGTCACTTTGCTTTT
GACTTACTCTATAACAACTCTTCAGATATACAGCCTAATACCTTATCGACCGATACGCATGGTACCAATAATGTTAACTT
CGCTATATTAGATTTCTTTGGTTACACATTCGCCCCTCGATACGCGAAAATGAAAAAGGTGTTTTTTGAGCTATTTGAAG
TGACTGAAGAGAACGGAGGCCGTATTCAATTAAAGAAAGATATTAATCATAAGCTAATTGCTGAAGAATGGGACAATATT
CAGCATATTGTTTGTTCATTGAGTCGTAAAACCACCACTCAAAGCACAATCATTAGAAAGTTGAGTAACGGCAAGAGCCG
AAGATTGTCAGCATTGCATGAGTACGACCGTTTAATTAAATCTATTTATGTTTTGGAGTATGTTGATAATTCAACGTTGC
GTCATTACGTCCAGCAAGCCTTGAACAGAGGTGAAGCATACCATCAGTTAAAACGTGCTATTACTTCAGTTAATGGCAAT
AAATTTCGTGGGGGGAATGATTACCAAGTATCACAATGGGGTTCTAGGGATTTTCCCCTCTAAAAAGACTTAATTCTCTG
TAGACCACACCAATAAATGGCTGCGGAGGTGGGTTACTACTTATAAGTGTGGCAAATTAGGTAAATATCGTACATTTAAT
ACGGAACAGCCCTGATATGGCCATCAAAAACGAAATTACTATTCTCACGAGAGCAGAACAGGCAGATCTTTATTCCCCAC
CCATTTTTTCAATCGAAGAACAACGTCTGTACTTTTCTCTGAACGATGCGGAATTGGCAGTTTTTCGGTCAATTCGTCTC
AGAGCTCATAGATGTTACTTTGTCGCGATTTTGGGATACTTCAAATCAAAGCCCGTCATCCTAGATATCGCTTACTCGCA
GGTTTCTAAGGATTTAATGTTCATCAGTAAAGAGCTGCTTGGCGGCAAGGGGCTCAGACCATTCACTCCCTCACAAAAAC
CAAAAGATCGACTCTACGCAAAAGTATTAGACCTTGCTGGTTATCACAAATGGGACGAAAGTCAGCACTTCAATTCTCTT
TTCGACCACCTTGTTCAGGTGGGCAATGCCTGGCTGGAGCCGCGTTACCTCTTTGATACTGCTATTGAATTCCTAACCAG
TCACAGCATTGCTATCCCTAGGTACACCGTACTCCAGAGACTGATAAGCAGAGCGATGCAGCAGGTCAGAAAAGACCTGG
CGCACCAACTTAATCAACTCACCAGTCCTGAACTTCACGTCTTTCTGGACAGCATAACAGCCATTGATGACGGACTAAGC
CTGAACCAGCTCAGAGGCGGTGCAAAAAGTCTGACCGTACCTGAACTTAAAAAAGAGCTTGCCCTTTATCATCAGTTAGC
GCCATGGCACACGCAAATCAATGGCGTTATCGATGGGCTTAATCTGTCTCTTAAAATCGACAACACTTCGGTGAGCTCAT
CAACTATTACGGTAGTAAACTCAAACGATTCAAACGCGCACAGCAGCATCTATGGTTGCTATGTCACCTGACAGAGCGGA
TACAACTGGCACTGGAACGGTTAACTGATGGGTTCATTTACCATATCCGCAAGCAACAAGAAGCTGCCAACACCTTTGCA
CAACAAGCAGTGTTCCTGTCCTGGCAGTCAGCCGCGGACAATGTCACGAAAGCGGCAGAGTTACTGCATCTGTTTGTGGA
TGAGAACATTGATGATAATCAACCCTTCTCAGTAGTCAGACAACAGGCATTGAAGGTCATGAATGACAGGGATATCCAGA
CCCTCTGCCTTTACCTGAAAAAACAGAAACGGACCGTGGAAGAGTACCAGTGGCAACATTACGATGAACAATGCAATCTC
CTGGAGCAACTGTTAAGGCAGGTGTTCTTGTGCCTTGAATGTGAGGCCGGTAAAGGCTCAGAAGCCGTCGTCGCCCAACT
TCAACAGATGCAGACGGAAATCGCATTCGGTGGACCACTGAAGACGATGGATACGTCGCTCATCCCGAAAAAGCACCTCC
CATGGTTGGTTAAACAGGATAACGTTAACCCGCAACGTTACGAATGGCTGCTCTACCGGCAGTTAACCTCACGACTGAAT
GGACGCATTTATTTGCCAAATGTTACCAAATACCGCGCACTGGAAGACGACCTGATCCCCCAGACATCGCAGGATACCTT
GCTGGCCTCATCAACACTGGACAGACTAAAACAGCCCGCAGAGTTATTGTTACAGGAGAAACAACACCGGCTGGAAAGTG
CACTCAAAGACGTTGCTCTCCATATTGATGAGGGAGACAATCGAAATGTGATCATGAAAAATCGTACCGGTACCCGCTGG
CGTCTGCCGACCAAAAGCGCTACATCTCTGGTCAACAATCCCTTTTTTAAGCGAATGCAACCGGTCGGTATCGCGGATGT
ACTGCGGTATGTAGAGCGCGAAACCGGGTTCATGAAATGTCTGACTCATGTACTTCCGATACAAAAACAAGGGTTCACTC
ATCAGGATGATTTACTGGCCATTCTGATTGCCAACGCCACTCACCGTGGTGTGTATGGCATGGCGCAGATCTCCGATCGA
AGCTATGAACACCTGAGTACGGTGCAGGCCAACTATATCCGGCCTGAAACGCTGCATGACGCCAGCGACGTGATCAATAA
TGCGGTTGCAGCGCTACCCATCTTCCGCCACTACCATATTCAGGAGGACCAGCTGCATGCCAGTGCGGATGGTCAGAAAT
TCGAAACCCATCTGGAAACCTTTAAAACCCGGTACTCCTCTAAGTATTTCGGCACCAACAAAGGGATCACGGCCATGACA
CTGGTGGCCAACCACAGCGCCCTCAATGCTCGGATCATCGGTTCCAACGAGCACGAATCACACTATATTTATGACCTGTT
ACAATCCAACAGCAGTGAAATCAAACCTGACGTACTCTCGACAGATACACACGGTGTCAATCATGTTAACTTCGCCTTAC
TGGATCTATGCGGTTACAGTTTTGCACCGCGATACGCGCAGTTCAGTAGTGTCATCAATGATCTGTTTGATGTGACTGAA
AGTGAACAAGGCAGCACCATACTGGCGCTAAAGAAGCCTATCAGAACGAATGTTATTACAACGGGATGGCAAGATATCAG
GCGTATTGTTCTGTCACTTCAGACAAAGCGGACGACACAAGCAATGCTGGTAAGAAAGTTGTCTGGTTACCCTTCTGGAC
ACCCAATATTACAGGCTCTGACGGAGTATAATCGACTGGTTAAAGCGCAATATTTACTTGACTACATCGACGATGCCAGT
TTGCGGCAGTATGTGCAACGTGCCCTGAACCGGGGAGAAGCATGGCACTTCCTTAGACGAGCCATTGCGTCGGTGAATGG
TGATCAGTTCCGTGGCAAAAACGAGTCTGAAATCGCTATCTGGAATGAATGCGCAAGATTGCTTGCCAACGCGATCATCT
ACTTCAACTCCGCGATACTGAGTCATCTTCTGGGACACTTTGAAGCGAGAGGAGATGAAGAGAAAGCGGGTATCACTCGT
GCTGTTTCGCCCGTTGCGTGGCAAAATATCAACTTAAGCGGAACGTATAACTTCACTAATACTGGGAAATTGCCCAATAT
TGGCGAAATAACAAGGCCGATAGTGGATGATTAGGCTCCAAGCTGAAAGTAAACCACCTCCGCAGCCATTTATTGGTGTG
GTCTACAGAGGATTATGTCTTTTTAGAGGGGAAAATCCCTAGAACCCCACCTTGAGACAGAACGCGCCTTGGTCAGAATC
CCAGTCGCTGGGCGGGTTTGCGCCTACGCTCTTGACCCCCACGAGGTCTGGAAAGGGTACGACAACGCCAAAGAATACGC
GGCCTTCGTGACCAAGACGCTGGTCAACAAGGACGGCGATATTAAGCGCCGGATCATGTCGATGTTTAGCCCAGAGGAAC
GCCCAGACGACAGGGAGTGACGGGCACTGGCTGGCAATGTCTAGCAACGGCAGGCATTTCGGCTGAGGGTAAAAGAACTT
TCCGCTAAGCGATAGACTGTATGTAAACACAGTATTGCAAGGACGCGGAACATGCCTCATGTGGCGGCCAGGACGGCCAG
CCGGGATCGGGATACTGGTCGTTACCAGAGCCACCGACCCGAGCAAACCCTTCTCTATCAGATCGTTGACGAGTATTACC
CGGCATTCGCTGCGCTTATGGCAGAGCAGGGAAAGGAATTGCCGGGCTATGTGCAACGGGAATTTGAAGAATTTCTCCAA
TGCGGGCGGCTGGAGCATGGCTTTCTACGGGTTCGCTGCGAGTCTTGCCACGCCGAGCACCTGGTCGCTTTCAGCTGTAA
GCGTCGCGGTTTCTGCCCGAGCTGTGGGGCGCGGCGGATGGCCGAAAGTGCCGCCTTGCTGGTTGATGAAGTACTGCCTG
AACAACCCATGCGTCAGTGGGTGTTGAGCTTCCCGTTTCAGCTGCGTTTCCTGTTTGCCAGCCGGCCCGAGATCATGGGG
TGGGTGCTGGGCATCGTTTACCGCGTCATTGCCACGCACCTGGTCAAGAAAGCGGGCCATACCCACCAAGTGGCCAAGAC
GGGCGCGGTCACCCTGATCCAGCGTTTTGGATCGGCGCTCAATCTGAATGTTCACTTCCACATGCTGTTTCTCGACGGTG
TGTATGTCGAGCAATCCCACGGCTCAGCGCGTTTCCGCTGGGTCAAGGCGCCGACCAGCCCAGAGCTCACCCAGCTGACG
CACACCATCGCCCACCGGGTGGGTCGCTATCTGGAACGGCAAGGCCTGCTGGAACGGGATGTCGAAAACAGCTATCTGGC
CTCGGATGCGGTGGATGACGACCCGATGACACCCCTGCTGGGGCACTCGATCACTTACCGTATCGCTGTCGGTTCACAGG
CGGGGCGAAAGGTGTTCACTTTGCAAACTCTGCCGACCAGTGGTGATCCGTTCGGTGACGGGATTGGCAAGGTAGCCGGG
TCCAGCCTGCACGCCGGCGTGGCGGCCAGGGCCGATGAACGCAAGAAGCTCGAACGGCTGTGCCGGTACATCAGCCGCCC
GGCGGTATCCGAGAAGCGGCTGTCGTTAACACGAGGCGGCAACGTGCGCTACCAGCTCAAGACGCCGTACCGGGACGGCA
CCACGCACGTCATTTTCGAACCATTGGATTTCATTGCAAGGCTGGCCGCCCTGGTACCGAAGCCCAGAGTCAACCTAACC
CGCTTCCACGGGGTGTTCGCACCCAACAGTCGGCACCGGGCGTTGGTCACGCCGGCAAAACGGGGCAGGGGCAACAAGGT
CAGGGTGGCTGATGAACCGGCAACACCAGCACAACGGCGAGCGTCGATGACATGGGCGCAACGGCTCAAGCGTGTTTTCA
ATATCGACATCGAGACCTGCAGCGGCTGCGGCGGCGCCATGAAAGTCATCGCCTGCATTGAAGACCCTATAGTGATCAAG
CAGATCCTTGATCACCTGAAGCACAAAGCCGAAACCAGCGGGACCAGGGCGTTACCCGAAAGCCGGGCGCCACCGGCTGA
GCTGCTCCTGGGTCTGTTTGACTGACGAGCCTGAAGGCCAACGATACCAATCAAAATGCTGCGTTCACAGCGCCGCGGCA
GGGATCCGCCGTGCTGGTTGTCGGAAAAGGAGCCGCTAGTGGGAAAGAGGAGGGTAAATTTTCAGCGTTGCTGGCTCCCC
GTCAGCCGGATTGGGTTGCATCGCAGGGGTGTCGAAAGAGTCAACTGCGGTCCAAAGCTGTTGGACTTGGGTGAAAAGGG
CGTTTATTCTTCCTATACGTTCATTAGGTCATCTAGCCTTTCTTCCGCAGGTTTTGTTCTTGGTTTTTTAAGGGGTAATG
TCATAGGGTTTGTCTCTTAATATCTTGTGCTAAAAGCAAATCTGATAGGGGTATCATAGCACTTAATATTGATATGCTAA
AACTTAGCTCGCTGGTAGCTTCGCTATTTTAACTATCTTTTTGGTGCTTCTATAAAAAGATAAAATAAATACAATCAATA
AAACATACATTATCGCACCAATCATCCATATCCAGCCATCCCAACTTGCCAGTGTTTGACCAAAAATAAAGCTAAATAAT
AATGGGCCGATCACCCCCGTCGTATTGGTTAAGCTGACTAGAACGCCTTGTAGCTTACCTTGGTTAGTTTGATTGACTTG
AGCTGACATTAACCCCTGTAAGGCTGGTAGCGCAATACTGCCGCCGGCGAGTAAGATTAATGTAGGGTAAATCATCCAAC
CCTTTGTCAATAATGACAAAATAATGAATGCTGCTCCATCAACAACAAAGCCCACAATAATCGTCACTTTTTCATTGAAT
TTCTTGGCGATTGCGCCCGCTACAAATGCTTGGAACAAGGCATGCATGATGCCTAACCCCGCTAAAGATAGGCCGATCTC
CATACTGCCCCATTGAAAACGATGTTCCGTAAATAACACCCATGTCGTTGCTGGAATTTGCCCTATCATTTGAGTCATAA
AAAAGATAAATAACAATAGTATGACTGGCTTGATCACTTGCAGGAAAGGTCGCGAATTTTCTGCTGTTTCTGTGGTGTTT
TTTTCAGTATTTTTGATTTTATTATCTTTAAATATCAACATAATAACTAAAAAAGAGAGCGCATTTAAAATGGCAGCAAT
AATAAAAGGAAGATGAGCTGAGAATTGCCCTGTAAAGCCGCCAATTGCAGGGCCAGAGATTAACCCGACACCAAAAGCCG
CCCCTAAGCGTCCAAACCACTTAGTACGCTCTTGTGAAGCAGTATTGTCAGCAATAACAGAAGCGGCGACCGCACCTGTT
GCGCCAGTAACTCCAGAAATTAATCGCCCAACGTATAGCATCCAAAGTGAGCTAGATAATGCAAGCAAAGTGTAATCCAC
AGCAGCGCCTGCAAGAGATAGTAGTAATATTGGTCGGCGCCCGAATTTATCAGACCATTTGCCAAGTAGAGGAGCAAAAA
AAACCTGCATGATGGCATACAGTGCCAGCAGGATACCGTAATGATTTGCTAAATTTTCAGCCGACACGTATTCACGTAAC
AATGTAGGCAATACAGGCATGATCAAGCCGATCCCCATAGCATCTAGGGCGGTGATCGTTAAAGCGGTGATCGCAAATTT
ATTCATCGTTTTTTCTCTATCATTGATAGAGTTGGAATATATCCCTATCAGTGATAGAGTGTCAATAGAAAAAAAGAGAG
GGCAGTATGGCGCGATTAGATAAAGAAACCATCATCACAGTGGCATTAGAGTTGCTAAATGAAGTGGGAATGGAAGGGCT
GACAACGCGAAAACTAGCTCAAAAACTGGGCGTAGAGCAGCCTACACTATATTGGCATGTGAAGAACAAGCGCACATTGT
TGGATGCATTATCTGTTGAAATGCTAAAGCGTAATCATCGTCATTCATTACCCGCAGTTGGGGAAACGTGGCAACAATTT
TTACGTAATAATGCATTGAGCTTTCGTGATGCATTATTAAGTTACCGTGATGGCGCAAAAGTGCATTTAGGGACTCGCCC
GAGTTCAGACCAATATGACACCGTAGAAATGCAGTTGCAGTTTATGGTGGACAATGGTTTTTCATTAAAATGTGGGTTAT
ATGCAATAAGCGCGGTTGGTCATTTTACGTTAGGTTCTGTGTTAGAGCAGCAAGAACATATCGCAGCACTTAATGATAGG
CAACAAATAGCAGATGATACGATGCCTCGACTATTAAAAGATGCTTTGCAAATTATGGATCAAGATGATGGCACAGAGGC
TTTTTTATTTGGTTTAGAAGCATTGATTAATGGTTTCGAAAAGCAGTGATAAGGTGTCTGTGTTTTTAGGCTCGCACAAT
AGGGGGGATTTGTGCGAGTGGTGGATTTATTTAGAACATTGTTTTTCAATTTGGCGTTTTTGTTCTACCAATTTTTTAGC
TGTTGCCATCGCGAGTTGTTCATCGGCTTGCATTTTTGCTAAACACAGTATTGCAAGGACGCGGAACATGCCTCATGTGG
CGGCCAGGACGGCCAGCCGGGATCGGGATACTGGTCGTTACCAGAGCCACCGACCCGAGCAAACCCTTCTCTATCAGATC
GTTGACGAGTATTACCCGGCATTCGCTGCGCTTATGGCAGAGCAGGGAAAGGAATTGCCGGGCTATGTGCAACGGGAATT
TGAAGAATTTCTCCAATGCGGGCGGCTGGAGCATGGCTTTCTACGGGTTCGCTGCGAGTCTTGCCACGCCGAGCACCTGG
TCGCTTTCAGCTGTAAGCGTCGCGGTTTCTGCCCGAGCTGTGGGGCGCGGCGGATGGCCGAAAGTGCCGCCTTGCTGGTT
GATGAAGTACTGCCTGAACAACCCATGCGTCAGTGGGTGTTGAGCTTCCCGTTTCAGCTGCGTTTCCTGTTTGGGGTCGT
TTGCGGGAAGGGGCGGAATCCTACGCTAAGGCTTTGGCCAGCGATATTCTCCGGTGAGATTGATGTGTTCCCAGGGGATA
GGAGAAGTCGCTTGATATCTAGTATGACGTCTGTCGCACCTGCTTGATCGCGGCCGCGATAGCTAGATCGCGTTGCTCCT
CTTCTCCATCCGCGTTCCAAGCTGCGGAAAGGCACCCATAAGCGTACGCCTGGTCGAGCAGGCGACGCGGATCGACGTCC
AGCGCACGAGAGAATGCGTCCGCCATCTGTGCAATGCGTCTAGGATCGAGACAAAGGTCGTCTCTGTCAGCCGGATCGTA
GAACATATTGGCGGCGCCAAAGCCCACTTCACCGACCAGACCGACGGGATCTATCACCAGCCAGCCGCGACTGGAGAACA
TGATGTTTTCATGATGCAGATCGCCATGTAGCCCACGCAGTTCCGAGGCATTGCTCATCATTTGATCGGCTATAATCGCC
GCGTGGACGTAGTCAGTTTGACAACCTGCGTTTTGATCATCGCGCGCCCGCTGAAACAAAGCTGCAAAGCGATCCCGGAT
CGGGAGAAGGGCAGAAGGCAGGGGTTCCTCAGATGCGGCATACAGCTTCGCCATTAGTTCCGCTGCAATTTCGGTCGCCT
GGTAGTCGCCGTGCTCGGCAACGATGTGAGAGAGCATTCGCTCCCCGGCATATTCGAGCAACATCAGATTGTTCTCACGA
CCGAGCAACCGGACTGCTCCCCTCCCATTGCGCCATACCAGATAGTCGGCCCCGCGCAGTTCATCAGCAATGTCTTCTAT
AGGTTTCAATCCCTTGACGATTGCAGGAGTCCCGTCTGGCAATGAAACTTTCCAAACGAGGCTGGAAAAGGTGTCCGCAA
TGAGAACAGGTTGCGAAACGTGCCAATGAGCAGGAAAAACAGGCGGCATGAACATCAACCCCAAGTCAGAGGGTCCAATC
GCAGATAGAAGGCAAGGCGTTCGCGGTCGGGGGCTTCGATCCCCAATACATTGAATAGGACAGCGAAGGCGCGCTCTGCT
TCATCTGGCGCTGCCCAGTTCTCTTCGGCGTTAGCAATCATGAGTGCCAAATCGGCATAGCGATCTGCTGTTCCGAGCCG
CCCAAGGTCGATCAGACCCGTGCATTGAAGAGTTTTAGGGTCCACCATGAAGTTCGGCATGCAGGGATCACCATGGCAAA
CAACCATATCGGTGCGCTCTTGGTCGAGCCGCACCGGTAGCTCTCGTTCGACACGAGCCAAAAGATCGAGCTGCGGCGTA
CTCTTGTCCTCGTCCGGTAAGAAGTCGGGATTGACGGCATTGCGGGACACCACATCAACGGCGCGTCCGAACATTCGCGA
CAGCCTGCGCTCAAACGGACATTGATCAACCGATAGGCTGTGAACAGCGCCAAGTTGCTGCCCCATTGACGGCCACGCTT
TGAGCAAATCCGCTCCAGACAGATCAGCCGCCGGTACTCCCGGAATTGCCGTTATCACCAAGCATGCACCCTCCTGTTCC
TCCTGCCAGTTGATGACCTCGGGGCAAGCCACACCTCGACCTTTGAGCCAAATGAGGCGGTCACGCTCTCCAGCGAGCTC
ACCGCGGCGGGAAGCAGGTGCGATTTTCGCGAAGGCATGCCCGTCACCACGTCGAAAAACAAAATCACCAGATTCTCCGC
CTCTGACAGGCAACCAGTCAGAATGCGATTCACCAAAAAAAATATTAGTTCGATTCAATGGAGGTTCCTTCAGTTTTCTG
ATGAAGCGCGAATATAGAGAAATATCCCGAATGTGCAGTTAACGAATTCTTGCGGTTTCTTTCAGCGCCGCCAATACCGC
CAGCCCGTCGCGCAAGGGGCGCGGCTCGTGTGTGCGGATGAAGTCAGCTCCACCTGCGGCGGCGGCAAGCTCTGCAGCGA
GTGTCGCGGCCCCGACATCCCCCGGACCACGGCCTGTGAGCGCGCGCAGAAAGGATTTGCGCGAAACAGACAGAAGCACC
GGCAAATCGAAGCGCAGCCGCAATTCATCGAACCGCGCCAGCACCGAGAGCGAGGTTTCGGGAGCAGCCCCCAGAAAAAA
CCCCATGCCGGGATCAAGGACAAGGCGGTTGCGTTTGATACCGGCACCCGTCAGCGCCGCGATGCGCGCGTCAAAGAACG
CCGCAATGTGATCCATGATGTCGCCAGCGGGTGCCTCGCGCCGATCTGCCTGCCCGTCTTGCACCGAATGCATAACGACG
AGTTTGGCAGATGATTTCGCCAATTGCGGATAGAACGCAGCGTCTGGAAAACCGCGAATATCATTGAGATAGGCCACACC
ACGCGACAAGGCATAGGCTTGCGTCGCGGGTTGATAACTGTCGAGCGAGACGGGAATGCCATCTGCCTTGAGCGCGTCCA
GCACCGGCGCGATACGCGCGATTTCTGTGTCGGACGAAACAGGCGCGGCGTCGGGATTGCTGGATGCCGGACCGAGGTCG
ATCACATCTGCCCCCTCGGCCATCAGCTTACGCGCCTGCGCAATGGCTGCGTCTGGCGCCAGATACCGGCCTCCATCGGA
GAAACTGTCCGAGGTTATGTTGACGATGCCGAAAATGATGAGCGATTTATTCATGGGGGCTTCTATAATAATAATAATCG
AGCATGAGTCTCATACGGATGCTCGGGTCGAAAGGGAATCCCCAGGCGAGTAACCTGTTTGCGGTGATCCATTAGCTGCA
GGAGCAGAATAGCATACATCTGGAAGCAAAGCCAGGAAAGCGGCCTATGGAGCTGTGCGGCAGCGCTCAGTAGGCAATTT
TTCAAAATATTGTTAAGCCTTTTCTGAGCATGGTATTTTTCATGGTATTACCAATTAGCAGGAAAATAAGCCATTGAATA
TAAAAGATAAAAATGTCTTGTTTACAATAGAGTGGGATACAGACACGCTTGATATGTTTGGAGATGGGGTTCTAGGGATT
TTCCCCCTCTAAAAAGACTTAATCCTCTGTAGACCACACCAATAAATGGCTGCGGAGGTGGGTTACTACTTATAAGTGTG
GCAAATTAGGTAAATATCGTACATTTAATACGGAACAGCCCTGATATGGCCATCAAAAACGAAATTACTATTCTCACGAG
AGCAGAACAGGCAGATCTTTATTCCCCACCCATTTTTTCAATCGAAGAACAACGTCTGTACTTTTCTCTGAACGATGCGG
AATTGGCAGTTTTTCGGTCAATTCGTCTCAGAGCTCATAGATGTTACTTTGTCGCGATTTTGGGATACTTCAAATCAAAG
CCCGTCATCCTAGATATCGCTTACTCGCAGGTTTCTAAGGATTTAATGTTCATCAGTAAAGAGCTGCTTGGCGGCAAGGG
GCTCAGACCATTCACTCCCTCACAAAAACAAAAAAGATCGACTCTACGCAAAAGTATTAGACCTTGCTGGTTATCACAAA
TGGGACGAAAGTCAGCACTTCAATTCTCTTTTCGACCACCTTGTTCAGGTGGGCAATGCCTGGCTGGAGCCGCGTTACCT
CTTTGATACTGCTATTGAATTCCTAACCAGTCACAGCATTGCTATCCCTAGGTACACCGTACTCCAGAGACTGATAAGCA
GAGCGATGCAGCAGGTCAGAAAAGACCTGGCGCACCAACTTAATCAACTCACCAGTCCTGAACTTCACGTCTTTCTGGAC
AGCATAACAGCCATTGATGACGGACTAAGCCTGAACCAGCTCAGAGGCGGTGCAAAAAGTCTGACCGTACCTGAACTTAA
AAAAGAGCTTGCCCTTTATCATCAGTTAGCGCCATGGCGCACGCAAATCAATGGCGTTATCGATGGGCTTAATCTGTCTC
TTAAAAATCGACAACACTTCGGTGAGCTCATCAACTATTACGGTAGTAAACTCAAACGATTCAAACGCGCACAGCAGCAT
CTATGGTTGCTATGTCACCTGACAGAGCGGATACAACTGGCACTGGAACGGTTAACTGATGGGTTCATTTACCATATCCG
CAAGCAACAAGAAGCTGCCAACACCTTTGCACAACAAGCAGTGTTCCTGTCCTGGCAGTCAGCCGCGGACAATGTCACGA
AAGCGGCAGAGTTACTGCATCTGTTTGTGGATGAGAACATTGATGATAATCAACCCTTCTCAGTAGTCAGACAACAGGCA
TTGAAGGTCATGAATGACAGGGATATCCAGACCCTCTGCCTTTACCTGAAAAAAACAGAAACGGACCGTGGAAGAGTACC
AGTGGCAACATTACGATGAACAATGCAATCTCCTGGAGCAACTGTTAAGGCAGGTGTTCTTGTGCCTTGAATGTGAGGCC
GGTAAAGGCTCAGAAGCCGTCGTCGCCCAACTTCAACAGATGCAGACGGAAATCGCATTCGGTGGACCACTGAAGAGGCT
GTACTTGGAGAACCACCGACTTTTCCAGTTTCATCCTTGGTATAAAGGTTTTCCAATAAATAGTCTCGATATCTCACGAT
TGGACTTTCCTCTACCTTCTCGGTGCAGTCATATATTGTTAACGGAGGTTTTTTCATCAACCAGAAGGCCAGTCCTTGGG
TGTGTATGTTCGGGGATTTCCGTGCTCAACCACCGATAGAAGCTCAATAACGCAACTGCATGGGATTGAATCGTCTTATC
GGAGGATATATCTGGATCTGCCAACAAAGAGTGAAGATATAGATTCACTGGCACCACATTGATACCATCGGGGTCTATTA
AAATTGGAAGTTTATGAGCAAATGGTTTTGAGTTGTCCCTAACGTCATGGATGATCTCGCCACTGTCAGGGTGTGGCCTA
CTTATAAATGAGGGATATTTCTCCGTACTAATCCACATAAGACAATAGTCAAAGCCGAAGTCATCTGGAAACGACCTATT
TTGTTCAATCACATTAACACCTAAATCATCCGTTATTCACACTGCTAAGCCTTCCCCCAAGGGGTTACGCGTTCATACAT
CTACTTTTTCAAGATATTTCTTAACCAATAGTAAAAATTGTAACCACCCCTCATCTCGACGTCTAATTTATACAACCTGA
AACATTACAACATGTGATGTCTAAAGTATTTCCCAACTGTAAGCGCATAGTTAGAGGAGAATGCCAAAATGCCATGGCGC
TGCATTTCGGCTTTGATCTGAAAGACGGGTACGCCCATTTTAATACCGAGTAACTTAGCTTCACGCGAGCGTGCAACCAC
GCAGCCGTCATTGTTGGACAGCACCACAACCGGCGTATCTTTTAAATCAGGACGAAACAGCTTCTCACAACTGGCGTAAA
AGTTGTTGCAGTCCACCAAGGCAAATACAGGCATGGGACAGTCACGACTTACGGCGCATGTTTCGCACCACATTGGTGAC
CACACCAAATATCTCTAACTCTGCCCCTTCAGGAATATGAATGGGCTCATACGCCTGGTTTCTTGGGATCAGCTTGACGC
ACGGCCTTAGTTGAAGCTCCTTTACCGTGAGTTCTCCATGGATGCCAGCGATGACAATGTCACCGTGTTCTGCTTGAACA
GAACGATCAACCACCAAAATATCATCTGGGTGAATCCCAGCATCAATCATTGAATCACCTTCAACACGCACAAAGAACGT
TGCAGCCGGTCGCTTGATGCACAGCTCGTTGAGGTCGAGCGTTTGCTCAACATAATCCTGCGCTGGTGAGGGAAAACCAG
CAGAAACACGTTCCATGAACAATGGAATACGAAGGCGCTTGGCTTTGATGAAGGCAAGTGCGCCGCTACGGCCTATCAGC
GAGACACTCATGACGAACCTCGAAAAAATAGAATTAATACTGTTTGTTTATACAGTATCTGATGCTATGCTGATTTCTAC
AAGTAAAATTGTAGGTAAAACTGTAGTTGTTCGAGTAAGACGTTGTGTCGTGGGTGATTTCTTTTTTGTGTTGAAAAGCT
TGATGTGGGGATTGCTCGCCCTCGTCAAAGCCTGCAAGGCTTGGACAATACTGCTTCTGCCTACTGCTCTTGTTTCTGTT
ACTGATCCTGTTACTGCTACTGGTTAACGCATGGGTCAAGTAACCGTCAAACAAGGCTTGTTGAACCCTTTGCAAAGGGT
TTAAAAACAGTTAGTAAAATTCTGCTTCGTATTGAATTTACTGGCTTAAAGCGAAGTCAGGAGCATCATTAAAATGCTCA
GTCGAACTCAGTTCAAGCCTTTTTCAACCGTTTGAAAAGGGGTTGGCTAAGCCATACCTAAAGGGTATCGGTAAGGGTTA
CCTAAAGGGTTTAGCTAAGGCTTTCTGAAAGGCTTAGCCAAAGCCTTCATACATGGGTCACCCAGTAGAAAGATCAAAAA
AACGCTGAGGTATCCAAGGTGCATTTAGAGAAACCTGTGGCACAGTGAAATAACCCAAAGCGAACAATAGAATTGAAGAG
GAACCATCAATGACAAGAGCCCCTGCGCCATTTCCGCTAGAGCGCCTCGCGGATATTCCAGAAAGACCAGAAGATTTTAG
ATTGCTGGAGCGTATTCCATTAACGCGTGAGCCGCAGTCCTGGCCACTTGAACTTTCTCCTATGGTTGGTGATGAACAGC
CAATGGTGCTGCTCGATACAGAGACAACCGGACTGTCTGCCGAGGACGAGTCCATTATTGAGCTTGGTATGGTTAAGGTG
CTTTACAGCCCCTCTGCTCAGCGGATTGTGTCGATTGTTGATGTGATCAGCTTGTATGAAGATCCCGGTAAGCCTATCCC
CGAGCTGATTACCGAGTTAACCGGTATCACCGATGATATGGTGCAAGGCCAGCACATTGATGATTCACTGGTAGCGAGTT
GGTTATCCGATGATCCGCTGGTGGTTGCACACAATGCGCAGTTTGATCGTCCTTTCTTTGAAAAGCGGTTTGCTGCATTA
GGCCATCTATCTTGGGCCTGTTCAGCCAGTGGCATAGATTGGAAGGCACTGGGTTTTGAAAGTCGAAAGCTTGAGTACCT
GCTGCTTCGCTTAGGTTGGTTTTATGAAGGACACCGAGCTGCAACCGATTGTTTGGCGATGGCCTGGTTGTTCCATTTGT
TGCCCGAGTCCGTTGCAAACTTGTTGTCTGAAGCGGACAGGCGAACTGTGTTAGTTCGTGCGTTTGGTGCGCCGTTTGAC
GTAAAGGACTATTTAAAAGAGCGTGGTTACCGCTGGCATGACGGTGTTAAAGGTGCCAACAAGCATTGGTGGCGCGAAAT
CAGCGAAGACGAGTTACCGCAGGAACAAACTTACCTGGATGATTTGTACCATCGTGGCTCAGAACATGCCCACTATGACT
ACAAAGATGCTCGCAATCGATTTAAAGCTTTGTAGCTCTCTATAAGTTAAGCCTTGCATATTTGAGAATCTCTGGAAAAT
GGAAAGTGAACTCATGGTTTAACCAACAAGAGGAATCTTTCCATGTACCAAGACACCTACATTGAATACTGGGGCGAAAT
CTTCGTCTCTGCCCGCATCATTGAATTTGGCATCACGTTCGAGCGCTTTCTTAAAGATCCATGGAAGCACTTGATGTCCT
GTGGCCAAGAGTCTGCACCGGACGCGATTGCTGAAGGGATGCTGCCATTGCTACCAGCCCAGGCAGAAGTCGCCAGGCGC
ATTCGGGAGAGTGAGCAACGAGCCCTGATGTCTACAGAGTCGGACAAAGGGGTATCTCATTGCAGTTACATCGTGGTGCC
ACTGGTTCGGGTAGCGCATTGATTGATAGCAACTATCATCGATGGCACCAAACAAGGTCTTCACGCCCATACCTGAGCGG
CAATTGCAATCCAGATCAAAAAGTTGCCGCTTAGTCTTCCCTACAAAATAATTTGTGATAGGATGATACCTAATAAAATT
AATTAGGTTGAAGCCTATTCAGTGTTTTATGGCCATCTGTCCAGCTTCAACCGGTAGAGATTGATTAGTCATTGCGGATG
AAGAGCAGCATTGAGTGACACTATTCAATGTGATTACGCGATGTCTGACCGTACTTTATAAACAGAGTTTTAAGAATCTG
GTTGAATTGGATAAACAAGACGCATGACAAATGATGGTCTGAAACAAACGGTAGTGGTGAAGCCAGATAGGCTTTCGCAG
ATAGCGCAGTTGCCACAAGCAACCAGGGATCGCATTGCCCACATCGATTTCACCTTATTGTTTAAGGGAGAAGCGGTACG
GGCAGACTTAGTAGATCGGTTCAGCATAGCTGCTGCACAAGCAACGAAAGACTTCACCATGTACCGAGAGCTTGCGCCAG
GCAACATTGAGTATGACCAAAAGCTCAAATTGCATAAGCGCGGTGAAGCTTTTGAACCCTTGTTCGACTACGACGTTGTC
AGAACACTGGCAACCATTAGCCAAGGCTACGGAGATGGCTTTACTGGAAAGGTAAAACCACCATTGGCTTGTGAAGCGCC
TTATCACCTTAACAAGCCGAGTTTGTCGATAGTGGCGAAGGTCACCGAAGCCATCCACAAAGGCAAAGCCTTGAGCATTA
CCTATGTGTCGTTATCGAGTGGTGAAACTACGCGTGAAATAGTGCCGCATACGCTGGTGGACAATGGCCTGCGTTGGCAC
GTTCGTGGTTTTGACCGCAAGCATGGCCAAAGCGGAGCGCCAAATGGGTTCCGTGACTTTGTGCTTACCCGAATTAAAGC
AGCGGTCGTGCTTGAGGATTCCATTCTGTCAGAGGCTGAACTTGAAACCCAAGACCGGCAATGGAATCGCTTTGTAGAGC
TTGAGTTAGTACCGCACCCACGCATAGAGCACAGCGAAGCGATTGAGCTTGACTATGGCATGAAAGGTGGTGTTTTAAAG
ATTGAGATTAGAGCGGCAACGGCAGGTTATTTACTCAGACAATGGAATGTCGATTGCTCCAAAGCAGCTCAGCTAAAAAC
ACCCGAATTTCATTTATGGTTAAAAAATTATCAAACTTTATACGGTGTCGGTAACCTTGCGATTGCGCCTGGTTTCGATA
GCGTCACAGCATAGGGAAGAACATGAATAATTCAGAACAGCAGTTTTTAAAAGAACTCGATGTAAAGTTGTGGTCGGCAG
CCGATCGGTTACGTAACAACCTCGATGCCGCTAACTATAAGCATGTCGTGCTAGGGATCATCTTTCTAAAGTATGTGTCA
GACGCTTTTGAAGAGCGCCAACAAGAGTTACGTCAGTTGTTTACTCAGGACGATAGCGATGACAATATTTATTACATGCC
TCGTGAAGATTATGACTCTGACGAAGAATACAACGATGCGGTCAATGCAGAGTTAGAACTGCACGAATACTATCAAGAGA
AAAACGTTTTCTGGATACCAAAAAGGGCAAGATGGAAATTTATAAAAAGTACTGCTTCTCTTCCGATCGGTAGTGTAATT
GACAAAGATAGTCATGGAAATGAAATTAAATTGAGATCAATTTCATGGTTGATTGACAATGCACTGGATGAAATAGAGTC
GCATCGGATAAATGATAAGCCAGCAAATCCAAAGTTAAAGGGAGTTTTACCTCGAATAAGTCGTTACGAAGTTGAAAACA
CGAATCTAACAGAGTTAATAAATAGATTCTCTGATACGAGTTTTAGTAATCCTGAGTTTAATGGAAAGAAGTTAAGCTTA
AAAAGCAAAGATATTCTTGGTCATGTATATGAATATTTTTTGGGGCAATTCGCGTTGGCTGAGGGAAAACAAGGTGGGCA
GTATTACACACCTAAAAGTATTGTTACTCTAATTGTTGAATTGCTAGAGCCATATCAGGGGCGGGTTTATGATCCTGCAA
TGGGGTCGGGTGGATTTTTCGTTTCAAGTGAAAAATTTATTGAAGAACACGCAAAAGAAAAAAAATACAACGCATCAGAA
CAAAAAAAACACATATCTGTTTATGGTCAAGAAAGCAATCCTACCACATGGAAGCTTGCGGCTATGAATATGGCTATAAG
AGGCATTGATTTTAATTTTGGGAATAAAAACGCTGATACTTTTCTAGATGATCAGCATCCAGATCTTAAAGCTGATTTCG
TAATGGCAAATCCTCCGTTTAACATGAAAGAATGGTGGAGTGAAAAGTTACAAGGAGATATAAGATGGATGTATGGAACA
CCTCCAAAAGGGAATGCTAATTATGGATGGCTTCAACATATTATCCATCACCTAAATTCTAATGGTAAGGCAGCAATCTT
ACTTTCAAATGGGTCTTTGACCGTAAATGCTAAAGACGAATATGAAATAAGGAAGTCCATCGTTGATAGTAATTTATTAG
ATTGTGTGATTGCTCTCCCGACACATTTATTCACTAACACGCAAATTGGTGCATGTATTTGGTGCTTTAGTAAAGCAAAA
GACAAAAGACAAAACAGAGCGAAAAATGTGCTATTTATCAATGCTAAAAATTTAGGAACTCTTGAGACTAAAGTAATCAG
ATCTCTATCAAAGTCTGAAATAGAACAAATAGCGGATTGTTATAAAGACTGGGTTAGATCTGAAGGATACAAAGATCAGC
CTGGGTTTTGTAGAAGTGTTGATATAAGTGAGATAGAAAGGCATAAATATGCCCTTGTACCAGGTCGATATGTGGGTTTT
GACAGGAAAAATCTTGTATCGAAGGAAGCACAGATTGAAATGTTTAAGAATATTCAAAAAGTAAGTAATAGGCTTAATGA
AGTAGTTCTGGCGGCTGAAAAAACAAAACAAATAATGGAGAAAGTTTCAAATGGCTGAACCATTTCTATTAAGTCATAAA
GATTGGTTTCATGGAACTTTAGAGGCTTGTAAAAAAACTGGATTAATTCTTCAGGTTGAATCAGGTGGCACACCCAAAAC
AAATGAAGATGATTATTGGGAAGGAGATATTCCATGGCTAACTCCCAAAGAAATTACTGACATGGATGGTGTTTACGTCA
GTAAAACAGAGAGAAATATCACTACTTTAGGTCTTAAAAGTTCGGCAGCAAAACTATTGCCTGCAGGAACAGTAATGCTC
AGTAAAAGAGCCCCTGTTGGTGCAGTTGCTGTCAACACTGTTCCTATGGCTACAAATCAAGGTTTTTTGAATTTTACATG
TGGGCCACTTTTGAGGCCGCTTTATTTAGCATATTGGTTTCGCTTGAATAAGCCTTATCTTGACGCAGTTGCTAATGGTT
CAACATATCCTGAACTCTATAAAAGTGATCTCTTTGAGTTTCACATATCAGTGCCTTCAGTAGATGTACAAGACAAAATA
TTGAAAGTAATTAGCGCACTTCAGTTTTGTAAACTATCAGGGCATGCACTAGAACAATCCGCATTAGATATGCAGCAACT
TAGCAATATAAAAGCAGAAAGTAACGAGTTAGAAAAGACAATAAATCAAGTGATGTTCCTACTATTTTCAGGGGAGCTTT
CAATAGATGATCTTAGTAAAAGGCTCTCATTATGATTGGTTTGTGTCAAAAAGGTAGTTGCCGAAAGTTGATTGGTCATA
CTGGGAAGTGCGATCCTTGGCCGACTAACTGCTGGTCATTTCTGGAAGAAAAAGATAAGAAAAAACTTTCAAAAGCAGGC
TACGCAACACCGCGAGGAGGAAAGAAGGGGGCTTATCAAAATCATGTTTATAGAAACAATAAAGTTATCATTCCTTTTGA
AAAGATTAATGTTATTGATACTTCAAACTATGAAGATGGGTACATCGTAAGGCTGTACCCTGATCAAGCTTTTATTTCTT
CAGGTATTTTGAGTGAAATAAATTTGCCAGATGGTGAGCCACTCGTAATCGGTGAAAATGCTTTTGTATTGTATCGCTCT
CATCAATCTTTTGATGAGTTTCCACCGCTTGACGAATGGTCCGTTCGTCACTTGGAGGATAAGAATGGAAATATCGTTGA
AAAAAGAAGTTCAGAAGTATTAGACAAAGGGCATTATATTCTTCGCCTTCCAAAAGTTGGTGGAGGCAAGAAAATTATAA
AAAATGAAGTTATCGAAGGGCCACCGCAGGGGATTTTTGCTCCTGAATATGCTAACAAGGAAACTAATTTTCTATCACAA
GCATCTTTAGCATGGCAAATTATACATACATCGTCTAGCCCATATACAGCATCACAAGCATTACATCTGAAATTAATTCT
AGATGAGTGCTCACTTAGTGATGGGGTTCACTATAACTATCTTGGGATGATGAAAGGAAATATTACAACTTGCCCACTAT
GCCTCAAAAGAATTTCATATGATGAGCTTCATAGTCATATAAACCTTGAGAATGAAGAATCTCTTTTAAACTCTGGCCTA
ATAGTAGATGGAACCAATCGTTCTACTACAGTAAATCTATTTCATATGATTCCACTTGAATATGAACGGTTGCATCATAA
TCACTTCTACGTTTCTTGGGGGCATGCAACTTGTAATACCAAGCTTGGGCAGCGAAGATGTTATTCGCTTGCTGAAGTAA
AGGAAATGGATATAAAAGTAGCTAAGTTAATTGGTGATAGCATTGAAACTTTTGGGTGGATTAGTGATGACGACAAGATG
ATTAGATCCCCGAATGGAGCTGTTTGGATCAGAATCTCTGAAGAGCTGTATATAGAGAGGGATTAAAGTTATGAATGAAG
AAAATCTAGAGAGCCTTTGTTTAGGTTGGTTTAGGGAAAATCATTGGGATATTCTTCATGGGCCTGATATTGGTCCAGAT
GGCAACAATCCTCTGAGAAAGAATTACTCTGACGTTATCTTAGAAACTTACTTAAAATTAGCATTTGAAAAAATCAATAA
CCATATTCCTGTTGTTCAAATAGATATCTGCTATGAACAGTTTAAAGCCATTATATTAAAACCTGATTTTTTTGATTTAG
TTACAAGTAACCGTTCTTTTCATCGTTTCTTGTTGCAAGGAGTTCCTGTTGTATATAAGGGAGCCGATGGTGAATCGATA
CAGGATCATGTTTTTATTATCGACTTCGATAACTTGAACAATAATCTATTTACTGTCGTCAATCAGTTCACGATTACTGG
CACCAAACAGCCACGTCGGCCTGATGTCATTTGTTTTATCAACGGCTTACCGATTGCTGTTCTTGAGTTGAAAAGCCCAA
GCGATGAAAATGCCGATATTTGGGATGCCTTTAATCAACTGCAAACCTATAAAGATGAAGTCTCAGACCTTTTTATCTTC
AATGAGGCGCTAGTAGTCAGTGATGGTTACACCGCTCGGGTCGGCTCTCTAACTGCTAACCAAGAGCGTTTTATGCCTTG
GCGCACTATTAATAATGAAAACGATAAACCTTTACTGGAGTGGCAGCTAGAAACCATGGTTCGCGGTTTTTTTGATCGTG
AGTTGCTGCTGGATTACATACGATTTTTTGTATTGTTTGAAACAGACGGTGAGACGATCATTAAAAAGATTGCTGGTTAT
CACCAGTTTCATGCTGTGCGAGAAGCGGTAAAGACGACAGTCATTGCGGCTCAGCAAATTGATGGCGTAACAGAGAAGCG
GGCAACCTATGCCGATGAGGTAGTACCTGGTAGTAAAAAAGCAGGTGTGGTTTGGCACACTCAAGGCAGCGGCAAAAGTA
TTTCAATGTGTTGTTATGCCGGTATGTTGCTTCAACAAAAGGCTATGAATAACCCAACGCTGATTGTTGTTACCGACCGC
AATGATCTAGATGGTCAGCTCTATGCCACGTTCTGCAACGCAGTTGAGCTCTTGAAGCAAACGCCTGTTCAAGCATCTGA
CAGGGATGCGCTAAGACAGTTGTTAGCTGAAAGAGAGTCTGGCGGCATCATTTTTACCACAGTGCAAAAGTTTGCCCTGC
TTGACGACGAGAAGCATCATCCAATACTCAATGAGCGTCACAATATAGTTGTTATCTCAGACGAAGCACACCGCAGCCAA
TATGGCCTGAAAGCCACCTTAAGTGCAGATGGTCAATATAAGTTTGGTTACGCCAAGCATATGCGCGATGCGCTACCGTC
TGCTTCCTTTATTGGTTTTACTGGTACACCCATTTCACAAGAAGACAAAGACACTCGCGCTGTATTTGGTGGCTATGTGT
CCATCTACGACATTCAAGATGCAGTAGATGATGGCGCAACCGTTCCTATTTATTATGAGTCACGCTTGGCAAAGCTTGAT
TTGAACCATGCTGAAATCGCTGAGTTGTCCGATCAAGTTGATGAAGTGGTAGAGGACGAAGAGGACGTAAGCAACCGTGA
AAAAACTAAGGGGGAATGGAGCCGTCTTGAAAAGCTTGTTGGTGCGACGCCTAGATTAAGCCAAGTTGCAGCTGACTTGA
TCGAGCACTTTGAGACACGCAATGCCACTATGGATGGTAAAGCCATGATAGTGGCTATGAGCCGTGATATCTGTGCGCAT
CTCTACAATGAGATTATTGCACTGCGCCCAGAATGGCATTCGGATGATCCTGAAAAAGGGGCGATTAAGATTGTGATGAC
AGGGTCAGCTTCGGACAAGCCACTTTTGCAACCCCATATCTATAACAAAAAAACCAAAAAACGCTTAGAAAAGCGCTTTA
AAGATATGAATGATCCTCTGAAGTTGGTCATTGTCAGGGACATGTGGTTAACGGGGTTTGATGCGCCTTGTTGTAACACT
ATGTACGTGGATAAACCGATGAAAGGCCATAACCTGATGCAGGCCATTGCGCGGGTTAACCGCGTATTTAAAAACAAGCC
AGGCGGTTTAGTTGTTGACTACATTGGTATTGCTAACGAGCTTAAGCAAGCATTGAAAACCTATACAGACTCTAAAGGTA
AAGGCGAGCCAACACTCAATGCAGAAGAAGCGTTTTCCATTCTTTTAGAAAAAATTGATGCTATCCGTGGCATGTTTGGT
AAAACACCAAAATCCGATGGTTTGGACATATCGGGGTATGAAACTCAAGCGCACAAACTATTGGTGCCTGCCGCTAACTA
TGTACTTGGCTTAGAGGATGGCAAAAAGCGTTTCTTAGACTTAGTGTTGGCGGCAACAAAATCATACTCACTATGCAGTA
CCTTGGATGAGGCCAAAGAGTATCGGTGCGAAATAGCTTTTTACTCTGCCATTAAGGCCGCTATCAGCAAATTTACCAGT
GTGGATAGAAAGCGCACTCAGGAAGAAAAGAACTCGGCACTGAAACAGATCCTAGATAACGCAGTGATCGCCGAAGGCGT
TGCTGACGTGTTCGCACTTTGTGGCTTGGACAAGCCCAATATTGGTTTGCTATCGGATGAGTTTTTAGAAGACGTGCGAC
AGATGCCGGAGCGCAACCTCGCCGTTGAGTTACTTGAAAAACTTCTCAAGGATGACATTAAAGCGAAAACACGTAATAAC
GTTGTGCAAGAGAAGAAATACGCAGACCGCTTGCAAGAAACGCTTAGAAAGTACAATAACCGCGCCATTGAAACAGCTCA
GGTCATTGAAGAACTTATTCAAATGGCCAAAGAGTTTCAGGAAGAAATGATGCGCGAGGCTGAACTGGGGTTAAATCCAG
ATGAAATCGCGTTTTATGATGCTCTAGCCAACAACGAAAGTGCAGTACGTGAACTTGGTGATGAGATCCTTAAAAAGATT
GCCGTCGAAATCACAGACAAACTCAGAAAATCGACCACGGTTGATTGGCAAGTTCGTGACAGTGTTCGAGCTAAATTAAA
AATACTCGTGCGCCGCACTTTACAGCGTTACAAATATCCACCTGACAAAGCCGCTGAAGCTGTAGAGCTTATTTTGAAGC
AGGCTGAGACATTGTCGAATTCATGGACGAAATAAAGGGTGCTTTTATAGATGACAACAAATAAATCTAATTCATTCTGG
TTTGTGGGTGCATCCTACGGCAAAGGTAGTGAAGACCAAACGGAGCGTTTTCTCAACGATGGCGTTTGGCAAAATGGCTA
TGAAGATAAATATCTCGATGTAGTCCGCAGTATGCAGCCGGGCGACAAGATTGCCATTAAATCGTCATATACAAGAAAGC
GAGAGCTCCCTTTTGATACTAAAGGCCAGACTGTTTCAGTAATGGGGATCAAAGCTATTGGTGTGATTACCCGTAATCAT
GGCGATGGCCGGTTTGTCGATGTTGAATGGCAACCACGCTTTGAGCCTGTTAATGAATGGTATTTCTATACCAATCGCAG
CACTATTTGGCGCGTTTCTCCCGATGATTGGATGACAGAGGGGCTTATTGACTTCACTTTCAATAATAAACCCCAGGATA
TAGATCGTTTTCGCAATGCTCCCTATTGGAAGGAGCGCTTTGGTGATACCCCTGTCGATAAACAGCGTTTTAAATGGACC
CAATTTTACGAAGAGTTTGCCGACAAGCTATTAACTTACAAGGATGATCGTGCTTCTTTAATGGCAGCCATCCACGATTT
ACCGAACAAAATTGAAAGCATTTCTGTCCTTCAAGATCAGCCTAAGGAAGGCACAAAAGATTTGCTAAGTGATATTTGCC
CGTTTACCGTCTTCGGCCTGTTTAACCGGGGCATTACCGATGCTAACCGAATAGCCATCGCAAGCGAGCTTGCTGCTTTT
TTGAAAGTTGAAACGCCTGTTCCTAATTCCTTTGAAGGTATCCCTGTTGTTAATAATCAGCGCTCTTGGTTTTTTGGATA
CAAATACCGACGGGGTGAACATGACATTGATACACTATGGAACCTTTTTGAGGCCGCCATAGAACACGCTAATAACTCAG
AAACTGATACCGCAGAGGCACTTTACGATGCTTATGAAACTGCGACTAAATGCTGGGGAACCGGCTGGAACCTCTCAATG
GGGCTGTATTGGATTAGACCATGGAAGTATCTGACACTTGATGGCCAATCACAGGCATACATCACTAAAAAGCTGGGTTT
AGAAATAGGCAAGAATGGCGAAAAAGGTCGCTGTAGCTCAAGAGATTACTTCGGTCTGATTGATGATCTAGAAACACGAT
TTCAAGAGGACGCCTACCCCGTACACTCTTTTCCAGAACTGTCGCTTTCGGCCTGGCTATTTAAGGATACCGACACATCC
GCTCATCCGAATGCTACTAACCTTGATGACGAGGAGCTATCGGCAGAAGAAGACGAAGTTGCTGTTCAGACTGCGCCTAT
TGAACCTTATACTATTGACGACATCATTGCCGATGGTTGTTTTCTTGAAAGAGAAAGCATCGCAAAAATAATTACTCAGC
TTAGACATAAGAAAAACCTTATTCTCCAAGGCCCTCCGGGAACTGGTAAGACATGGCTCGCAAAGAAACTTGCATATGCG
TTAATGGGCCAAAAGGACGAAAACTCTCTACGCGCTGTTCAGTTCCACCCCAATCTATCATATGAAGATTTTGTGCGTGG
TTGGAGGCCATCAGGCGAAGGAAAATTAACTCTCGTTGATGGTCCATTTCTGGAAATGATTAATGAAGCCAAAAAAGATG
CGAGCAGCAAACACGTAGTCGTTATCGAAGAAATTAACCGAGGAAACCCTGCTCAGATTTTTGGCGAAATGCTCACATTG
TTAGAGGCTGACAAGCGCACGCCAAGTGAAGCTTTGGAGCTTAGTTATCGTCGAGCTGAAGGCGAAAGAATTCATATTCC
CGCTAACCTTTATGTTATTGGCACTATGAATATTGCCGACCGCTCATTAGCACTTGTTGACCTTGCTCTACGTCGCCGAT
TCGCATTTTTTGATCTTAAGCCAACGCTCGGTGAGGCATGGCGCAATTGGGTTCATAGTAAGGCTGGTATTGATAACGAT
TTTTTGCAGTTAATTGAACAGCGCATAGTCTCACTAAATAACGAGATTTCAAAAGAACGCAACTTGGGCCCTCAGTTTAA
AATCGGCCACAGTTATGTAACACCACCGTTAAATACAAAGATTGAAGATGCTGCAGCATGGTTTCAAGGTGTCGTAGAAA
CTGAAATTGGACCGCTTCTTGAAGAATACTGGTTTGACGATATAGAACGCGCTATCAAATCCAAAGACGCTTTGGTTGAA
GGCATCTAATGTCTGCCGTTATTGAAGCTAAAAGCCAAACTACTTCGTCGAGACGATTAGGAAAGATTCCTGTTCGTAAC
CTGTGGTTGTTGATGCTCTATGCTTCGGACCTTTATCGCCACCTTGGCACCAATAAAGTCGACGTAGAAGACAACCCAGA
AGACATAGCAGATTTGGTTGCCGAGATTCTCTGCCATCAAGTTGAAGAACGCATGATGCGAAATTTAAGCTATGGGTATG
AATCGAAAGTTGCTGTAATCAATCGAGTTCGTGGACGCATAGATACCCTAACCACCGAGCGGCAAAGGCTACTTGAAAAA
GGTAAGGTATGCTGTCGCTTTGATGAGTTAACGGTAGATACTCCCCGTAATCGTTATGTTAGATCTGCATTAGAACGATT
ATCAAAGCTGAATATTAAACCAACTCTTGCCCATAAATGCCGAGCCTTAATGCTGAGTTTAGAACGTCTAGGCGTGAGCA
AGGCAAAGCCAATAAATTACAGCGGAAAGTCGGAAAGATTTGGACGCCATGATATTAGCGATCAGAAGATGGTTGCTGCA
GCCGATTTGGCTTTTTCACTCGCTATACCCACAGAGTTTGACGGTCAATTTCATCTAACAGCTCCTGACACTCGAAAAGA
GTGGCTTAGAAAATTGTTTGAAAAAGCTGTAGCGGGTTTCTATGCCGTAGCACTAGATAAAAGAGAGTGGCGAGTATTGG
CTGGCAAACAGTTTGATTGGCAGATATCAGATAAAAGCTCAGGGATAGACGAAATTCTTCCCAGCATGAAAACAGACATC
ATTATCGATAATCGTTCACCAGACAAGCGTTTGGTAATCGACACAAAATTCAATTCAGTGACCACTAAAGGTTGGCATAG
GGAACAGACTCTTCGCAGTGGTTATATCTACCAAATGTATACTTACCTTAGAAGCCAGGAAGACACTTCAGACCCCAAAT
CACTTGAAAGTATTGGCATGTTACTTCACCCGACAGTAGATAAAGAAGTCGCTGAGATGGTAACAATTCAAGGCCACCCA
ATATGGTTTTGCACTGTTAATTTAGGTGAGTCAGCTATTTCAATCAGAGAGCGCCTACTTGCTCTTTTACAAAAGAGTTT
CCAGGAGAAAAAATAATGGTCACATTCGATCAACTTATGCTACCGCTAATAAAGGCATTAGTGAACCTTGGGGGCTCAGG
CAGTATCGACGAGATATACGAAGAAGTTGTCGAGCTTGAGAAGTTTGATGAGGGTACTTTGGCTGTTCTGCACAACCCTG
AAAAAAGTAGCCAAACTGAAGTTGGATATCGATTAGCATGGGCTAGAACCTACCTGAAGAAAGCTGGATACCTTGAAAAC
TCATCTCGTGGCGTTTGGGCACTTACAGATAAAGCTAGACAGGAACCGGAAATCGATAGCAGAGAAATTGTCAACTTTGT
TAGAGCACTGGACCGCAAGCCTGAACAGACTAATGCTACGACATCTACTCCAGAACTGTCGTCCGATGACTCCCCTGAAG
AGGCTATGCTTTGGCGTGAAAAACTGCATCATGTGCTAATTGAAGAAATGAGCCCGGATGCGTTTGAGCGACTAACACAG
AGGTTATTGAGAGAATCAGGCTTTATCCATGTTGAAGTGACTGGTCGCACGGGTGATGGTGGTATCGATGGCAAAGGAAT
TGCCCGAATCAACGGTTTGATGAGCTTTCATATCGCTTTTCAGTGTAAAAAGTACAAAGGTTCCGTTGGGGCTCCCGAGA
TCCGTGATTTTAGGGGCGCAACCGTTGGTAGAGCTGATCGTGGGATGTTTATCACTACAGGTAACTTTACAAAAGCTGCG
ATTGAAGAAGCCAACCGTGATGGCGTTGCTCCGATTGACTTGGTCGATGGTGATCAGTTAGCCGATAAGCTTAAGGAACT
TAGTTTAGGCGTTAAAACAGAGTTAGTTGAAAAAGTAACAGTTGATCCTGGCTGGTTTTTAGGTCTTTAACTGTTAATAA
GCACCAAAGGAACTCCAACGTGCATTGTCTAGTTCTTGAATATATGCGGTTAAATACGGCCACTCACATAACGGAAAGTT
AGAATGAATCCTGAAAAATACAATAGAAGTATAAGCTTGCTTTGCCCGACTTGTGGCTGTTCAGACTTTTCATACGAAGA
CGGTTGCGATGAAACAATACAAGTAATGACTTGTGCATCTTGTGACCGAGAGTTTAATAAAGATGAGCTTATTCAAGAGA
ATAGCGAAAATATTGACGAGCACCTTTCTGAAATCAAGGAAGAAGTTTTAAAAGACGTTCAAGACGAACTACGTAAATCT
TTAAAAAAGGCTTTTTCTGGTAGCAAGAATATAAGGATTAAGTAATGCCAGTAACTATTGATGCAGGTGATGTGATAGCT
GGATTAGCTTTCCTTTTATCTGGCTACGCAACATGGCAAACGGTCAGCTTTAATAAGAGGCAGAAGTCACTTGTCGAAAG
CCAGGAAAAGCTAAACACCATTCTCTTGGAAAAAGAAAATGAAGATGCTCTGAAAGGAAAGCAAGCTGACCTTGGTGCAT
CAATTATAAAACTTGGCAGCAGTAAGTATCGGCTTAAGGTTTGGAATAAAGGTGCTGCTACTGCAAGAAACGTCAGAATT
GAGTTCCCCGAAGGTAACGATTTAGTTATTGAATCAGAAGTGACTGACAAATTTCCAATGGAAAGCCTCGAAAAGTATCA
AGCCGTTGAGCTAATAGCCGCTGTTCATATGCAAACGAAACGAAAGCATGTTGTTCGGCTAGTTTGGGAGGATGATGCCC
AGTCTTACAATGAAAAGCTGTCTTACCCCACACTGTAATGTAACTGTCGGTTTTCTCACTAGAACGAAGACAACTACAGA
TAAATGCATATTTCTTTCGGCTATCTAACATCTTCAGTTGCTACAGAACCTTCACACTATCGTGTCGGAGGTTCACTATG
TTCAAAAACCTATTTTTTCAAACCAAAGCACTACCAGAACTGTCATCGCAACTGGATACAGAAATTCCACGCTACCCGCC
ATTCCTGAAAGGGTTGCCAGCTGCGTCCCCCGAGGATTTGCAGTCTACACAAGACGAGCTAATTACCAAACTGCGCCAGG
TACTTGGCTTTAACCTGCGTGATTTTCAAAGGCTAATTCAGCCCTGCATTGATCATCTGGCTGCTTATGTTCATTTGTTG
CCAGCTTCTGAGCATCATCATCACAGTGGCGCTGGTGGTTTATTACGTCATTCGTTGGAAGTTGCTTTCTGGGCTGCACA
AGCTGCTGAAGGGATCATCTTTGTTGCCAGTGGCACACCGGTTGAGAAAAAAGAGCTGGAACCAAGGTGGCGTGTTGCGG
CGGCATTAGGCGGTTTGTTCCATGATATTGGTAAGCCTGTTTCAGACTTGTCTATTACAGACGAAGATGGACGCTATCAG
TGGAACCCTTTTTTAGAAACCTTATCCCAGTGGACCACAAATAACAGCATTGAACGCTATTTTATTCGCTGGCGCGACGG
ACGGTGCAAGCGGCACGAGCAATTTTCAATTTTGGTTTTAAACCGGGTGATGACACCCGAGTTGCTCGCCTGGTTAACCC
AACCGGGCCCTGAAATTTTGCAAGCCATGCTGGAGGCAATTGGCAATACCGATCCCGAGCATGTCCTGTCTAAATTGGTT
ATTGAAGCTGACCAAACCAGTGTCCAGCGAGACCTGAAAGCTCAACGAATTTCCGTTGACGACAACACCATTGGTGTCCC
AGTCGAACGCTATCTACTTGATGCCATGAGGCGATTGCTTGCCAGTTCCCAGTGGTTGGTCAATCAGCGAGATGCCAGAG
TTTGGATACGAAAATCGAATCAATCAACCAATCTTTACCTGGTTTGGAAAAGCGCGGCTAAGGAAATCATTGAGCTGTTG
GCCAAAGACAAGATACCTGGCATTCCAAGAGATCCCGATACCCTTGCGGACATCCTCATTGAGCGAGGATTAGCCACAAA
ATCAGCCTCAAATGAGCGATATGAAAGCCTTGCCCCTGAAGTGCTGATCAAAGACGGCAAGCCAATCTGGTTACCCATGC
TGCATATATCTGAGGCCGATTTATTGTTCAGTTCGAATGTACCAAGTGGTGTGAGGCTGTTTAGCAAATCTGAGTGGGAA
GCAACACAGCAAACACAAGCAGAGCCTCAGAGTCGTTCCAGTGAGCAGCCAGGCTTGTCTGAAGCGTCATCATCAATTGA
ACTCAATAATTCGGCTGAGTCGCCATCGACAAAATCGTCCGAACAAGATGATGAACGTCGTCTTGCCAGTGATGTTAATC
ACCTTCAGGCAACTGAAAATGCTCCAGGTGATGAATGCGAAAAGCCTAACAACTCATATGATGGCGCTATCTCAAATAAC
GTAAACCAGCACGATGCAGAAGCATTGAATCTGCCTGAATCTTTGGCATGGCTCCCAGAGGCCAGTAGTGCGTTGGTTAT
GGTTGATGAACAGATACTGGTCCGCTATCCCGATGCCGTAAGACATTGGTGTGCTCCCCGAAAACTGCTTGCTGAACTCA
GTCGATTGGATTGGCTTGAAATAGATCCGGCAAACCCGACGCGTAAAGCCAGAACTGTGACTACGAAAGGTGGCGTTCAG
GAGCAAGGGTTACTGCTGAAAGTATCGATTTCTAAAGGGCTTACTGCACTGATTGACCTTCCCAAACAAGACGCAGAATC
AGCGGCAGCAATTCAGAACGAAGAGGCTTCACCGCGACCGAGTCGAACTGAGACAACCAATGCCCGAGCAAAAGAGCCCT
CCAAAAGAGCGGAGTGTAAGCAAAAGCCGATTGCGCCCAATGCGAACTCAAGTATCGACCCCAAACACGCGCAGCGCCAA
CAGATGGTTAATTTTGTGAAAGATTTGCCCATCTTACTGACCGATGGCGATTACCCAGACGTGGATCATAGTGCCGATGG
TATTCGCGTCACGATTCAAACCTTACGCCAAGTCGCCAATGAGCATGGCATTCCAGCCGGACAGCTGCTTCGGGGGATCT
CGGCCAGTGACCAATGCCAGTTTGATGAGGGGGAAACGGTTCTGTTTACCGCTCACGCTGAACGTTAATCCATTTGAAAT
TAAGCGGATTGCAAACGGTTATTTTGCGGAGCATGAATGAAAGAAAACGCATACGAGATGCCCTGGCGCACGAACTATGA
AGCCATGGCCGCAGCAGGTTGGCTGGTTGGGGCAACAGGGGCAATAGCCGCAGAAATGCTGACTGAGTTACCACCTGAAC
CATTTTGGTGGATGACAGGGATTTCCTCGGGCATGGCGTTGTATCGCCTTCCTGAGGCTTATCGCCTTTATAAGTTGCAG
ATGGGGCTAAAAGGCAAACCATTGGCATTTATGGAGCTGTCGCATTTGCAAAAGGTGATGGCAAAACATCCTGATGAATT
GTGGTTAGGGTATGGCTTTGAGTGGGATCAACGTCATGCCCAACGCGCTTATGAAATCCTAAAGCGGGATAAGCAAACCT
TGCTTAACCAAGGTCACGGCAAACAAATGGGTTCGACCTGGATTCATGGTGTCGAGCCCAAAGAAGAAGATGTGTATCAG
CCAGTTGGTCACACCGAGGGGCATACCTTAATTGTCGGAACGACCGGTGCCGGAAAAACCCGATGCTTTGATGCGATGAT
CACTCAGGCCATTTTGCGTAATGAAGCTGTGATTATTATTGACCCTAAGGGAGACAAGGAACTTAAGGATAATGCACAGC
GAGCCTGTATTGCCGCCGGTAGTCCAGAGCGCTTTGTGTATTTTCATCCGGGTTTTCCAGAGCGATCAGTACGTCTTAAT
CCTCTGAGAAACTTTAACCGAGGCACTGAAATTGCCAGCCGAATAGCGGCCTTAATCCCATCCGAAACCGGAGCTGATCC
ATTTAAAGCTTTTGGCCAAATGGCATTGAACAACATCGTGCAAGGTTTGTTGCTTACTTCTCAGCGTCCTGATCTGAAGA
CTCTGAGACGATTCTTGGAAGGCGGCCCAGAAGGCTTGGTAGTAAAAGCCGTCACGGCTTGGGGTGAGCAGGTATATCCG
AACTTTAGTGTGGAGATTAAGCGCTTTACCGAAAAGGCCAATACCTTGGCAAAACAAGCGATGGCGATGCTGCTTTTTTA
TTACGAACGCATTCAGCCCGTTGCCGCCAATACCGATTTGGAAGGGTTATTGAGTATGTTTGAGCATGACAGAACCCACT
ATTCCAAGATGGTGGCTTCATTGATGCCGGTGCTCAATATGCTCACTTCAAGTGAACTTGGCCCGCTGCTATCACCGATT
GCAAACGATGTAGATGACAGCAGGTTAATTACGGATTCTGGCCGTATTATCAACAATGCCCAAGTGGCCTATATCGGGTT
GGATTCATTGACCGACGCCATGGTTGGCAGCGCCATTGGTTCGTTGCTTTTATCCGATCTCACCGCCGTGGCCGGTGACC
GCTATAACTATGGTGTTGAAAATCGTCCCGTAAATATCTTCATCGATGAGGCGGCTGAAGTCGTCAACGATCCCTTCATT
CAACTGCTCAACAAAGGCCGTGGCGCAAAAATGCGTTGTGTGATTGCTACTCAGACCTTTGCTGACTTTGCAGCTCGTAC
AGGCAGTGAAGCTAAGGCCCGTCAGGTGTTAGGTAACATCAACAACCTGATAGCTCTTCGGGTGATGGACGCCGAAACAC
AGCAGTACATTACTGACAATCTGCCTAAGACTCGGTTGCAGTACATCATGCAAACTCAAGGTATGTCGTCCAACTCGGAC
AGTCCAGCGTTGTTTACCGGCAATCATGGCGAGCGCTTGATGGAAGAAGAAGGCGATATGTTTCCACCGCAGTTATTAGG
CCAGCTTCCCAACCTGGAGTACATCGCCAAGCTTTCAGGTGGCCGCGTGATCAAAGGCCGCATTCCTATTTTAACCAGCT
CTACACAGGCAGCATAAGGAGTCTGTATGCATCATTCTGTCTGTCTGAAAATGACAACACTTACCAGTAAAGAAATGCTC
GCTCAGTGGCAGCAACATAACCCCCAGTTCAAGGAAACCTTAGGACTGCTTGAAACCGACTGGCCTCATGCTTTGGCCTC
GGTGTATTGCTTGGCGGACTACTTAACGGATGCGTTCACGTTAGATGGCCATTCCATCTTTGATTTGTGTCTGTGTAATG
GTTTGGGCAGTTATGAAGAAGTCAGTTGTGATGATGATAGTGTACGCCTTTGGCATTTCATTGAGGCACTGACCTGGACT
GCCGCCAGTGCTTTAACGGGGATTCGCCTGCGTGATCCTGACCATTTCGAGTGGGCCGCCGTAGATGGTGTGTATTTCTA
CTCCTGGATTCGTAATCGTCCAAATCGGATGGCGTATCTGGCTGAAGGACGTATTGATATGCGTTATGTCAGTGGCCATA
CATCGACAAAGCGGCTTCAACAAGTGATTAAAGCCCGGATTATGACTCCAACCGTTGCAGCCATGCTGGCGCGAGTTGAA
GAGGATGTTTGGCATGAGCAAGCATAAGTCGGTTTGGCTGCTGTGTCTGGCACTGATGCTGGAGATTATTGCCATTGGCG
TGTTAGTGCCCGGTGATTGGACTGGCCGGGTCATCAGTAAAGAGAAGCAGATGATCCAAAACCAATTGGGCGCACAAACA
AGCTATTGGATTGGTCAAACTAGCCATCGCTGGTATCAATCATGGGTTGTGGATACGCAGATGGAGCAATCTGTGCGAGA
TTTTCTAATCCCCACTGAAGAGCAGCGACTGCGCTCTAAAGGGATGGAGAACATGGGAGGCTTTTGGTTTGTCTGGGTAG
AAGACCGTATTCAGGCATTTTTTGATGTGTTGTACCAAGTGTTCACTCGATTTGCTTTACTGATGGTCTGGTTGCCCTTT
GCGCTTATTCTCATGTTACCGGCGTTGTGGGATGGCTTAATGACCTGGAAGATTAAGAAGACAACCTTTGATTTTTCGAG
CCCTATCATTCACCGCTACAGCATGATTATCCTGGGTTCAGGCGTCATCTTGCTGTTTATGGGATTGTTCGCCCCGCTGG
CTATTCCACCGGTGGTACTACCGTCGATGATCATCGGCTTGGCATTGATGGCAGGGTTGGCGTTAAGTCACTTGCAGAAG
AAGATATGAGGCCAGTTGGGCCTCATCTTGTAGAGCTAAAACCTTACGCCTACGGTATTGCCGTTCTCGTTGCGTATTTT
TCCCAACCGTGAACACCAGTTTTTCTCTAGCGTGAACACCTAATTTTCTTAACTGTGAACACTGATTTTTGCCTAAGCGT
GAACACTTTTTCCGCATGACAAAATTTAGTGTTCACGGTAAGCAAAAATCCCCACCCCTTCTTGCAGGTCAGTTTTTAAC
CATTAACCTGCGCTCCTTTGTTTAACCCTCAGGAGCCGTTATGAAAACGAAGAAGATCTCTATGCAGAAAATCAAAGAAA
TTCTGCGCCTCAAATACGGCGCCGACCTCTCATCCAGGCAAATATCCCGTAGCCTGAATATATCAACGGGGGCTATCTCA
AAGTACCTCAATCGAGCCGATGCGGCTGGCATTGGTTGGCCTTTGCCAGAGAGCATGACAGAGCAACAAGTTTTAGCCAT
CCTGCAGCCGTCACGAAAACCAAGAAAGGACACGGTCACCGTGTTTGCGGAACCCGATTTCAATGCAATTCACGATGAGT
TGGGGACCAAGGGAATGACACGACAATTGCTGTGGGAAGAGTACACACAAGACCACCCCAGTAATCACTATAGCTATTCT
CGCTTCACCGTTCTGTTCAAACGTTGGCAGGGCTCACGCCAGCTATCGATGAGACAAACACACCTAGCTGGCGAGAAGAT
GTTTGTCGATTATTGCGGGCCGACCATGGATGTCATTAACCCTCAAACGGGCGAGGTACGTACTGCCCAGATTTTTGTCT
CCGTCCTGGGCGCCAGCTCTTATACATTCGTTGAGGCGACATGGTCACAAAGCTTGCCTGACTGGATTGGTTCCCATGTT
CGAGCATTTAACTTTTTTGGTGGTGTTCCGGAGGTGGTTGTGCCAGATAACCTGAAAAGTGCCGTTAGCAAAGCCTGCCG
CTATGATCCTGACCTAAACCCTACCTATCAGCAACTTGCAGAGCACTACAATGTTGCCGTCATCCCAGCTCGCCCCTACA
AACCAAAGGACAAATCTAAAGCAGAGGTCGCGGTTCAAGTGGTTGAGCGGTGGATCATGATGCGCCTGAGAAAGCAGCCA
TTTTTTACTCTCGCGTCACTTAATCAAGCCATTCGTTTTTTGCTGGCAGACCTCAACAACCGCCCGTTTAAAAAACGTCC
GGGATCTCGCCAATCTCAATTTGAAAGTATTGATAAGCCTGCGTTAAGACCGTTACCACCATCCCCCTATGAGTACCTTG
AGGTTAAAAAGGCCAGAGTTCATCTTGATTACCATGTGGAATACGACGGTCACTTCTACTCCGTACCATATCAACTGGTA
AAACAAAACGTGATGATTCATGCAAGCCGAACCACCTTGACCATTAATCATCAGGGAAAGCAGGTGGCCCACCACCCGCG
AGCCTTTAAACACGGCCACACGACTGACACCACGCATATGGCGAAGGCGCATTTGAAGCATCAAGAGTGGTCGCCTCAGC
GGTTTGTGTTATGGGCAACCCGAATTGGCGAATACACGACATTGGTGGTTGAGCATCAACTTGCTGGTCGCCGTCACCCC
GAACACGGTTATCGCGCTTGCCTGGGTTTACTTAACCTGACAAAGAAGTATGGCCAGGAAAGGCTCGAAGCCGCCTGTCG
TCGCGCACATTATATTAACGCTATTACGTACAAAAACATTGCCTCAATTCTCAGCAAAGGTTTAGACAACCTGCCCATGG
AAGATGGCGATGCAGACAAGCAGATTTCCCTTCCCCTCAGTCACGATAATGTTCGCGGTGCCAAGTACTATCACTAATTA
CGCAAAGGAAAAACGAATGATTAATAACTCAAGTTTCGGGGTTCAAAAACAGCAAAAAATACAGCTTAAGTTACTGAATA
ATATAAATAAAAATAGCCTTTTCGTGGTATAATGTTAGTTAACTAGACAAAACAAAACACCCACCCAAGGCTATGTATGA
ATTCTGACACAACCTCTTCTGTTTTGCCATCGCTCACCGCTGAGTATTTAAGCCGCCACGATGTTCAAGTGGATAATCTG
TTTAGCAAAGCATGGCAGCGCATCGGTTTTAATCGACTGCTGAAACAAGCGCGGTTTTCAAAGCGTTCAGGATCACCCGT
CAGTGATGTAGTGTACCTTTTACTGCTTTGGGTCTGGCTTAACGATGTTTTCAAAGGAGTCGTTACAAAGCTTCTCGATC
ACTAAGAAGGATGCCCTTTATGATCTTCTTAATCGGGAAGATCTGGATTGGCGCAAGTTGCACCTTCAAACAGCGAAGAC
CGTCATCAGTTTGACTGACCACAGCGCCATACGCGCCTATGTTGTTGATGATTCTGTTAAAACACGGCGCGGTAAAACCA
TGCCAGGCATCTCTAGCCACTTTGATCACCTCAATGGTCGTTGTGTGATGGGGCAGCAAATCCTGACCCTAGGGCTGGCG
ACTGAAAAGCAATTTATCCCTTTAGATAGCGAACTCTATATCAGTCGAGTTAAATCACAACCTCTGACCAAAGCCTTTGC
CGATGGTCGCAGTATCGCCGCAAAACGTTATCGTGATGCGCAGTCAATGACTAAACCGGAGATGGTCCATGGCATGATTA
AGCGAGCCGATCGGTCCGGCATTCATGCACAGTATTTTTTAGCCGATTCATGGTTTGCCAGTAAGTCCATGCTGGCCTTT
ATGGAAGCGCAATCGTTAGTCTCCATTGTCCGTATGAAGAAAAATAAAATGAGTTACCGCGTGGCCGGTAGTGACAAGGT
TCTCTCAACAGCGGCTGAGCTTTACCAACACCACATCAAAGGCCAATGGCAGAAGATTAAGGGTAGACCATACCAGTCTA
AGGCGATCACCGTTGAGTTGAATCTAGCAAAAAGCATCAAAGAGCCTGATCACTGGATCAAGGTCAAGCTGTTGTTTGTT
CGTGGTGTCAACGAAGAAAAACAGCGCGCTGGAAAGCATGATTGGGCCTTGTTTTTATCCACCGACACTCACCTCAGTGA
TGAGAGAATACTCGAAATCTATGCGTTGCGCTGGGGCATCGAAGTGTACTTTAAGGAAGCGAAACAAAAGCTTGGGTTCC
TCAAAGAGCAAAGTACACATTACAGTGCTTATATCGCGTCCATCCATTTAACGGCGCTGCGATTCTGCTTGCTGCTACTG
ACTCAACACGAGGAAGGTGCCGCTAGACTGAGTGATAGTCGTAACGACATGATCAACAGTCTGTGCACCTTAGATTTTGC
TAGCCGACTCTGGGTTATCTTTAGAGCACTGATATCGGGAGCGCTTGATGAGCTCAGCAAGCTATACGGAGTCAGCGCCG
CACAAGAGATCATGAACCAAATAGACAAAACGGTTCAGGAGTTCTTTATGCAAGTCATGCAAATGGATACCTTCACGCTG
AGGCTAGAAGCCAAATCTATTGGTGATGAGTGCTGATTTTAGGCTAAACTGAACTCCGAAACTTGAGTTAATAAAACACG
CACTCAGCTAAACAGTTTGCGATTAACCGGTATGGCTGAGGCTCTGTCTCAGCAGTGTGATCAACCCAATACCTATGAGG
ATCTGAGCTTTCTCGAACGACTCGCACTCTTGGTTAATCATGAAATCACAACCCGAGATAACCGTAAAATTGCACGCCTG
TTACAACAAGCCAAACTCCGAATCAATGCCCAACCATCAGACATTGATTACCAAACCAAGCGTGGTTTAAACAAAAGCAC
CGTCGCACAGCTATTGCAGTTTGACTGGGTTAAGCAGCATCGAAATATTCTGATTGAAGGGCCAACAGGCACAGGCAAAA
CATTCCTGGCCTGCGCCATGGGGCAAACTGCTTGTGAACAAGGAATCTCCGTGCGCTACTACCGGGCCAGCAGACTACTT
GAAATGCTCACGATCGCACACGGTGACGGTAGCTTTGGTAAAGTGCTTTTACAGTTGCGGAAAACTGAAATCCTGATCAT
AGATGACTGGGGATTGGACGCCCTAAAGCGGCAGCAAAGAATGGACTTAATGGAAGTGATTGAAGACCGGCACGGAATCG
GATCGACAATCATTACTAGCCAACTTCCAACCAATCATTGGCATGAAACTATTGGCGATCCAACACTTGCTGACGCCATC
TTAGATAGGCTTTTACACAACGCCTATAAAATTAGTTTGAAAGGAGAATCCATGCGTAAAAAACAAGCGAATCTTGACCA
ACTGTGAACACTTAAGGTAAAAGTGCCGCATCTGCAAGAATAAGGGGTGGAAGTGTTCACGCTAAGCAAAAATCAGCGTT
CATAGTTATAAAAATACGCACTCGTCTTCAGCAGGCAAATGGTAAGTATCAATAAGGTGGCCTTGAAGCCAAATATATTG
AGGCATCCAAAACGAGTACTGTCGTATAAGAGCCAATACTTCTTTTAACGGTTTGTTTGCATGAGGCTCGGCAATACGAA
AGTACATGAATGAGCAATAATCTCGAAAATACTCATGAAGCTCTGAATCCGATAGCGTTTCTTTTAGCGGCCTGTTTTGT
TCGTCGTCCTCATCAGGGGAATTGGCATAAATTTCAAATAGCTGCTTTTCAGTGAGCATCTCCAAGAAGTGGTCTTCAAT
TAAAACCCCATCACTGGTATCGACGTCCATACCATCTTTGACATCAAAAGCCATGACACATCCAGAAGATAACGCCACTT
CTGATGGTTTCAGTAAGTCATTAGCTAGCACAACTTGATGCCAATGATTAAAACCAGCAGATACTGCAACTTCATCGAGT
GCTTGAGTGTGTGGAATGGATTTTTCACGTTTAAGCTTTCGTGCTTTTTGCTTTAAACGTTCAACCGAGGCAGAGGAAAT
GATTTTAGTAATTTGCATTGAGTTTCTCCTATTAGCGAATACGGTGCCCACTGCCGAGGTCGCAGAAAAAACCTAAGCAA
AAAATAAATTTGATATGCATGTCGTCCCGTCCGGGTTTGCTAAAGTGGGCAGCTGGTCTCGACACGACCAATAACCCCAT
CATATCAACCGCATCAAAAAGATCAATTGTTAGTATTGTCTGAGTAGAACCCTCAAAACCTTCAAGAATTCGGCATCTAG
CTGACCACTGAACCTACCAATCCCAAGGCATCCTTCACTTCTCAATTCAAACAACGAGGAGTGACTATGGAACCTGTGAA
TATTCCATCCTATATCGATGACCCGCCGCACTTCCTGCTTTGGAGTGCCGATGAGATGGCTCCCATTCTGTTGGGGCTAG
TGATCGGCATTTTTACCGGTAATGCCTTGGTTTTATGCCTGTTGGGGTTGGTGACAACCAAGCTCTATCGGCGTTTTCGT
GATGGTCGCCCAGATGGTTTTATTCTTCACGCCATCTACTGGGCCGGGCTGTTGCCAACCAAAGCCAAGACAATCCCTAA
CCCATTTATCAGGAGCTATCTGCCGTGAAGTTCGACGTGTTTTTAAAATCATGGCAAGGCACGCAATTAGAGAACCGATG
GCAACGGTTCCTGATTGCGGTGCTGGTGCTATCTAACTTGCTGCTTGCGGTAGCGGCATTTTCTCGCAATACCGTGGTGG
CCATTCAACCACCAACCTTGTCTGAAACGGCTGAAGTGTCACGAAACCAGGCCAGTCAGCCTTACCTGGAATCTTGGGGA
CTCTACCTGGCTGAGCTTATGGGCAACGTGACGCCGGGCAATGTGTCCTTTATCCGGGTTGCTATCGAGCCGCTACTTTC
ACCTGCGGTGTACCAGCAAGTGGTCGATGCACTGGAGATTCAGGCAAGACAGATCCGTGAAGACCGAGTCACGCTCAAAT
TCCAACCCAGACAAGTGGAGTATGAGTATGAAACCGGCCATGTCTTTGTGACCGGTTATTCCTTGGTCTCTGGACCATCT
GGAGATGAGCAGCGCCAAACTCGCACCTATGAGTTTGATATCGACATTGAGCAATACCGTCCAAAACTTAGCTGGATGGA
TACGTATGAGGGGCAAGCTAGAACGAAGCGAGTTCGTGAAAAGTTGACCCAAGAGCAAAACCGGAGGGTGAATGATGCGA
ACCAAAATTAGTCGATGGATGACACCAAGTTTAATCGCAATGAGCTTGAGTGGCGTTCTGTTATCACAAGCGTCGTATGC
AGACGTGGAATTGCCGATTGTGCCAGCTAGTGTGATGAAGCAGTCTGCTACTGCAAATCCACCGGTTCAAAGCAATTCGG
TTGCAGCGGATACGCCAACAACGCTACTGATGACACCGGGGGTTAATGAACTGATCCCTGTAGCACTTGGTCATCTGAAT
CGAATTGTGACGCCGTTTGAATCGCCTAAGGTGAGAACAACCAGTGATGCTCAGACGCAAATCAAGGGGAATGTTGTATA
TGTAGCCACGGACAAAGAATCACCGGTTTCACTTTACATCACTCCGCCTGGTCAGGAAGCGCCCGCATTATCTGTCACCT
TAGTGCCTCGTCGTATTCCACCGCGTGAAATTACCTTAGCTATTGATGGTCAGCAGTGGCCTATTAAGGGCGTCGTGAAC
CGCAAAGCCGCCACTTGGGAAACAGCTCAGCCATACGTTGATAACCTACGAGACTTACTCAGACGCCTTGCATTAAATGA
GTTGCCACAAGGCTATGACATCCGTTTGGCTGTCCAAACTGACATAAGCCCTAAATGTTTTCAGCCAGGCTTAAAGTTTG
GTTTTAAGCAGGGGCAAATTGTGACGGGACATTACTTCACCGTCTATGTAGGACTGGTTGAAAGCTTTGCCGATGAACCG
ATAGAAGCCAGTGAAATAGCCTGTCATGCACCAGATATAGTGGCAAGCGCCTACTGGCCGCGCAATATCTTGTTGCCGGG
TGAAAAGACTGAGTTGTATTTAGTTGTTCGCAATCATCGTGAAGAAGCGGTGGAAAGTCAGCGACCTTCACTTCTTGTGG
GAGGTGAATAACGATGAAAGCACAATGGGAACAAATGAGCCCGAACATGAAGCGTGGCCTATCGGTTGCTGGTATTGCTG
GTGGTCTCATCCTTATGGTGATGGTGTTTTCACCTAATCCTGACGATGGCTCAAGCAATCGGAACCGGCAGGAAACGATC
CGGCACATTCTAACGGATACCAATACTCGCGATGTTGGGGTCGATAGTTTGGCTGCAAACGTAAAACTACTCAGTGAGCG
CAATGAACAGTTACGTCGTGAAGTTGAGCGCTTGCGTCGTGACGTCGATTCAGGGCGGCTAAGCCCAGGTTCGCCTTCTA
TACCAAGTGAGGTCAATGCGGAGCTGGCCCGCCTTAGAGCGGAACTTGATGATGTTCGCGCTGGAGGTGATGCAGCAGTT
GAAGGCACAAATAGCCGCTTTGAAGTGCCTTTATCTGCCATGGAATTACCCAAAGACGAAAAGCCTCTGCCGTCTAACCC
AGACGACTATTTTGCCAATGCGCCGCTGCCTGATCCGCTCTATCAGCAGCCAGCCAATGGCCAAGGTACACGAGCACGAG
ATGTTCCATTGCCGCCAATCACGATTCGTATGATTGAGCCTGAAGTGGTTGCTGAACCAGAGGTTGTTGTGCAAGAAGCG
CCGCCTTTGTATCTACCGGCGGGCAGCATCATCTCAGGTACTTTGATCACCGGTTTGGATGCACCGACTCACGAGTCCGC
AAGACGAGAGCCTTTTCCTGCATTGCTGAGGATTCAAAAGGAAGCCATTTTACCCAACCGATTTAGAGCGGATATCAAAG
AGTGTTTCTTGATCGCCGCAGGTTACGGTGATTTGAGCTCTGAGCGTGCTTATTTGCGAGGCGAGACCATTTCATGTGTG
AGAGAAGATGGTGGCGTCATTGAAACGCGACTGGATTCTTATGCCGTGGGTGAAGACGGCAAAGCCGGTATTCGTGGCCG
ATTAGTGTCGAAACAAGGCCAGCTGGTGGCCAAATCGATGATGGCCGGATTCCTTCAGGGCTTGGCAGGCGCATTTGATG
TGAATCCTGTTCCGACGATTCAGACGGGTAATGCCGGTGATACTCAACTGTACCAGCAAGTCATGAGCCAAGAAGCATTA
CAAGGTGCTGCGATTAAAGGCACCGGTAAAGCATTGGATCGAGTGGCCAAGTTCTATTTGGACATGGCTGAAAATATGTT
CCCAGTCATAGAGGTAGACGCTGCCAGGAAAATTGAAGTCATAGTCACTCGTGGTGCCTCGTTGTCGTTGGCCACTTCGC
AAGGGGGAGGTGCAAGAAGATGAAAAAATCCTGCATGTTGCTAACCGATCGAAGTCCGTTTCAGACAATAAGATGTGTAT
CCAGAGGAGAGTTAACCATGACGACATCAATGCAGAACAACCCAAAGCACCATTCAAAACAGTGGTCTAAAGCTGGATTA
CTTTTATTGGTAGTCGGCTCAACCTTATTGTCTGGCTGTAGTTCATTGGGTCTTGGGAGTAGTGAATATGGATGCCCAGG
TATGCCTGACGGTGTGCGCTGTTTATCCGCTCGTGAAGTCTATGAGCTTACCAGTAATGGCGCTGCACCCAAGACGATTG
ATGCTGTGGCGACTCGAATGGGTGCTCCCTCTGGGTATTCACAATCTGATTTAGAGACAGGACTGCTGAGCCATCCAGCA
TTACCTGAGACGCAGCAATCTGCACCTATTCGCATTCCTTCAAGGGTGATGCGAATTTGGATTGCGCCTTGGGAGGATGA
CCGTGGAGATCTGAATTTATCCAGCTACGTGTTTACCGAAATTGAACCGCGCCGGTGGGATATTGGGGTGTCAGCACCTC
GAACGGTTTCGCCTGTGCTACGTCCACTTCAGACTCAGAGCGATTCAACCTCAGCGGGAGCTGATGGTAAGCGCGATAAC
TTGAGTATCTACGGAGAAACTAACGAATGACAAATGCAGTTCGCACCATTCAAACTCAGCGCCTAATGACCATTGGTGCG
CTTGGTTTGATGGCGTTAATGATTTCGGAGCCCTCATTTGCGGGCACCGGTGGTGATGCTTTCACCGATGTGTGGGATAC
CCTAAAAGATTGGACCCAAGGTACTTTGGGACGGATCGTAGCGGGAGCCATGGTTCTGGTGGGTATTGTGGGCGGTATCG
CTCGCCAAAGCTTGATGGCCTTTGCCTTGGGCATTGGTGGCGGTATGGGTCTCTACAATACGCCAACAGTCGTTGAAAGT
GTTATGTCTGCAACTTTACCTGTCGTTGCCAGCACTCAAGAAGTCATTGACACAGCAGTTCCAGCGATCAGCGCCGTTTT
ACTGGGCACCTGAATGTGAGCCACAGTAGGCACTTCACTTAAGGTAATCAAACTAGGTCTACACAACATCGGGTTATTGG
TGATGTTCTGTAGACCTTTTCATTTCAACAACGCCGCATTAGCGGGCTTGGTTTACAGTATTTGGTATATTAATACCTAA
GGTGTTAAAATTCCTATCGTAATAAACCATATGGTTTATACTGTTCGTGATATTCATACCTTGGGTGTTAAAATGTCATC
TAAAATAAACTGGCTTGTTGCTCATACTTCTCCTGGTGCGCTAGTACTTCAGCAATGGCTGACTGAAAACGGCGTGAGCT
ACTCCCTGGCTCAAAAGTACACGCAGAACGGTTGGCTGAAGAAGCTTAGTTCTGGTGTGTACTATCGTCCAAATGCGCAG
GGCGATATAAAGCCAACTTGGGTTGATGCCATTCAAGCATTGGATGTGCAATTGGGCGTTCCAGTTCATTTGGCTGGATT
GAGCAGCTTAACTCACCAAGGACTGAGTCACTATTTGCAGCTGAACAAAGAGCAAGTTTGGATTTGCGTTAAAAACAAGT
CGTCCTTACCGAAATGGTTTCGTGAATTCCCTTATCAGAATTGGTTTTACTGCGGAAACCATAAGCTTGAAGTGAATCCC
GAGAAGGATTTGAAAAGGATCACGGTTAAAGAGAAAGAGCTCACTGTCAGCTGTGCAGAACTTGCTGCCTATGAAGTGGT
AGACGCGATTGGAAAGCTGATTTCATTTGAGCATGTCGCAGAATTATTTCAGGGTTTAGTCAATCTTAGCCCTAGAAAAG
TACAAGATATTCTTGAACGAAGCAGCTCTGTTCAGGCAAACCGAATATTTCTATTTCTGGGTCGATACTACGATCACCAG
TGGGTCAATCGCATAGATGAAACAAGAATTAAATTGGGGGCAGGAAAGCGGCAGGTTGTCGAAAAAGGACGTTTTGATGA
GCGATATCAAATCACAGTGCCAGAGATATTAAGCGTCAAAAAAGGTGAACAACATAATGGATAAAGATAGCCCATATTAC
AAACAGGTTTCCTTGCTCATAAGAATGCTTCCTGTGGTAGCAACAGAGACGGTTTTTGCACTTAAAGGTGGCACCGCCAT
TAATTTATTTGTGAGAGATTTTCCTCGGCTATCTGTAGATATTGATCTTGCTTATCTTCCACTTGAACCAAGAGATGAGG
CTTTGATTAATGTCAGGGCTGCATTGCAGCGCATTACAGACAGAATCAATACTCAACCAGATATCAGAGCGGCATTTCAG
GATAATAAAGCTGATGAACTGAGAATCGTTGTATCAAGTCCGGTTGCGACGATCAAAATTGAAGTGTCGCCCGTCGCCAG
AGGTACATTGCATAGTGCAGAAATAATGCCAGTTCAAGAGTCTGTTGAAGACGAGTTTGGTTATGCTGAGATTCAGGTAG
TCAGTCTTCCCGATCTGTATGGTGGAAAATTGTGTGCTGCAATGGATCGCCAACATCCTCGCGACTTATTTGATGTGCGT
ATGTTACTTGGCAGTGAAGGGATTTCGAGAGAGATTTTGGTGGGTTTTTTAACCTATACATTAAGTCACCCTCGGCCTAT
TAATGAAGTCATGTCGCCAAACTGGCAGCCTCTGAATGAGAAATTTCAGGCAGAATTTGACGGAATGACTTTTGAAGAAG
TTGAATGCGAAGACTTAGCCTCTTAGGCCCATGATGTTAATTGAACTGCAAAAACATTTCACAGAAAGGGATCATGCTTT
CCTTATGTCATTCAAAAGAGGACAACCTGACTGGGCATTGTTTGACTATCCTAAAGCAGCAGACTTGCCAGCGATTCGTT
GGAAGTTGCAGAACATTAACAAATTGGCAAAGAATCAAGCAAAACATCAAGAGCAATTAGATAAATTGAAGCAAGTGCTT
GATGATTGGCTTGTTAACGCAAACGCCGAGTAATTCGTTTATAACAAACCTCAACGAGCTATAAGCCCCCTAGTTAGATT
GCGATTTCTTCAATCTATCTAACCGAGTCCACATAGGACAACTGCATAGACTGGAGCCTCGATTTACATTAACGAGGACT
CCTCATGCGAAAACTATCTCCAATTATTCTGGCGCTTGCGCTGTCTCCATTGGTTCAAGCTGAACCTGTGTCTGAAGTGT
CGCCCGTTGGCAAAATTGACGGCATGGTTTCTTTGCCGGTCACGGGTATGAAAGCGGTCGAAAGCAATGGCCGTATTGTT
TTCATGTCAGACAGTGGCCGGTTCGTCATTGATGGCACGCTCTATGATGCCTGGTCGAAAAAGCCGCTTACCAGCCTTGA
AGAAATTCGTGAAGCGGGTAACACGCTGGACTTAAGTCGTCTTGGCTTAAAAATGGATGATTTGAATCCACTGACGCTGG
GTGAAGGCAAAAAGAAAGTGGTGGTCTTTGTTGATCCCCGGTGTCCGCATTGCCATGAGCTTTTGAAACAAGCCCTACCG
CTAACCAAAGAATACACCTTCCAAATACTCCCTGTGCCAGTGCTTGGTCCTGATTCAGAGCGTCAGGTTCGCCAGCTTGG
CTGTGCGCGTGACAAAAAAGCGGCCACCGATGCATTGCTGAATGGCCGGATTGGTAACCTAGAACAGGATGATGCCTGCA
ACTTAGAACCAATGCAGCGTACCTTGGTGACGGCTCAAATCCTGGGCATTCAAGGTGTGCCTTTCATCGTCGCCAATGAT
GGTCGCATCAGCCGAGGCCGTCCTTATGATCTTTCTGCTTGGTTGGAGGGGCGTTAATGAAAGCCTCTCTGTATTCAGGG
CAACGCGCTTCAGAGCTATTGCCAGTATTGGCCTATTCAGACGATGAGCAACTGTTTTTCATGGAAGACCAAAGTGTTGG
CTTTGGTTTTCTATGTGACCCATTGCCGGGTGGTGATGAGTCTGTTGCAGACAGGGTTAATGTTCTTCTCAACAACGACT
GGCCAAAAGACACTTTGCTGCAATTTGGCCTGTACGCCTCGCCTGATATTCAAACCGACCTTCAGCGCATGATGGGCTTA
CGGCATCGTCAATCCGATCCATTGCTTAGGGCGTCGATACGCAAACGTGCGGATTTTCTCGATGGGGGCACGGTTCAACC
GATAGAAGAATCGACCCAGACTCAGGTTCGCAACTTTCAACTGATCGTCACCTGCAAATTGCCTTTGGAAAGTCCTATAC
CGACGGAGCGTGAGTTGAGTCGAGCATCCGCGCTTCGGGCTTCTTTCTCGCAAGCGCTGGCAACGGTTGGTTTTCGCGTC
ACTGAGATGACTGACCGAAACTGGCTCGCGGCAATAAGTGCTCAGCTTAACTGGGGAAAAGATGCTTCCTGGCGCAATCC
ATCACCAATCCGCAGTGAGGCAGATAAACCACTTCGGGAGCAAGTGTTGGATTATGACCGAGCTATCAAGGTGGATAGCC
AAGGTCTGATGCTGGGCGATTACCGAGTTAAAACCTTATCGTTTAAACGCTTGCCTGAGCGGATCTGGTTTGGTCATGCC
GCAAGTTTTGCGGGCGATATGATGACGGGCAGTCGCGGTTTACGCGGCAGCTTTTTGCTAAATGTCACCATTCACTTTCC
CTCAGCTGAGGCGATGAGATCTCGTTTAGAGACGAAGCGTCAGTGGGCGGTCAATCAGGCCTATGGCCCGATGCTCAAGT
TTGTGCCGGTGCTTGCAGCCAAGAAAAAGGGATTTGATGTTCTTTTTGAAGCTTTGCAAGAAGGTGATCGTCCTATTCGG
GCCAATATGACTTTGACGCTGTTTTCACCAACGGGAGAAGCGTCCATCAGCTCTGTTTCAAATGCTCGAACTTATTTCAA
AGAACTCGGATTTGAGCTGATGGAAGACAAGTACTTCTGTTTGCCCATTTTCCTGAATGCCTTGCCATTTGGTGCTGACC
GCCAGGCGATGAACGACTTGTTTCGATTCAAGACCATGGCGACACGGCATGTCATCCCTCTGTTGCCTTTATTTGCGGAT
TGGAAAGGCACTGGCACGCCGGTGATTAACTTTGTTTCCCGTAATGGCCAGATCATGAGTGTGTCCCTTTATGACTCGGG
CAGTAATTACAATTGTTGCATCGCGGCGCAATCGGGATCGGGTAAGTCATTCCTGGTGAACGAAATCATCTCCTCCTACC
TATCAGAAGGCGGGCAATGCTGGGTGATTGATGTTGGCCGCTCTTATGAAAAGCTGTGTGAAGTCTATGACGGTGAGTTC
TTACAGTTCGGGCGAAACAGTGGCATTTGCTTAAATCCGTTTGAAATCGTTGAGGACTATGACGAAGAAGCGGATGTGTT
GGTTGGGTTATTGGCCGCAATGGCCGCACCTACGCAGTCATTAACCGATTTTCAGATGGCAAACCTAAAGCGTCAGACCC
GTGAACTGTGGGAGAAAAAAGGTCGTGCCATGTTGGTTGATGATGTGGCAGAGGCCTTGAAAAATCACGAAGACCGACGT
GTGCAAGACGTGGGTGAGCAGCTCTATCCATTTACGACACAGGGCGAATATGGCCGCTTCTTTAATGGCCACAATAATAT
TCGCTTCAAAAACCGTTTCACCGTTCTGGAGTTAGAAGAGCTCAAGGGGCGTAAGCATCTACAACAAGTGGTGTTGCTTC
AGCTTATCTACCAAATCCAACAAGAGATGTACTTAGGTGAGCGGGATCGTCGCAAGATTGTGTTCATCGACGAAGCCTGG
GATCTGCTGACTCAAGGTGATGTCGGTAAATTTATCGAAACGGGTTACCGGCGATTTCGAAAATATGGTGGCAGTGCTGT
AACGGTAACGCAATCGGTCAACGATTTGTATGATAGCCCTACAGGTAAAGCCATCGCTGAAAACTCAGCCAATATGTACC
TGCTTGGTCAAAAAGCTGAAACCATCAACGCGCTCAAAAAAGAAGGCCGCTTGCCACTAGGTGAAGGCGGCTATGAATAC
CTGAAAACGGTTCATACCGTCACTGGTGTCTATTCCGAAATTTTCTTTATTACCGAAATGGGCACCGGGATTGGCCGCCT
CATCGTCGATCCGTTTCACAAGCTGTTGTACTCGTCCCGTGCAGAAGATGTAAACGCGATTAAACAGTTAACGCGCAAAG
GCCTTTCTGTTGCTGATGCCATCTCTCAGTTGTTGAAGGAGCGAGGCTATGAATAAGACCACGCTTTGGCCATTTATGGC
CTCTATTACTTTGTCTATTGCTGGTAGCGGTTTAATGACCAGCTGGCTCTTAATGAAAACACTCGAACCCATCCACAGCC
AGTTGGCGTTAAGTACGCCCATTGCGGTCGTGGATTTTGGGGAGGCTGTGCTGTCACTGGGCCCCAATGCCAGCGAACAA
GACATCGAATCCAGGTTGCTTCAGACCAATCAGCAAATTGAAAAGCTAAAAGCAGCCGGTTTTATCGTGCTGGATGCCCA
AGCGGTGGTGGGTGCTGATGATTCCGTATTTGTGCCATTAGGCTCAAAGGAGGTGTCTCATGCAGATACTCCGTAAAAGA
ATGCCTTGGCGGCCATACCTCATCCAGTTGACTGTTCTTGCGTTAATCATGGCCTTGGTAGGCACCTACGCCATGATGCG
CTACCGAATAGGTATTGATACCCAGCAAGAGCGCTGCCTGCCTGATACCACGGTGTATCTGATTGACCTATGGAATAAAA
AGCCCGTTAAGGATGGTTTGTATGCCTTCCACTCAAAAGGACTCGCTCCGTTATATAACGACGGTACTCGGATGCTGAAA
CGCCTAACAGGGATGCCTGGGGATGAAGTCAAGGTGACGCCTGAGCATGTGATGGTGAACGGTGCTGAAGTCTCAAATGG
CATGGCATTAGCCCAGCGTCTTGGTGTGGCGGAAACAGAATTTAGCCGCTCATTGACGCTGCAAGAAAACGAATATTGGT
TTTCCGGTGAGGCTGCAACGAGTTTTGACTCCCGCTATTGGAATGCCGTTAAGCGCGAGCAGATTGTTGGTCGCGCTTGG
CCGCTTTGGTAGGAGGTGGATGATGAGAAGACTATGCCTCTTATTTTTGTTGGTTGCTCCATTGGCTTGGGTTCAAGTTT
CCTGGGCACAAGAGCCTTATCCGTTGTCTGATGAGGACAAAAAGATCGTTGAAATGAGCCGCAGCATTTTACAAAGTGCT
GTGGATGGTTCATCTGAATTTATCGAGCCTTTTTCACCGATTGAACAACCTGCGTCGCTCAAACATAACGATGAATGGTT
GATTTTTGCGTCGTCTTCACTGGGAGATTCCTCACTGAAGCAGCTATTTAAAGAGGCCAGTGCTACCGGCGCTATTGTGT
TGTTTCGGGGAATTCCTGAAGGAAAGACCTTGGGGGCGGCTATCCGTGATTGGCATACGCTGATGACGGGGCTTGATCCT
GTTCCTCAGGTTCGAATCGATCCGAAAGCCTTTGTGCACTGGCGGGTGACTAGCGTGCCTGCTATTTTCCGCATAGAAGA
TGACAAGGTGACTGCAAGTGCACTAGGGGTTTACAGCAAGGACTGGTTGCAGCGTCAAATTGAAACAGGCAATACCGGTT
CATTGGGTCAACGCGGTCCTATTCATTCGATTTTAGAACCGGATTTGGTGCAAGTAGCGATGCAGCGTTTACAGTCGATT
GACTTGGGCGCGTTAAAGAAAAAAGCCATTGAGCGTTTCTGGTCTCGCCAAACATTTACTGAGTTACCCAAAGCCACGCA
GTATCGGATAAGAACGGTTGATCCAACCATCGTCATGCAGCGGCCACTATTGGATGCCAATGGCCGAACATTGATCCCAG
CGGGAACGCGTATTAACCCGCTAAAAGCCTTGCCATTTACTCAGCAGCTCGTGGTGTTTAATGCGTCGAACGCTGAAGAA
GTGGACGCAGTAGCGCATTGGCTTGAGGGCCAAGATAGGACACTGCGCCGCATTACGCTTATCACCACGCAGCTCGACCG
TACTCAAGGCTGGAATCGCCTCAATGCGATAGAAAAGACATTGGACAGTCCGGTTTATCTTCTCAATGCCTCGCTAAAGC
AGCGCTTTGATTTGCAAGTCACCCCATCGTTTGTTCAAGCAAAGGGACTCGCGTTTGAAATAGAAGAAATTCCAGCAAAG
GAGCTTGTTCATGAAAAAGCTCAATAATACGTATCGTCTGTTGCGGACTCTCGTTGTCATGTTTGTCCTAAGCGCATCTA
TTCCTGCAAAAGCCGACCTGACCTGCCCAGACGCGGGGTTATTGTCCGGCAAGTTGCTGACGGATGTTTGCTGGTCATGC
ATTTTTCCTATCCGGGTTGCCGGTCTTCCTCTTGGTTCTGGAAATGTCCCAAGCGGCGCATCAAACAAGTCATTTTGCTT
ATGTGAAGACAACTTAGGTGTGCCAAGGCCAGGTATTGTTACCAGCATGTGGGAGCCAGCGCGTCTGATTGAACTGGTCA
GAACGCCGGGTTGCTCGCCTTCCCTGGGAGGGATTCGTTTACCGTTAGGTGATAGACGACTGCAAGGTGGTCATGGCGAG
GGTGAATACGACACCGGTGATCTCGCTTTCTACCATTACCATTATTACGCCTTTCCGCTTTTGGTCATGCTCGATTTGTT
CATGGATGGCAATTGCAATGCCGATGGTTACATGGACTTTGACTTGATGTATTTGTCGGAATTGGACCCAACATGGCTGA
ACGATGAACTGGCCTTTTTTACTCAGCCTGAAGCTGCTGCCGTTGCCAATCCATTGGCTATTTCGGCTTGTACCGCTGAC
GCTGCCTCATCGACGCTTGGTAAACCCATCGACCAGTTGTTTTGGTGTGCTGGCAGTTGGGGCCATCTCTATCCCTTATC
TGGCCACACCTTAGCCATTGGCTCATTAGCAGAAAACACCAGCCATTTAGCGGCGCGTGCAATCGCGGCTCAACACAGGC
GTGGTCTTGCTAGGCGAACAATGGGGAACAGTGCGCTATGCCGACCTGTTATCGAACCCATGCTGCCGAAATCCCAATAC
AAGATGAGTATGTTCTTCCCTGTACCGGAAACTGAAAGTGCGCATGTCATCGGTGAAAGCACCATGAAATGGGGAGAGTG
GCGAACGATCCCCGGTGCCGGTGAAGATGCGCTCTACATTTTGTGGCGCTGGCAAGACTGCTGTAACTCGGGAGGTTAAC
TATGAAACCAACACTTTTTACCCGAGTTTTAGCGGGTGTTTTATCAATCACTATGGCTTGCTTGCCCTTACATGGTGTGG
CCGCTGATGTGCAGCGCCAATCCGGCTTAAGCGGACAACAAGAAGGTAAGCAATTACTGCAAAACTGGACGATGCCCGCA
CTTAACGGCAATACATTGTTGGTGCCGAGTGGCAGTGGTAATGAGTCCATTAACTTGCAAGAGCTATTTCCTGGTATGGA
TCAGGGCTCATTAGATGTCTTAACGGGCGTTTATGGCTCTGATGCCAGCATGAATCAATTGGGGACGCAGCGCCAAGAGA
GCATGGCATCCGAAAGTGGCGCTACGGGTGAGGCGTTTCGCTCGCTACAGCAAATCAAAGACAGGTCTCGGCCAGATATG
GTCAATGATCCGCTTTGGGCATTAACTGATGCGGTTCAAACTGACCCCAATCTATTAACCCAAAGCTTCCCCGGCTGTGA
GTCTCAAGGTGAAGGCAGCCCAAATTACCAGCAATGTGACAGGCTCAATACAGCGGTTAACAGCTGCACTATTACTCACG
ATTACACGGCAGGCATCATTGAGCATGTTTCAGGGCCGATGAACCTTCGCTCTTGTGGTGAGGGGTGTCTTGAAGTTTGG
ATTGGACGAATTGGCGACAACTACTGGAGTGGCCGTTGTAAAGTGTTTGAACAGGCCATCACACTCAAAGTCGTGAACCC
CGATGCGATTACCTCAGCCGTTCTTGAATACGCCAAATGGGATGACTACATGCAAGTGTGGCTTGGTGATCAGAAAGTCT
GGTCTGGGCCGAACAATAACTTTCCACCAGAAACGGCAGGTCGTTGCGAGCTCAGTACCAGTTGGGAGCGCAATCCAAAT
ACCGATCTCACTGCCAAGCTAAAAGCGGTAGAACCAGGTTTAGAAGTGCCGTTAAAAATTCGCGTATCGGTTACGGGTAG
TGGTGAGGGCTATGCACGCATAAAGGTGCGCTTTGATCCAACCAAGGTAGTGATGAATGATAGTTGGTCGCCACAATCCT
GTATCGAACAAGCAGCGGATATCCCGACGAAGTTTTCAGACTACAGCATTCAATGCACGGATCAGCCTTCTTCAACCAAC
GGATGTACGGTGGTCAATGGTGTTTCAGTTTGTGAATCCTACTTTGCCCCTAGCCCTGTGGCTGGCATATCGCCTTTGTG
TCGGCGTGTACAAGTCAGTGTGGATGATGAAAGCTATAAGGGGATTGAAAATCAGGCCTGCCAAGTGCTTGAAGCGAATC
CTTCCTGTGGATTCATGTCGTCAGAATGTGCCGAGACCAATGATAAAGGTGAATGCATTCGTTTTACCGATACCTATGAC
TGTGGATTGCAAACCAGCGATCCAAAGTGTGTGGTATCTAACCTTATGCCAAGTAGTTTTGAGGCCTGTGAGCCTACTCA
GACGATTACGCCATTTACTGAAACCAAGCATGTACCGGATTACCAGGTGTGCGAGAAGATCAGCACGCTTACTGAGTGTC
AGTTAGAACGACGTGTATCCGCTGAAACTCATCAACAAAGCTGGTCTATTGAGCGTGGTTGCTTTAGCTCTGAAACGCTC
AGCTTTGTTCCACAGCACAGCAGTACTATGCAAACTGGGAACGCGATACTGAGAATTTTTGATAATCAAAATACTGAGAT
AAAAATTACCGAGTCGCCATCCAAGGCAAATGGTTGGAAAACGACACTCTCACTGACGGGCAATAAGGAAACGGTGACTG
AGACGAAACCGTCCATTAAATACCCTGAAATGACGTGTCCAAAAGGAACCTTGGTTGGTTCATTGTGTAAAGTCGCCAAT
GGGTCGATTATTTCGTGGCATGAACCTCAGGAAGTTACTCGTTCCAGATGTGAATCCGGCTGGAACAAAGTCGATTTCGA
TACTTGCAGCCGAGAAGTTCAGAAGTGTTCGGCTCCTGCGAAACTGAGCGCTTCATTGACCTTCTCTGGCAAGTACTTAG
AACAGGACGTTGTTCATCAATCAAGTGATCCGGGCATAGACCAATGCTTGATGCAAACGGATCAGTTTACTGCCGTGCAG
TGGCAGTGTTTGGATACGGGCACAAAACGAATCGACGGGTTAACGGTTGGTAGTGGCGAGTTGGCCAATCTTGGGAGCCT
TTATCCAGCGGTTGTTTCGTCTCCTGTTCATTTAACCAGTCGCGGCAGCTCTGATGGACTGGGACTCTCATGCTGGAGGG
CAAGAGCAACCTACAATGCTTCGACTGCTCATCCAGAGTTCAACATGGGCAGCTCAGATAGCTGGGTAGATGCCAATGGT
AATACACAAACCATCGTTAATAACGGACAAAACACGACCACCAATACGTGTGCCGCGCTGGAGCAAAACCTGGCCTGCCA
GTACGTCAGAACCGAATGCACTGAAGGCGGGGCTGGTCATGAAGGCTTCTGCTATATCCAAAGTTTGGTGTATGACTGCG
GACAAAGCGTTGAAGTGCAAAATGCACGAATGGAAACTCAATACAACTGTGAGGGGCCAGTTCGCTGTATGGGCACAGAT
TGTTTAGAGCCAGAGTCAATCAAGCAGGCTAACTTTGCAGAAGCCGCAGCGATGCTTAATGCGGCGCAGTTTATGACCAA
TGATATGTCATGTACGGGAGCTGATGGCCAAGATAACGTCGAGTGTACGGTCTTTAAAGGTAATGCTGGCCAGTGCAAAA
AAGCCGTTGGTGGCATAGTGGATTGCTGTGAAAAGCCAAGTGGCGTGTCGTTATCGGATTACATCACGATGATAGTGGCG
GTTAACAAGCTTGATACGGCAGTCATGGCCATGAATCCGTCTTCGGCAATCTATGGTTCGTGGAATACGCTCAGGGAACC
AATCACCAGTACCTGGAGTGCGGTTAAAGAGCCTTTTGTGTCTGCATGGGACTCTCTCATGGGGGCTGGGCCATCAACGG
CTGCTGGCGCGGGAGCGGAGCAAGCTGCGACTGGCTTTATGCAGGTGTTGACCAACAAAACGGCTGAGTGGGTAGGCTCT
ACGTTTGGTTCGGGGGCGCAATCGGCACTGTTTAGTAACGTTGGTGGTGCGGTTGGAGCCGATGGTGTCGTTTCGGGTGG
TAACTTTGCCCTGGGGGGCGCTGCGGGCGCGGTTCTGAGTACGGTTATGACGGCCTACATGATTTATTCAGTCACTATGA
TCCTCATTCAGCTTATCTGGAAATGTGAGCAGAGCGAGTTTGAAATGAACGCCAAGCGGGTATTGAAGAGTTGCCACTAT
GTAGGCTCTTACTGCAAGTCTAAGTTCTTAGGTGCCTGTGTTGAAAAACGGCAGTCATATTGCTGTTTTACTTCGCCACT
TTCACGGATCATTCAAGAACAAGTACGTCCTCAATTGGGCCTTGGTTGGGGCAGTGCCAAGTCACCAAACTGTGAAGGTT
TGACCGCGAGTCAGTTAAACCAGGTAGATTGGAGCCAAGTCAATCTCGATGAATGGATAGGTATCTTGTCGATAACAGGC
AACCTACCCGAAGTACCGTCACTGGATCTGGAACGACTCACAGGCTCAGGAAGTACGCTAAACGTTGATGGAAATCGTCA
GAGTGCCGCAGATAGAGCCATTGAACGGCTAAACGGAATGGATGCACAGAAACTGCGTCAGGAGGCGACGGAAGAAATTT
CGGGGAATAATTGAGCGTATCCATCTAAAACAGCTTTGCCAATAATGTTCCATCATGGTTACTTTAATGAGCTTATTGCG
CCTTAAGGTAACCAATTTGGCACTTTGGGCCTCTTATACTTTCTGTTCAGCGTGTGCGCAATTTGCTCTTATTTTTTTAC
CATTTTCAGACTTAGGAGGCTGCTGCAAAAAGGAAAAGCTGATAGTCTGGCACATATAAAATTTATGATAAAAGGAAAAT
TAATAATGCCTAATTTCGATCAAAACTTTGAAGCTACTCGTTTGTCTATGCTTTCAAAACAACACCCTGACATTGTGAAG
GTGTCGGGTGAGGTGGTGTTTCGTGCGGAAGATGACGAAGACCGCCTAAGCGGAACATCTTGGACTCTTGAAGATGACAT
TTTTGATCAGGTCACCGAATCAGGCTTCAAATTACACTTGCTTGAACTTCTGGATAATTTCATAGAATACCGAGGTCAAT
GTAACGAGCTGCCGAAAAAGGAAGGGATTGTGCGTTTTGGTGGTGGCACTTTAAATATTGAATGGCTACCTAATGGAACT
ACCCATCTATCCAAATGATGTTTTATAAGAACCAGCCTGAGTTTTCCTATGGATGATAAATATGTTTCAGAAATAGACTG
TCTTGATAAGTTAATGGTTGCATGGTCAGAGGCATTCCCGAAGGATTGGTATTTCAACTACGATGGAGTGATTTCAACTG
AGGACTGGGATAGTTGTGGTAAAAAAGTTTTGTTTGTTTTAAAGGAAACAAATGAAGCAAAGCAAAATATTGTCAACGCT
ATTAATAGGGCTATTGAGGTGAAGGCAAGTGGATGGTGGCGAGGAAAGGTTCTTCGTCGGGTGGGGCGTTGGGCTTACGG
ACTTCAAAAATATGATGGGGCTGTGCCGTCACTGAGAGATGCTAAATTAAATGAAAAAAATGCAGTTAAGAATATTGCAT
ACATAAATATAAGGAAAACATCTGGAAGTGCGCGAACCGACCAAAAATCATTTGACGCCCATGCCAAAGAATTTGCCCCT
TTTGTTCGAAGGCAAATTGAGTTGATTAACCCTGATATTGTTGTGCTTTGCGGCACATATAATCAAGTTAAACGTTACGT
ATTCCCTGAGCTTAAAAAAGTTAGCGAACGAGTGCATGTTAATGACGGGGTTGTCTTCATCAATGCCTTCCATCCTGCCG
CAAGAAAAAAGTCGGCCATGCTTTATCATCAAGTACTCGATAACTACCACGCTTACAAAAATCATATATAACCAATGCTT
GAATAGTTATATGCAGCGCAAGCCTTGCGTCGTATCTTGAAAAAGCCCCTTCAAGAGGGGCTGTGTGATGGGAGCCGTTC
GCTAGTTGGCGGGAGTATCTGTTTCCTCTTCAGTGATATCGTCATCGGTTGAAGGCACCGCTTGCTCAACTTCTGCTTCT
TTACCCTTAGCTTGGGCTGATTTTCGTGCACGAATTTCGATATCAATAATGCGTCGTGCAAGTTTGATAATGCGCTGTTG
CCATGCGTAGTTGCCATCAACACGTTGCTTGTTACTAAGCACGCTAGATAACCAGAGTGTGTCCATTGAGATCATCAACG
AATCGAGTTTGCGCACTAAGCCGACAAACTGGCCAACCTGAGGCGAGCTGATTTTAGCGTTGAAGGTAATCGGGTCGGTG
TAGTCAGGTACTTCATCGATGCCGTTGGACTCCATCAATTTGTCCAAACGAGATTGTTCGTTGTCTACCGCCTTAGCGCA
ATCCTCGATCAACTGGCTAATGATCTGTTCCACGTCATCAATTTCGTTCTCATCGCCAATGATGCGCAGGATGACATCGA
TTCCGTAAAGCGCACTGACCGTCCGTCTAAAAACACGGTCAACGACACGTTGCGCCTGTAAGCTATTAATTGTGAATGAT
TGTTCAAAGATGGGTTTTGAGTAACTGGGTTTTGCTTGGGCCATAAGTTTGCTCCTGATATGACAATAATCAGTCCCTAG
ACTAATCCTCTGTGAGGTAATGGCCTTTCAGCTAGGTGGAAGAATTGAGCATCTTTCTGACTATCCTGTCTGGATAAGAC
GGTTACACTGACTATCAAATATTGCTGATCTGTTTCAGTGATATCTGCGCCTGAGAGCATGAGCTCAAAGGAAGCCCGCC
GCTGAGTATTCTCAGTGGTACTAAGAGGTAGCTAGCCTCCTTAAACAAATAGCCTGCATGTTCTTACATGCTCAACCATG
CGTTCCTTACGGTTCGCCTTTTCACCACCCAACTGGGGGAGTTTTCCCCAGTTGGGGGTGACTCCTTCAAAACCAAATTA
TGGAGTCACCAATGGAATATATCTTCGGATTTATTATCCAAATCGCGGGCATTATGTTGCTAGCAAAACTGAGCTGGTCG
CTTTTGCGATTGCTTGCTCGTCAAAGCGTGCGTCCGTTTCGATTTGTACTTACTCAAATCAAGCGATTGCTCACACCAAC
ACCAAAACGTCGTCCAATGGCAGTGCCTAAAGCTCCTGGTATGCCCCGTTTGACATCTGCGTTTTACAAAGAGCCACATC
AGTACGACATGGCTTTACTCGAAATACCAACCTATCTGCGTCGTCAGTCTTCTTTGCCCAGCCGGGTAGAAGCGACTGTG
TGCACAGAGTTCAACTAAGACGAGGAGAACATCATGAAAAACCAAGTAACACTCATAGGCTACGTTGGCGCTGAGCCAGA
GACACGAGCCTATCCATCAGGTGATTTAGTGACCAGTATTTCACTGGCCACTTCTGAGAAATGGCGCGACCGTCAATCCA
ATGAGCTCAAAGAGCATACGGAATGGCATCGGGTCGTTTTTCGAGATCGTGGTGGATTTAAGTTAGGGCTAAGAGCAAAA
GATTTAATCCAAAAGGGAGCGAAGCTTTTTGTTCAAGGGCCTCAGCGCACGCGTTCATGGGAGAAAGATGGCATTAAGCA
TCGATTGACCGAAGTGGACGCGGACGAGTTTCTGCTTCTTGATAGTGTGAACAAAGCATCTGAGCCATCACCGGCGGATG
ATGCGAGCTCCCAAGCTAATTGGGCACAAACTTATCCTGAACCAGATTTTTAACCGAGCAAAAACGCTTTAACCCAGCCG
GGAGTACTTTCCCGTCAGGGGCAGACTCCCACTTTGATTGTCGGAGTCCATAATGGAAAAACCAAAGCTAATCCAACGCT
TTGCTGAGCGCTTTAGTGTCGATCCAAACAAATTGTTCGATACCCTAAAAGCAACAGCATTCAAGCAACGTGACGGTAGT
GCACCGACCAATGAGCAGATGATGGCGCTCTTGGTGGTTGCAGATCAGTACGGCTTGAACCCTTTCACCAAAGAGATTTT
TGCGTTCCCTGATAAACAAGCTGGAATTATTCCAGTGGTAGGTGTCGATGGATGGTCTCGCATCATCAATCAACACGACC
AGTTTGATGGCATGGAGTTTAAGACTTCAGAAAACAAAGTCTCACTGGATGGCGCGAAAGAATGCCCTGAATGGATGGAA
TGCATCATCTATCGGCGCGACCGTTCGCACCCAGTCAAAATCACTGAGTATCTGGATGAAGTCTATCGACCGCCTTTTGA
AGGTAACGGCAAAAATGGCCCTTACCGGGTAGATGGTCCATGGCAGACGCACACTAAGCGAATGCTAAGACATAAATCCA
TGATCCAGTGTTCCCGCATTGCGTTTGGCTTTGTGGGAATTTTCGATCAAGACGAAGCGGAGCGAATTATCGAAGGCCAA
GCAACACACGTTGTTGAGCCATCGGTGATTCCACCCGAGCAAGTTGATGATCGAACCCGAGGGCTTGTTTACAAGCTTAT
CGAGCGGGCGGAAGCTTCAAACGCTTGGAATAGTACATTGGAATATGCCAATGAACATTTTCAAGGTGTTGAACTGACGT
TTGCGAAACAAGAAATATTTAATGCACAGCAACAAGCAGCCAAAGCGCTCACACAGCCTTTAGCTTCTTAGAGCCACGCA
TTCATTTTACTAACCCTGGCGGGATTATTCTCCCGTCAGGGGGAAGGTCTCGTCTTTTTTTGGAGATCTTCCATGACTAA
ATCAGCCTCACTTTTTCGCTTGGTATTGGTTGTTGCCCTTGTCGTAGGTTCGATTCAAGCCGGTAAAACGGCAATTGATT
CGCTTCAAGCAAGTGTTGTTCAGCACCAAACAGCGTTAGCACAAGCTGCAAAGTAACCACTTAACCCTGAAGGGGAGTTC
TCTCCTTCGGGGGAGTCTCCCTTCAAAGGAGGCAATATGAAGGTTATCGACCTATCACAACGTACTCCTGCATGGCACCA
GTGGCGCATTGCAGGGGTTACGGCATCTGAAGCCCCAATTATTATGGGGCGTTCACCCTACAAAACACCTTGGCGATTAT
GGGCAGAAAAAACTGGATTCGTATTACCGGAAGACCTGTCGAATAATCCAAATGTGCTTCGCGGTATACGGTTGGAGCCT
CAAGCAAGGCGAGCATTTGAAAATGCGCATAATGACTTTCTTCTGCCGTTATGTGCAGAAGCCGATCATAACGCAATCTT
TCGAGCCAGCTTTGATGGCATCAACGATGCGGGCGAGCCCGTTGAACTGAAATGTCCTTGCCAGTCAGTTTTTGAGGATG
TGCAAGCTCATCGAGAACAAAGCGAGGCGTACCAGTTGTATTGGGTGCAAGTACAGCATCAAATACTGGTCGCCAATAGC
ACGCGTGGTTGGTTGGTATTCTATTTTGAGGATCAACTGATTGAGTTTGAAATACAACGAGACGCGGCGTTCTTAACTGA
ATTGCAAGAAACAGCGCTTCAGTTTTGGGAGTTAGTACAGACCAAAAAAGAACCGTCAAAATGCCCTGAGCAAGATTGTT
TTGTTCCTAAGGGTGAAGCCCAATACCGTTGGACATCGCTGTCTCGACAGTATTGCTCAGCACATGCCGAAGTGGTCCGA
CTGGAAAATCACATTAAATCTTTGAAAGAGGAAATGCGAGACGCCCAGTCAAAATTGGTCGCCATGATGGGTAACTACGC
TCATGCCGACTATGCTGGGGTCAAACTCAGCCGCTACATGATGGCGGGCACGGTGGACTATAAGCAATTGGCCACCGATA
AGTTAGGCGAGCTGGATGAACAGGTTTTAGCCGCTTACCGAAAAGCGCCACAAGAGCGGTTGCGCATTAGCACCAATAAG
CCAGAGCAGCCCGTTGAAACACCAATCAAAATCAGCCTTGAGCAAGAGAACTTGGTTCTGCCAGGTGACTCGCCGAGCTC
ATTTTATTTTTAACGTTCACTTGGAGCCGATTTCGGCTCCTTTCTAATGCGCTCATATGGAGTGCATCAGAAAGCAGTTT
CACTCGTAGCCAATGCTGGGTACGAATGATAGAGCGAGCTGAACTCTTACATACACAGCCATACCACAATCAACATACCA
CCCGACGGGGACTTCATTCCCTGCTGGGGCATGGAGCCTCGTCAAAACTGATGAGGTTTACCATGACTGAACAATCCCCA
TTTTTGGTTCAAGTGAATCAAGCGTTTAATGTCCCGGCTCCTGATGCTTTCGTTCTGGAAGGATTTAGTGCCGACACTAC
CCATCCAAACATTCCCGTTCGCAAGGACGAGTATGTTTTTAGAAAAGAAGACTTACGTGACGTATTGGCGTTCTTGTCTA
ACCCAGACGGTGACGGTTTGTATATTACAGGCCCCACTGGATGCGGGAAGACCTCGCTAATTTGCCAAGTTGCTTCTCGA
TTGAATTGGCCTGTTCAGCAAATTACTGCGCACGGTCGATTGGAATTGTCCGATCTTATCGGTCACCACACACTGGTTAA
TGGCAACATGACCTTTGTGTATGGACCGCTGGCACTGGCTGTAAAGCATGGCCATTTGCTGATCATTAATGAAATGGATC
TTGCTGAGCCTGCTGAACTGGCTGGGCTCAATGACATTTTGGAAGGTGCCCCTTTGGCCATCGCACAAAATGGCGGAGAG
ATCATCATGCCACACAACAAGTTTCGTTTTATCGCTACCGGCAACAGTGCGGGCAGCGGTGACCAAACGGGCTTGTATCA
AGGCGTGCTTCAACAGAATTTGGCTTTCCTTGATCGCTTTAGAATCATTGAAGCGACCTATGCAGAACCATCTGTAGAGG
AAGCCATTCTGGAGAACGTTGCGCCGGGCTTACCAGAGGTCTTTCGCCAAAAAATGGTGAAGGTGGCTGGTGACATTCGT
CGTCTTTTTATTGGGGGCGCGGATGGCGGTGCAGAGCTTAGTATCACCATGTCCACTCGGACCTTGGTGCGCTGGGCAAA
GTTAACACTTGCTTTTAAAGGCGCTCCTAACGCAGTGGAGTATGCACTGGTTCGGTCTTTGACGGCTCGTGCTGAGTTGG
AGCAACGTGAAGCCATTCACCGTATTGCCGCTGATGTCTTCGGTGACCACTGGGAGGATTGATGATGGAAAAGTGCTTTG
CTCTTTACCGTTACAGTCATTCTGATGGGACAGCCAAAGAATGGGCCATTTACGTTGGATCAGATACCCAGGAGATTGAA
GTTCGGTTTGGAAAAGCAGGTCAATTGTCGCAGCAGCGATTAATTGACTCGACTGATCCTAACGCAGAAGCAGACCGAAG
AATCAATGAGAAAATCAACAAGGGTTATCGATTTGTTGGACAAGTCGGCATTGATCATCAAGGGCGGCCATTTGAACTAT
CAAATGCGCTTGATAGCGTCGCGTGCGCCAATAACGTCAGTTGGGAGTTTCGTACTCGCAAGGACGTCAATGGTCAAATC
TCGCTGGCGCAAAAAGCGTTGTTCGATATGGCAAAGCTGCTTGAAGCCTATGGCTTGGCTGTTATTGATGATAACCAAGT
CAGGATTGGAGAATGGTCATTAGGGTTTTGCAAAAGCGGATTACCTAGTACCAATCAAATCAGCATGGTGTCAGGTGAAG
GCGCTGGCATTGTTAACACTGATGATGGCCCGTGGCCATTGTTGCTGTTACTGGCTTTTAAGCGTCAATTACCACCACTG
TGTTCGCTCACAGTAGCGAGTCCTGAAGGGATAGAAGTATCCGACCAACTGAAGTTGGAAAAAGATGTATTGCGGTTGCT
AGGCAGTGATTTAGAGCGGGTTCGCCCGATAGCTGAAGCACTGGACTTAATGCCTGTGAAAATCGATCTCAACCAATCGT
CGCCTGATTCGCAAAATTACTATTTCTGATAGTGGTATTGCCATTAGCGCGTCAACTACTACCACCCAAACGGGGGCCAT
TGCTCCTGTTGGGAGTGGTGCGTCCCCATCTCGCATGAGGATGCACTATGAGTATTCAAACCCTCGACAAACTGTTGATT
TGTCACATCGACTGTTCCATCTGGAGCGGTAGAAAAAAGCTAAGGCCTGAAGATTTCAGATTAGCCAATGGCAGCCAACT
TCCACCGAAGGATGTTGCCAGCTTAGGGAGTAAAAAAATTTGCGACCCAGAGGCATTGGCGAACTTTGAAAGGCTTAAGA
AAGAAGCGCAGCGCTTGTGTGAGCAAGTCGGTGTGCGGTTTTTAGGTGGCTATGCCGTCCCTGAAGACCGAATTGATCAG
ATTGTTCCAGAGCTTGACAGGATCGGTCAGGAGTTTGCGCAGTGCAAGCAGTTGTTCTTGGACAACTATGATCAGGTGAC
GTTTGACTGGGTTGCGAAACACCCGGAATTTGCAGATGCAATTCGGCGTGCGCTGTCACCCATCGAAGACGTGGAACAAC
GGCTTCAGTTCGATTATGCCATCTATCGAATGCAACCGGCTGAACAAGCTGGTGGCTTAGATGACAAGGTCAATGGCATG
GGACACACCCTATTTAGGGAGGTGGCTCGTGATGCTAATGAACTGTTTGAGCGTTCCGTTGCAGGAAAGAATCAAATCAG
TCAGCGTGCCCTTAATCCTCTCAAGCGATTAAGAGACAAGTTGGATGGTTTGTCATTCCTGGATCATCGAGTTCAGCCGA
TGGTTGAAGCGATGGACAATTTATTTGTTCGTCTGCCGAAGACCGGCCCTGTGACAGACAATCTCTATCACGAACTGATG
GCGACCATTTTAATTTTGTCTGATCCAGACAAGATGAGAATGCACGGTGAAGGTCAATTGGATATCAGACAACTGATGCC
CAAACCTGAACCTAAACCCGCACAGCCAGTATCTGCTCAGGCAGATAACTTACGTGCAATACCACAACCAACCGTCAGAC
CAAACCTTGGTTCGACTGTACCAAACTCATTTTATTTCTAACGTCCTTGAGGGCATGTTGCCCTTAAGGGCGCATGTCCT
CTGAACTATGTAAGAGGAAATTATGCAATCAACCATCCATAACCCCAGCCAACTGAACCAGTTTGAACCGCATTTTCGTG
GTGTGACTGATGCGGTTGAAAGTGAATCGATACCAGAAGTGGCGTGTTGTCGAACGTTAGTACAACGGTCGTACTCAACA
CATAGTGTCGTGATCCCCAAGAACCCTGTTTTGATCGCAGATGCGGACGCACAAGGAGCTTGGGTAACGGCCATGGTATT
TGTTCCAAACATGGCATTGCAGCAAACCGCTTTTGAGCGGGCCTGGCTGCAATATCAACACGAGGTGTCTACTCAGTTAC
AAGACCAGTACGGTCTGACATTGGATGACATCCTGAGTTTAGACCAGCTTAAAACGTCATTTGAGCAGCACGAGAGTCCA
GCTCAATTGGTGGCTTGGTTAGGTCAAAAATACGATCTGGATAAGCTAAAAGCACAGGTTTAAACACTCACATTCCCAGC
GGGGAAACGCTCCCGCTGAGGGAGTATTCCCCCTAATGATTAGGAGACTCCCATGAATCATCCATTAAAAAACGCACTGC
CAATCGTTGCCGCCGCTTATGGCGAAAAGTTTGGTGTGAAGGTGCTTATTCAAGGACAAGATGCGTTTACCGATGGTGAG
CGGATTGTGATCCCAACAGCAAACCCAGACGACCCACACTATCAACAGATAGCTTGGGGTTATCTGGCTCATGAAGCGGC
GCATATTCGGCATACCAATTTTGACATGGTGCAGAAGGCGTCGTCCAAGCCGATCCGTAAGGCACTTCTCAATATCATTG
AGGACGTTCGCATTGAAAACGAATTGGCAAAGGATTACCCCGGAACCCGGCGCAGTATTTCGCAAGTGATTGAGTACATG
GTGGACACACAGCAAATGAGTGTACCTGAACAGCTTGAGCCTGCATCTAACTTGCAAGCATGGTTGTTGTTCCGCTTGAG
ATGCCATTTTCTGGGTCAGAAAGCGCTGACACCTCTGTATCAAGCGGTTGATGAAAGAGTGAGACAACTCTTTCCTGCCG
CAGCGATGAGCCGGTTAAGCGCCATGCTTACAGCAGTGCCTAGCCTGGCATCTACAGGTGAAGTGCTGAAACTTGTCGAT
GCCATCGTTGCCATGTTGGAAGAAGAATCTCGTCCACCACAGGATGAGTCGGATGCTGATAGCGGTAATGACATTGGACA
AGATGCGAGTAATGACAGCAATAACAGTAGTGACAGTCAAATCCCTGAAACAGACTCGTCTGCAACGGCGGATGTTGCTG
AAACGGGGGATTCAGATAACTCTGATCAAGCTGACAATTTGCGACAAGCCTTAGAGGCCAGTGCCGCTCAGTTTGAACCC
GATACCTTTGCCCAAGTGGCAGAAGTGTTGTCGGAACAAGCTGAAGGACATCAGGGCGTCACACCTCTCAGTTTGCCCCA
AGCAGAGCAAGCTATGTTGGGTGATGAGGCCATCTTGACCTTATCGGCGTCGGAGTCTGCTCAAATTCGAGCCCGACTTA
GGGGCATGGTTCAGTCCAGTCAGGACAATCGGAATCATGCCAAAAGGCACGGTCTTCGAGTGGCAACCCATCGTCTTGCC
GCTTCACAAGCCGGTGAGTCGAGATTGTTTATTCAAAGGCAACCTCGCATTGCCCCCAATGCCGCTGTGCACTTGCTTGT
CGATATATCGGGTTCAATGGGTAAACCCATTGGCGAAGGTAATCGAAAGTACTTTCATGTTGCCAATGAAGCTGCTTTGG
CTTTGGCCATGGCACTGGAAGGCATACCGGGTGTTGTACCTGCGGTCAGTTATTTTCCTGGTATTCATCAGGAAGTTTCT
ATCGCGTTATTGCCCAAGCAATCGGTTCGACATCGGGCCGCCTGTTTTGACCAAAAACCACGAGGTTGTACGCCTATGGC
ACAAGCGATGTGGTTTGCGGCAAACAGTTTGTTAGCGCAAAAACAGAAGCGAAAGCTAATGATAGTGCTAACGGATGGTG
ACCCAGATGATTGGGCTGCCACGCATGACATTGTTGACCGGTGCAGACGCAGTGGCTTTGAGCTGCTGGGGATAGGGATT
CAAACACGCAGTGTTGAGAAATTCTTTCCTCAAAGCATTATGATTAATGACGTCAAAGATCTAAAGCGTGAGTTATTCGA
AGTAACACAACAACTGTTAATTCAGTAACCACATCAATTTTACCACCCTGCGGGGACGATTCCGTCCCCTTCAGGGCATG
GGTTCGTCTCCGCTTTTTTTTGGAGACTCCTATGAAAAACAAAAAGTTCTTAGCTGGCGAAGAAGCCGGTACTTACATCG
TTCCTGAGCAAGTGACTGAAGCGGATATCTTAGATATGGCGCTCAAGCTTGCCCGTGGTCGATTGAGTAAAGGTCGAAAA
ATTGAACAGCCATCGTCGGCGTTCTCATACCTGCAAACACTGATGCACGAGTATGAGCACGAAGTCTTTGGCGTACTGTT
TCTTGATACAAAGCATCGCGTTATTCGATTTGAAGAGCTGTTCAAAGGCACTTTAGATGCAGCGAGCGTTTATCCAAGGG
AAGTAACAAAACGAGCGCTAGAACTTAATGCGGCAGCAGTGATACTGGTTCATAACCATCCATCGGGTGATCCTGAGCCA
AGTGAAGCTGATAAACGCATCACTCATCGACTCCGTGACGCCTTGTCACTTGTTGATATTCGAACGCTTGACCATGTCGT
GGTCGCATCCGAGGGCTGCGTTTCGCTTGCCGAACGCGGTTATCTGTAATGAATGGGCGTATTGCCCATTCTCCTACATC
ACAAAAGCAGTCCCATCAGCACACATCATCACAGCTCGAATTTCTATTTGAGTTTGATGATGCCCCAGTCACTTGGTCTG
ACACGGAAATCTGGCAGTTACGCGAAGGCATTCTTTTGGATGCGATCCGTGTATTGCTGGACGGTCGTGTCAGTACTCGG
TTGCGCAAGGATGTGTTGTCGTGGATTCAAAATGACGAAATAGCGCCATTTTGCTTTCGTGTTTGCGCAATGGCTGCCGT
TGTCGATCCTGATGTGCTTCGTGAGTCCATCATGTGGCTATTAAGACGACATGGTATCCAGCTTGACTAACGCTCCTGTA
TTAACCGAACGGCTAATGCTGGACCTAAGCTGACTTTTACCACCTGGGGTAGGAGTCGGCATTTTATTTAAGGAGGTTAT
ATGGCGTTACCTTTACAAATTGACACAGTAAGGCCATATCTCAATGGCCAATGGCTTCAAGTCTTGGCGGCATTGGTGCC
AGAACTTGATGCCGCCATTGCTCGAAAGGGCCGTCATGTGGCTTGTCCTGTTCATGGCGGTCGTGATGGCTTTAGGCTAT
TCAAAGATGCTGAATATACCGGAGGTGGCGTTTGTAACACCTGCGGTATCTTTCATGATGGTTTTGAACTGTTGTCTTGG
ATTAATGGATGGAACTTTGCTCAGTCTATTGAAGCAATCGGCCAGGTTCTTGGTATTCAACCCGGACAAATACAAGCGCC
TATTCGGCCAATACCGAGTAACGCAGTTGATTGGAAGGCTAGAAAGCAGGACGAGGACAAAGCGATTATCCATCGCTTGA
ATCAAACCTGGGGAGAAACGTTTTCTCTTGCAGATACTCGTGCGCAACCAGTTTGGAACTACATGCATCGTCGTGGCATT
GTTACCCGGCTTCGTCCTGAATGGGATTCGGTGCTGAGGTATCATCCAAACTTGCCTTACCATGATGAAGATGGCTTGTT
TATCGATAGCTACCCAGCGCTGCTAGGTAAAATCGTTACTCAGCAAGGGCGTTCGGCCACGTTTCATCGGATCTACCTAA
GTGAAGATGGATTCAAAGCGCCGGTTGAAAAGCCTAAAAAGATGATGCCGATACCAAGTGACAGAACAATCACTGGTGGT
GCCATTCCGATAGGTGAGCCTGGTGAGGTATTAGGTGTTTCTGAAGGCATCGAAACAGCTTTAGCGGTTACCAGAGCTAC
GGGACAGACATGTTGGTCGGTTGTGAATGCAACGCTACTGGCTAGGTTTGAACCACCAAGTAATGTGAAAATGCTGTACA
TCTGGGCAGATCACGATCTCTCTGAGACCGGCCTGAATGCAGCGAATGAACTCAAGAAAAAAGCCTGGCAAAAAGGCATT
CTGACACAAGTTCTGATCCCTCCGATACCAACGTCACTTGGCGTGAAAAGTTGGGATTGGAATGATGTGCTGAATGTTTA
CGGAGCCATGGGCTTTCCGAAAGTTCATATCTGATCTAAGGGGCTTCGGCCCCTTTTTTTGCGCCTTGCATATTTGAAAA
ATCATGGAGAATGAAAAATAGATAACCAATAGGAGAAACAAACATGATGGTATTAACCCTGTTAACAAAGCAGATTGATG
GTGAGTTTACGGTTTACTGGAAGACCGGCCTTCGAAGAGGTGGTGAACTAAAGGTCGATTTAGGTGAGCAATACGACAAG
CTACCTGAGCAGCAAAAGCCAATTGCAGCTGAGCTTTATGCTATTCATCACCTACTGTCAATGAAAGAGGTGATGGGGAG
TAACCGAAGCGGTAATGGGCTTCAAATCCGGGTCAGTAAAGGAGCCATCAAAAAGTTACAGAAACAACGCTCAACTCAGC
ATTCACTTTACAGCCTGACTAGGTTCTTGCTCACCCGTTACCAGGAAGCACAGATCTCGGTAGAGAAACGGGAAGATTGG
CTCTCATATTCCTTTGAAGAATACAGCGTCGATAATGCTACTGTGAGAGAAATCGATGAGGTAATAAATGTTCCGAACAT
TGGACCTGTCGTGGTGACTCGTCATGCACTAGAAAGATTCGTGGAAAGGCTTTCAGACGGTGTACCTAAGCATCCTTGGA
AGGCTTTGTGCACAAAGCTGTTATGTTCTGCGCTAACTAAAGCCGAGTTACCAGAAAGCGTCGCTACTAAAAAAGCAAAA
AAATATGCACAAGAGGCCGAATTCTGGCAGCACGTGGAGAGCAAGATGTACTTTGTTATGATTACGGGTGACTCAATGAA
GACATTGGTTACGGTTTTTGCAGTAAAGTAAGCTAATGTAGTATTCGCACTTTATGAATATTACTTATGTGCCAATTGCA
GACATTCCAACTTTAAGGCTGTAAAGTCCGCTTTTAGGTGTTAGCAGAACGCCGCACTCTGCGGCAAATTTGGAGCGTAG
CGGAAAATTTGTCCGACAGCAGTGCCTTGTTGGGCATTATCGTCTCAACTTTGGCCGAATTATTCAAAACAAGAACTCCC
CCACTGAGTTAAGCTCCGCATTTGATGTTATCCCGTTCAGCGATAAATAAATTGGAGAAATTATGTCGATAAAATCTGCG
AGCATGACCATCGTCACACAAAGCCTTCCCGATACGCGGAAGTTCTATGAAACTTACTTTAATGCGCGCCCCATTTTCGA
CTGTGGCTGGTACGTAATACTTAGGTTGACTACTCGTCATCAGGAACCGGAAATCTGCCTGATGAGTCCACAAGAAGGAA
TGCAACCATTCTCTGGTGGCGCCTTTTTTAACCTGCTCGTGGAAGATGCTGATGAGCTTCACTCTCGACTAACCCAAGCA
GGCCTGACACCAACGGTGCCACTGGAAGATCATCCCTGGGGCGATAGAAGATTCGGTCTGCTTGATCCCTCTGGCGTCAT
AGTTTATTGCTATCATCCTATTGCCCCAAGCCCCGAGTTCGAAAAGTACATCATGAAAGAAGGCTAAACGTTCTGGAATA
CATTGGGAGCAGACAGCCATTCAATGATCTGCTCCCGATTTTTCCGCAGCGTTACCGGTGTTACCCCAAACCAACGCCGG
ATTTCCCGGTTCATATGCGCTTGATCCGAAAACCCATGATTTGTGGCGACCGATACCAGCGAAACTTCAGACCGCACTAT
CTCCAACGTGGCCTGGCGAACGCGAGCCAGAGACTTCCAGAACCGTGGCGGGGCTCCGGTAATGTCGGCAAGTTTTCTTC
TTATGCTGCGTTCACTTAACGACATAGACTGCCGCACTTCACCGATCCGCAACTCATCAATACATTCCGATACCCAAGAA
GGCGCGGGGCTCGCAAAGTCATTAACCACGCCAATCAGCTTTCCGAGGATTTCATCACAATCACTTTCAGATTCCCATCC
GTGGCAACTGGAAAACGAACTTTGTGAAAGAACCTGATCATCATGCTTTATGCACGAATCCTTCATATCCCATGGAAAGG
TTACCCCCGCTGCCAACCGAACTCCAACAAATAGAGTGTCATCATCGCATACTACTTGCCGGGGGGCGGAATCCAAACCA
CTGCAAATAACGGTGACAGGACTTTCTTTCGAAACTATCGCGATCAGATCACGACAGCCATCCGGCCAAACAGAAAAGCG
TCCCTCCGGTAGATTAGTGACCCACGAACACACAATCAAGCTCATAAGTACCCCGAACTACAAACTGCCCAACGCCAACA
GCATGCGCGGCTGCGGAATGGAGGCGCAGCCGCAATGTAGTAGACGTCGCCGTGCCTGTGATTGTTAGGAATCTGCTCTC
GCAGCCTCTAATGCTAAAGGAATATAGTGAGCTAGATGTTTGGACTCAATGTCGTTGACGGAGTACAGCTTCACGTGCCG
ACGGCCTTTCCCGCCACCTTCGAGATGCCCGAACTCATCCGCGACTTGGGCGCCTTTGTTAAACTCCACTGAAACATGCT
TCTTGTATGCAAAGACACCGCAAAACTGAACGTCTGATGTGAACAGTATGCCGCCATACTTGACCTCTTCCGAAAGCGGC
GAAACGACCGCCTTCACCAACTTGCGAACACCTTCAACCATCGAATGTTGTTCGTGGCCCAAATGGTAAATGTCGTCTAC
CAGTGTTTGAACATCCTTCGTAGCCATGGCCAAAATTCCTAACGCTCAAAGCAGCCGCGCGCTGTTAAGCGTCGGCTGCC
TTTGTTTGTTATGCTGTTTACCAAACCTTTTTAGAATCAGCAGTATTTACTAGCTTGCTAATTAAATAAGCAATTAGAAA
AAACGCAGGGGTGGCAAACATATTTGCATGTAAAACCCAGCTAAATAGTCCCAGCACAATGCTGAGATACTCAATCAGAA
CAAGTTTACTTCTTTTATTCACACCAAGAAGGCTGAACTTGAACCAACCTGGTTGTTCTTTCCAGTATTCAGAATCTTTA
TCAATCACGGTTATCTCCTCCAATAGCTTCGAAATATCAACTTCGAACACAGAAGCCAGTGATTTAAGAGACTCAATACT
TGCTTTGTTGCCACTTTCAATGCGTTGAATAGTTCTAACGCTTAAACCTGACATTGTTGCCAATTGCTCTTGAGACCAAT
TTTTTCGCTCTCGCAATTTTTTTATCATCCCATTTCTCCTGACCTATGTGTTCAGGCCAAATGATGACTTAGTTAACTTA
TTGTCGGTCACGACATCTACCTGACAGACCAGCGACACGGACGCTTTGACAGGCATAACGCATTACTAATGGGCTGCCGA
AGCACAGCGTAGGCAGTCCCGTGGAGGCCACGCTGTTTGTGGCCGGAACGAAATTAAGTAACTTGTTATATGCCATTCAA
TTTATTAAACCTAAACCCTAAAAGTAACCCTACGCCCGCAGACAAATAATAATAAATAACACGATCTAAGTTATTTAGAA
TTGATACCGTACTTGGCGCGGTTACATAAAGAATGTCTGGGAAAGATGCTAACAAGACTACAGGCACAGACAGAGAAATA
GCACATGCAGCCTTATGCCAAATTTTGACTCCCTCTTTGTTTGCAAATCCTACAGCAAAAAAGCATGCAGAGAATACTCC
AATATGTTTAACAAGCTTAACTATGTTCAACCCGATGGATGCCGATTCATAATCCATTTCTGCGTAAGGTTTGAAGTAGT
ACTGGTTTGCCAAATAAATCGATAGCAAATGAAATAGCAAAAAAACACCTAACGACGACATTGTCGCAGCAAAGAAAGCA
GAAATTCTCAAATGGATGCCCCTAGCATATAACGCCTGGCACAGCGGATCGCAAACCTGGCGCGGCTTTTGGTGCAAAAG
GCGTGACAGGTTTGCGAATCCGTTGCTGCCACTTGTTAACCCTTTTGCCAGATTTGGTAACTATAATTTATGTTAGAGGC
GAAGTCTTGGGTAAAAACTGGCCTAAAATTGCTGGGGATTTCAGGAAAGTAAACATCACCTTCCGGCTCGATGTCTATTG
TAGATATATGTAGTGTATCTACTTGATCGATCAGGCTTTTGTATATCTCCCCACCACCTGAAACAATGACATGATCCGTT
ATTTTCTTTAGGTTGGTTAAAGCATCTTTAATTGATGGAAAGATCAATACGTTCTCATTGTCAGATGTAAAACTTGAACG
TGTTACGACCGCATACTTTCGGTTGGGTAATGCTCCCATTGATTCAAAAGTCTTGCGTCCAACCAACAGCCATTGGTTAT
AGGTAATAGCTTTAAACAGGAGCTGTTCACCTTTGGCACTCCATGGAATATCAGGGCCATTCCCGATAACTCCATTCTTC
GATATAGCTACCATTAGTGATAGTTTCACAATTCTTCCTCAGAGGTTAACAGTTATTATGTAGACCTCTCAGTAACATCC
GAAAGGCAAAACAAATATATACCTATGAGTTTACTGAAAATCAATAACTTAAGAAGCTAGTTAAGGACTTAATTTACTTT
TAATTTACGACATTACTGAGACTTCTCAGTAATGTCTCCACCCCAAAACGGGGTGATATTATTAATATCAATGCCTTATC
TTGATTTAGCCTCCTTATCATCAGGTGTTACTAAGAAGTCTCAGTAACACACTCGATAATCAACAAAGGAGCTTACATGA
CTCGTTCACCTTTCCTTGAAAGCATCAGACAGGTTATGCGGACCAAGCATTACTCAATTCAGACTGAAAAAACCTATTTA
CTTTGGATAAAACGCTTCATTTTGTTTAACAAAAAACAGCATCCTAAGAACATGGGGGAACAAGAGGTAACTAATTTTTT
GACATATTTAGCCGTAAACCGACAAGTTACGGCGTCTACTCAAAACTTGGCGCTTTGCGCTATCGTCTTCATGTATAAAC
ATATACTTCAGAGAGAACTTACTTTACTACCTGATACGATAAAAGCACGCGCACCTAAACGGGTTCCATCCGTCTTATCT
CATAACGAAGCAATGAGTATCATCAATCAGCTATCCGGTAGCTATAAACTGATGTTTTCGCTTTTATATGGTTGTGGGCT
AAGGAAAGCAGAACTATTAATGCTAAGAGTTAAAGATATCGATTTTGAGTCAAGGAATGTCTATGTATTTCGTGGCAAAG
GCGGTAAAGATCGAGTCAAGATGTTACCTGAAAAGCTTGTTGAACCCCTTAAATTGCATATTGAAAAGGTTCGTGATCTT
CATGAAAAGGATCTTTGCGAAGGTGAGGGTAAAACAAGTCTCCCGTCAGGGCTCGCTCGAAAATACCCTTACGCAATTTC
TGATTTTAAGTGGCAATTTATATTCCCATCATCTGTCAGGTGTAAGCATCCAGTGGATGGATATGTTTGCCGCCATCACT
TGCATTGGACGTCCCTAACAAAGAAATTAAGGAGCGCTGTTATACGGTCAGGTGTTCAGAAACACGTTACCGCACACATA
TTCAGGCACTCTTTCGCAACGCAGCTTTTAAAAGCGGGAACAGACATTCGTACAGTTCAAGAGCTGTTAGGGCATTCGGA
TTTGAAGACAACTCAAATATATACACATGTCATCGGTCAACATTCATCAGGGACAATTAGCCCTATAGACCGATAATTTC
GTTTTAAATAAACCGGGCTTCATGTCCGGTTTTGCGGTAAAAGCGGTCATTCGCATGCGGATTGTGTTGAGGTGCTGAAT
CTCTGCTTTTCGCTCAAAGCGGTCCAATCATAAATTTGGCTCGTTAAAATTAGCTGTTGTTACTGGTCACAACAGCTAGT
CAGAAAAACACACGATTCATTCATCTATCTGGCCAATCGCTCTTACCGGGATCATTAGCATGTTAGCTCTATGAAATTTT
CTGGAGCTGACAATGAGAACCCCCTTGTTCCCTTGGTTCATCCTATGGGTGACCATCCCAATCATTATTTTCTTTCTATT
CATCCTGCCCGCCCATGCTAGTGATGGGCAATTCTATCAGCGTGGTCAGGAAGGCTGGTTTTGGTATCAGGTCATTCCTG
AGCCAGCGGAGGATGAAGAGCCTATAAAGCCGGAATCAGGTGCGGCAGAGTCGAGTCAGAGCGGGCTAAAGCCTTTCAGT
GCTGCTTGGTTTCGTGAGCACATGCAGTCGTTCATGGATAAGGCAATTGATGAGCCGACCACTGAGAACGTCCGAGCCTA
TCTGTATCTTCAGCGCGTTATGATGGATAAGGGCTCACTATTTGCTGATGTTAGTCAGCAGGTTGTCATGGGTGATCCTG
TTTTGGATGAAATCAGTCGCAGACCCTTGGCTACCTATGCTGCCAATCGGATGGATCGAGAAGCTGGCGCTCAACGAGAT
ATTGCTTTAGGTGAAGTAGCAAAACGGGCTGGCTTGTTCTTCTTCTATCGTTCGGATTGCCCTTACTGCCATGCTCAAGC
GCCTATCATCGAATCCATGGCTTTGAACTATGGTTTCGAGGTGTTTGCTATTGCAGTCGATGGCTTGCCTTTACCTGGTG
GAGAGTTTCCTAATTACAAAGTCGATTCAGGACAAGCTCAATCCTTGTCCGTTACGACTGTCCCTGCCGTGTTCTTAGTT
GATCCGCCTAATGTCATCACTCCGATTGGCCAAGGCGCAATGAGCCTTGATGAGCTCAATAATCGAATCATTCTTGCAGC
CCATCAAGCCGGTTGGATTGACGATCAAACTTACTATGCCACCAGACCTGTTCAACCCGGCGTGTCACTCGCGATGTCAG
CCCAAGAGCTTAACGAAAAGATATTACAGGACCCTGAGTTCCTTGTTCGCTATCTGCGTGCACAAGGAGGGTTATAACAA
TGAAAAAAGTATTCCAAGTATCGCTAATCGCCTGTGCGATTGGTTTTTCGTCTATGAGCCAAGCAAGCTTGCAACAGGAG
ATGAATCAGTTGTTTGGTTCAATGACCAACAGCACTGCGCCTGGTGTATTCGAGAGTCAGCGGCGTGGCGTTATATCTGG
CGGAAGTGTTGTTGTTCGTAACAGGATCATGAACGAGAACCTCGTCTCTATGGTGCCTCCGTCATTCCAAGCCGGTTGTG
GCGGCATTGATATGTTCGCTGGAAGTTTGTCATTTGTTAATGCAGATCAGTTCGTTCAATTGCTTCGCTCTGTAGCGGCA
AATGCCAAGGGGTACGCATTCCAATTGGCGCTCAGTGCTATGTGTGAGAAATGTTCCCAGCACATGGAGACTCTGCAAAA
GAAAATCCAGCAGTTGAACGAGTATTTTGGCAATTCCTGTCAAATGGCTCAGGGAGTCGTGAACGATACCTTGGCTGCTT
TTGGTAAAAAGGGGCAAACAGAAGCCAGCATGTTGAGCTCACTTAAAGGGGCTGGAGACGTTTTTACCAGTTGGAGTGAG
TCCAATGGTAAGAACCCATACGAGAACGCTTCGAGTGTCGCGGCATCTGATGTGAACAAAACGATTAAAGGCAACTTGGT
TTGGCGAGCACTGAAACGTCACTCGGCATCAAGCTGGTTTGCATCTGGGGATGACCGTTTTCTTGAAGCGGTTATGTCGG
TGACTGGTTCGATCATCGTTGGTGATTTAGCCAATGCCGCTGATGGTCAAGGAAAAGCCCCGAAACTGACCAGACTGAAT
GGCAATAAAGTGACTATTGAGCATCTAATTCATGGTGGTAACGTCGCTATGTACCGATGTGACACAGTGACACAAGACGG
CTGCCTTAATCCAACAATCACTAACGTGACCCTTACCGGGTTATCAACTCAGGTAGAAAATTTACTTCTTGGTACAGGTT
CTAGTCACGGCATTATTTTTAAGTTTGCTCGAAATACAGGGGCAGCTAGCACCACCGAAAAGGCTTTTATGACCTCGGCT
CCTGCAAGCATTGGCGGCATGATTCGAACTCTTTCTGCATTAAATGAAGGGGCTGCTAGGTCGTTTGCTTCTAGAGCTGC
ACCATTTATTGCTGTTGAGATGGCCCGAGCATTGGTTGAAGACATGCTCAACGCAGCTAGAAGCACATCGGGTGTGGAAG
ATCATGCCTATGCGAAGTTGTTAACGGAAGATCTTGAACGTGCACGTCGCCAAATTAATGAGGAGTACGCCGCGTTGCAG
CGAAGATACGGCTCAGAGCAAGAATTGCTGGCGCACTTTAATCAGGTGATTCAGACCATTCGCAAGCAGCGTTATTACAC
CGTTAAATCTACGGCACTGGGGGAATAGGTCATGTGGGAGATCTATTCCATCGGGGATTCGGCATTTTTAGAGCAGGTCT
TGAACGCTGTCGCGATGATCACTGGTACAGGCGATTTTACTTCAATGGTTCGCATTGGCTTGCTCATTGGGGTATTGATG
GTCTCTGTTCAGGCCTTAATGCAAGGTGGTCGTGGGATTAACTTTCAACATGTTTTAGTCTCATGGCTAGTCTTTGCAAC
CATGTTTGGGCCCAGTACCCGAGTGAGCATTGAGGATGCGTACACGGGACAAGTTCGAGTGGTTGATAATGTGCCCATCG
GTGTTGCTGCCGCAGGCAGTACGATTTCGACTGTTGGCTTTCAAATCACGCGATTGTTTGAAACCGCCTTCTCAACTCCC
GCCATGACGGAATACGGCTTTGCATCCAGTTTACAGTCACTGATTAAAGTGAGAAAACAGGTGATGGATCGCTCTGGGTT
GGGTGATGCAAATCGTGTCGGCGGCTCGGACATCGAGCAATCGTGGTTTAACTACATCAAAGAGTGCACCTTGATTGGTA
TCGACATTGGCCAAAAGAACCTCGATCAGGTGCTGAGTGATCCTAATCCGATGACTGCGATTAGGTTTGATTCGCGTATT
TATGGCACACGCATCATGCTTAGTGGTAGCAGTAGCGATCTGGACTGCACCGATGCCTACAGCCAACTGAAACTCATGAC
AGAATCAACCTTCATACCAAGGCTTAAACAGGTTCTGTCGGCCTCATTGGGGACTTCGTCAGCAACGGACACTGATGACG
TGATCCGAAATGCACTGAATAACCTTGGTTTGGCTTCGGTTAACACCCAAGAGTACATGACCGCGTCGGTGCTTTTGCCT
ATTTATGAGCAAAGCGTGACGGGCAAATATATGGATGACCAAGCTTTCACCGCAGCCGTGATGGTTAACCAAGCGATTGA
GCAGCGCAATACGCAATGGGCTGCGGAGCAGACCCTGTTCCAAAGTATCGTTCGTCCGATGATGACGTTTTTTGAGGGTT
TCATTTACGCCATCACCCCATTGATGGCCTTTGTGATTGCCCTTGGCCAAATCGGGATGCGAATGGCCGGGAAGTACTTG
TTAATCCTGCTTTGGATTCAACTTTGGATGCCTGTCATGGCCATCATTAACCTGTATATTCATTTAACCGTTGCAGGGAA
AATGTCGTCGCTTGATGCCTTTGCAGGTACAGAAGTGCCATCTTTTGCTGGGATGATGCAGATGGATTCAGTGCTGCAAA
CCTGGATAGCTACTGGCGGCATGTTGGCGTCGAGTGTTCCGGCAATTTCGCTCATGCTCGTGTATGGCTCAGCAATAACC
GCTACCCACTTGGCTGGACGTCTTCAAAACGGTGATGCCATTGATGAAAAGATGGCAAGTCCAGATGTCGCGAAAAATGC
CCCGGTAATGCAATCACAGTCAATGTTCCAAAATTCAGCCCTCACAGGTTCTGCAATGACCGGTGCGTCAAACTTACTAA
GCAGTTTCTCTGTCGGAAATGCGGTGGGTTCAATGGTCGGTTCTGCAAAAGAATCCATGACTCAGGCAACTCAAGCCTTT
AGCCGTCAAGTTGGCAATACCATGAGTCGAACTTTTGGTGAAAAGCTAAGTTACGACAACCTTTCTTCGGTTGGACGTCA
GATCGGTTCTTCTAATTCCGCATCTAGCGCCGTTGTTAATCAGGTTACTGATGACCTGCAAACACGGTATGGTTTCGGAG
ACGATAAAAAAGACGCTGTACGTGGCTTGGTATCGGGCGTGTTATCGGGAGGCCTTAGGGTCGGTGGAGATGGAACCATT
ACAAATACCGGTGATAAAGAAGTAGCAGATAAAGGGTTCTTGGGAAGATTACTTAGTACAGGAGGGAATGACTCCCCACA
AGGCAACCTACCAGGAGTGGATAAGCCTGAATCATCAAGAGTGCCAAAAATATCACGGTTACGAGCAGGCTTGGATTTAG
GTGGTAACTTTAGTGGCCAAGTTGAGTCATCAGAGGGCAGTTCTCGGTCAACGACCGCAAATACGCTCACTGGGGAGATG
CAAAGCTTGGCATCAAGTGATTCACGACGTGCTGAGTATCGCGATGCAATGGTTAAGGACCTTTCAGATTCAAGACGCTC
TGGCGTTGAGATGTCGTTGTCTAATCAAGACTATCAGTCACTTCAGAGTTCAGCACAAGACGTTATCACGGCATCAAACC
GCTTTAGTGAGCTTGATCAGGCCAGCTACAGTCTATCAGGACAAAGGAACACGGATGGTGCGACGTTAACTCGATTAGCA
GCGGATAATCCTGAAGTCATGGATTATTTAGGTCGCTATATGAACCAGCATGTTGAAGCAGGTAACCGATTACGTGAAAA
CCTTCCAATGTATCAGCGCTTGCTACCTGATGATAATCAGGCGTATGTGGCCGCAGCTATGGAGTCTTTAACCTATAGCA
ACTCCTCGACGCCCGCTGAACGAGACAATGACTATCAAGCAGCAATGACTGTTATGGCCATGGCTACCGGAGCCGATTTA
CGATCTATTCAGCCACGCTCTAATGAAGGCTTGTCATCAACTGCACCTACTTTTGGTGGCACTCAAAGCCAAGTGGAATC
GGGTGTATTGGGCGGCTACGAGGATGCTGCAACTGTTCAAACTCAGTTCAACGCAGCTCAATCAGCTTACCAAACTAATT
TGTCTGGTGTTGATGGACAACTAAATGCGCATCAACAACAAGCCCAACAGGCCGTAGTTTCTGACACAAGTACCTATCAA
TCTGGACTAAACCGTGAAGCTGGCTCTCAGTGGCGATCTCGCATTATGGCTGATGATAGCGGAGTTTCTGGTGCTGAAAT
GTTCTTCAACAGCGCCAGTGCTATTGGTGACTTCAGTGGCAAGCATACTGATGCAGCACTGCATACCTTGAATCACTTTG
GCGAAGACTATGAGAGTTACAAGGAGCAAGCACTTGAAGACCCTAGCTCACGAGGTTTCTTGCACAATGCAACGGTGGCC
AGTAAATCAACCTGGGATGGCTTAAAAGCAGCCGTTGACGCCGGAACCTCTTTGGAAAACCCATTGACGGCGTTTAATGA
TGCATACAGTGGATCGAGTTCGCAGTATGCCTCCGAAGTAAACTGGGGCACTAAGTCTGAAGCCATGTTGGCTGGGGCAT
TCGGTGCGGCAGTTAACAATCGATATGGTGAGTTCTTAGAACAGTATGCCGATGATTTTAAACAGGAAGCATACAGCGAA
GGGCAGAGAATGGGATTGACCCCGATTCAAAGTCAAGTGTTCGCTCAAGCTTTCAATGAAGGTTTGGCGGGGCGCGTTTT
CAACTCTGAAGACTCATCGAGTTGGTCGCCTGAAATGCTTGGTCTAAGGGAGCAAATGCTAAATGAGTATCGTCAAAAAG
ATGAGAGCGGTGCTTACATCCCCGACAGTGTGTCCGAAGAAGATAAAGCATTTGTGGATAAGCAGATTGCAGTGATCTCA
AATGCATCCCTTGCTGGAGATTATGCTCAGAACAACTTGATCGATATTAGGGCCTATAACCAGGCTTCAGGAAGGAACTA
AAAACAGAAGGTAGCCAGCTTGTGATGGGCTGGCTATTTTTTTGGCCTTTTGGGGAGGATAGATGAGCGACCGTCTGCAA
ATTCGTTTACCCAGTACCAATATTTTTTTTCGCTCAGGCTTAGTTCTCGACCGGTATCTTTCAGTTGTCTTTGAAATAAA
TGGATTAGTCCGCTTAAGCCTAAGAAAGCTAAACCGACACATAAAATTGCCCAACTCGCTTGCCAATATGCGATTGCTAA
ACACATAGTGGTGATGGTTATAAGGCCGATAGGACTAGCAGTTGCTTTGAATCCCAAGTAGCTGAAAAAAACGATGGTGC
AAATCAGAAATGGCAAAGCCGCTAACTTGGCAGATGCCGTAAATATTTCTGATGGAAAAAAATGAGCCGCTGCCAAAGTC
GCCAGAAAAAGCCCCAGTGATATAAACCAGCAGCGTGCTGGTAAAGATTTAAGTAAGTTTGTCATCTTCTTAGTACTCTC
AAAGTGCACAGACGGTGCACAATCAAATCATGCATCAGCATGTTAGTTCTCAAAAAGTGCTCTAGTGGTTTGCTCGGCCA
TAATTTCGCACACAGGACATTTAAGCTGAATGCGCTGTTGAGATACCGTCAAATACAGACTACCGCATCGACACCGGTGT
AAGGATGCAAGCTGTGATCTTAAATCACGAGCTAGAACCCAACCTTCATTGATGGTTAGTTTTTTCCAGGGGATTTCAGC
TGGAAGATCTGCTTCTTTTCTTGCAACCAAGTACGCATCGTAAGCCTTCATCAAAGCATCAATATTTAATTGCTTGTAGA
CATTGTCACCACCAATATTGACATATAGCGCCATCAGCAGGGAGCCTTCAACCAAGGCTCTTCTACTTTTAACGATGGCA
TCAGATTCTGGCAATTGACCAGGACAAGGTGACTTGCCAGTCACTTCTTTGTGGAGCCTTCTGATAATGTGGATTGGCAA
ACCTGTATCGAGCGCGATAATGGTTGTTCGAAATCCGTATTTAATAAGCAGCGAAGCTCGGGTAAACAGCTCACTTTTGG
ACAGGTTATCAATCATGCACCCCCCTTGTTGTTTAAGGTTGATAATAAATAAGCGATTCTTGGGATACCTGTGCCTTTGC
TCTTCACCATCTCAATCAGTTGGCTCTGGTTTCCCCTTGGTTGAAACAGCATGAATGATGAGGTCGCCACTCGTTGCAGG
TCGTCAACACCAGCATTAATCAGCGCATCAACCACATCGCGTGTAAGTCCAAAGCGCAAGACCGCCTCTTGCGGATCAAT
GCGCGCCAATTCCCGTGCTGCGTGTAGGTATGCCAAATTTAATTGATAGAAGTCTTGTTGATTGGTTGTCATTGACGGAC
CTCCAGTTCATGTAAAATATTGCGATAAATAGAAAGCACTCTTTGCCCATACCAGCGAGCACGCTCTTCGTTCCAGCTGT
GATAGCGGCCTATGCCAAGCTCTAAATCGTTTGGTGAAGATTTGATTGCTTCGGCCAAAATACTGGAGCCGACAGTTAGG
TTGGTGATGGGGTCTAGCAGTTCTGCTGCTGAGCTCACCCGATGTCCGTGCCAATGCAAATTGATTTGCATAAGGCCAAT
ATCGAGCTGGTATTTTTCACTCTCTTGCAGTGCTTGGTTTAACAGTTGCTCTGCTTCTGTCTTAGATTTGGCGTAGGTTG
CATTTGAACCATTGCGAATTGCGTATGGCCATGGGCTGGTCATGTTGAGACCACGATGTGAGGCGGACTCAGCCAAGGCA
ACGGCGTAGAGCATGACAGGATCAATACCAACGCTTTGTGCTGCTTTTTCCCACTGATAGCCCGGAAACGCATAGACTGA
AGTGCTTGCGGACATGGCTATCACTAAGGCAACGGTTTTTGCTTTAATCGTTTTCATTTTTGTCCTCTAATTGATTTCCG
AGAAGCGCCTGAATGGCTTTCGGGCTTATTCTTTTCAAAGGCACTGCGCTAAAATTGGCGATGCCTCTCGTGTAAACTTG
TGCCGCTTTTGACCAGTCACCCACGGCAACAGGCGCTTGCATATCAAATCCTTTTTGCTGGTTCTGATGGTCTGCAATAC
CCTGTAATAGCCTTGGGTATTCACCCACTTCGTCCCGCAGCAAGTAAGCCTGGTAGCGTGTTAAAAACTCTTTTTGCTTA
AAGGGGTATTCCCTGTCATCAACCTTGCAGAGTTCAACCCATCCACCCATATCTGAAATCACGCGGTGGATAAGCGCATC
GTCAAACATCACTGATGTCCAAGCGCCAACCTGACGAACAGCCTTGTCAACTTTGTTCCAAGCAACCATGGCTCTTGAGC
CCGAGTTGCCGTCGATATGCTTGATGACGTCAGCGGGCTTTGGAAAAAATTGCCCAGTATCCGGTGATTGAATATGCCGA
GTCAGACCGATTCGCACTTCTTCAATGCTATAAGCACGAAGGGCTTCAAATGCGATGGATAGCAATTGCGGTGATACGCT
TTTGCCATACATGGCCCAAGCGGCTCCCCAAACCTCAGCAAACTCGCGTTTATCAACCTCCTGCACTTGAACGAACCTCC
CGAATACCTGGTCCGGCCCAGCTTTCAGCGATGCGGCGATTGCTTTCTTCAATATTCAATTGGTGATTGCTGCCCTTTAG
GCTCGTCGATGATTGCTGTACTTCATCAATGCGAACGTACTCGTCTTCCCATTGCCGGTTTAAAAGCCAGTTATGTGGCA
TAGGGGTCTTAGTCCGATCTTGATACTGCAATCGGTTGTCTCGTTGCTCTTTCCAGCGTGTTAGCACTTCCAAGGCGAGT
TCATGGTCTTCATTGAGGCCCATGCGAAGCCATTCTTCTTTGGCTTTCGCTTTTTTTTCTTTGCGTATTTGTACATCCCA
GAAGTCTTCGAACTGTATCTGGTTAACAGTTTTAACTGTTGGCTTATTGCTTCTCTCAGAGTCATCCGACCGTTGAGAGT
CCCTTACCGGGTTGCCATCAGGCATAAACAATGATGAAAATTCTTCTGGAAGCCGAGCTTGAAAAGCGGCAAGAGATTTC
AAAAGCGATGCCATACCAATGAAGTCGGCAGGTACATCTTTAAGCAACCGAAAGGCTGCTTTACCTTGGTTTGGGTTTTC
GATTGGGTTGTGCTTCAGAAAGCTCCGAATCAAAGTCCAACCGGATTCCTCGCAACGAATGAGGAACTGATCTTGTTCTA
ACTCATTTAGAGCTTTGGCAACCTGTTGCTCATCCCAATTCAAGTCAGAAGCAACGTAACCAATCGGCAATCGAAAGCAG
CCAAGCAAATTACAATGTGGGCATGTAAGCAAATACAGTCCTAGCAACTTCGCTGAGTCACTCCAGGACAAAACGTTTTG
CTTTAGCCAAAAGCGGGTATAGACCTTGCCATAATCACGCATGAAGGAACTCGCTTTTGTGTTTACGTAAAATGCTGACC
ATTATTTGCCCTTAATCCTACTGGTTACTGGCTTTCAGCTCACTTGGGCATTCGGGATAGATGTCCGGTCTTAACTGAGA
TCGGGTTACCTGTCCTTGCGTAGCTTGTTCGATGGGTAAAACGAATTCAGCGGGAACACGCCCTGATTTATTCAACCAAA
ACCAGACGTTTTGCTGTTTTGAGTTGATGGCTCGTGCTAATGCTGATTGCCCGCCGACCAAGTCAATGGCACGGCGGAGA
TGTTTTTGTGTTGTGTTGAACACTTCCATACCGTCTCCTGTTACAATAATAACTGTTACAAGATTGAATGTTACAGTTTA
AACTGTAGATTAGTCAACAGTTAAAATTGTTGAAAGGCTACAGTTTTATTTGTAGAATACGGGCTTATGAAAACTTTATC
CGAACGACTAAACCATGCCTTGCAGCTTACTGGGGTGACTCAGTCTGAGTTGGCTCGCCGCATTGGTATCAAACAGCAGT
CGATCAGCCAGATTTGCTCTGGTAAATCGGCTAGGTCTCGTTACACCATGCAGATCGCGGAAGCGCTTCGCGTGAATGCT
CATTGGCTCGCCACAGGTGATGGCGAGATTGGCTTGGGGGTCGGTAATGTAGAAGTTGGGCCTGACATTAAGGGAAGAAT
TCCTCTCATTAACTGGGTTCAGGCCGGTGATTGGACTGAAATAGCGGAGGGATTTGCCCATGAAGATGCTGAAGAGTGGC
GTGAAGTCACAGGGAAAGCACATGAGGGTTGTTTCGCACTTCGCGTAAAAGGCGACAGTATGGAAAATCCAAGCGGAAAA
AAATCCATACCTGAGGGAGCAGTGATCGTTGTTGATCCTGAGTTACCTTACTCTTCAGGTTCATTGGTTGTTGCGCGTTT
GGATGATTCGAAAGAAGCAACCTTTAAGCAGTTGGTTATTGATGGTGAACAGAAGTACCTAAAACCTTTGAACCCCCAAT
ACCCGGCAATACCGATCAACGGCAACTGCACCATCATTGGTGTAGTACGACAAGCTATCATCGATTTCTGGTAGCGAAGG
AATTTGTGGTTTAGCCACAGTTGTTCATGAGCTGAAGAAGCAACGATTGCAAACAGCTACAACTGAGCATTGGCGCACGC
TGAGAGTAAATGGTAACAGATCAGATAACCATTGATTGTTTATAAAGTCAAGATCAGCGAAAATAGCGGCCAATTACGAT
TAACACGACGGATTTGACAAGCGAAGAACTGAAAAGAGAGTACTTCCAAAAGTGTGTACAAATCCGTGTACAAACTAAAA
GAATTTATACATGGCAAACCAAGATTTTCTCAATGAAATCAATAAGCGAAGGACCTTTGCTATTATCTCGCACCCTGACG
CGGGTAAAACCACGATTACTGAAAAAGTCCTGCTTTTCGGACGTGCGATCCAAGTAGCCGGCACGGTAAAAGGCCGTGGC
TCAAACCAGCATGCAAAATCTGACTGGATGGAAATGGAAAAAGAGCGTGGTATTTCGGTGACCACCTCTGTTATGCAATT
CCCGTACGGCGATTGTCTGGTTAATCTTTTGGATACTCCGGGACACGAAGACTTCTCGGAAGATACTTATCGCACTCTGA
CCGCAGTTGACTCTTGTTTGATGGTAATTGATGCGGCGAAAGGGGTTGAAGATCGTACCCGTAAGTTGATGGAAGTGACC
CGTCTGCGTGATACGCCGATCGTGACCTTCATGAACAAACTTGACCGTGAAATCCGTGACCCGATGGAGTTGATGGATGA
AGTGGAAAATGAGCTGAAAATTGCTTGTTCGCCGATCACATGGCCAATCGGTTGTGGTAAAGAGTTTAAAGGTGTTTACC
ACATTCATCGTGATGAAACCATTTTGTACACTTCAGGCCAAGGCCACACCATCCAAGAAGAACGCATTATCAAAGGCTTG
GATAACCCTGAGCTGGATCAAGCAGTCGGTGCTGACTTGGCCGCGCAGCTGCGTGAAGAGTTAGAATTGGTACTCGGCGC
GTCACATGAGTTTGATCGTGAGTTGTTCCTGCAAGGCGAACTGACTCCGGTATTCTTTGGTACAGCACTGGGTAACTTTG
GGGTTGACCATATGCTGGACGGCCTGACCCAATGGGCACCATCACCTATGCCTCGTCAGGCGGCTGAGCGTGTAGTTGAG
GCGAGCGAAGAGAAATTCACTGGCTTCGTGTTTAAAATTCAAGCCAACATGGATCCTAAACACCGCGACCGGATTGCTTT
CGTGCGTATTGTATCGGGCACCTACAAGCAAGGCATGAAGATGAACCATGTGCGCCTTGGTAAGCAGGTTAATATTTCTG
ATGCGGTAACCTTTATGGCGGGCGACCGTGCACGCGCAGAAGAGGCATTTGCTGGCGATATTATCGGCCTACATAACCAC
GGCACGATCCAGATTGGCGATACTTTTACCCAAGGTGAAACGCTGAAATTTACTGGTATTCCGAACTTCGCGCCTGAACT
GTTCCGCCGTATTCGTCTGCGTGACCCACTCAAGCAAAAGCAACTGTTGAAAGGCTTAGTACAGCTTTCGGAAGAGGGCG
CGGTGCAGGTTTTCCGTCCGCTCCAAAACAACGACCTCATCGTGGGTGCGGTGGGGGTGCTGCAGTTTGATGTGGTGGTA
TCGCGTCTGAAATCGGAATACAACGTTGAAGCCATCTATGAAGGCGTTAACGTTGCGACCGCGCGTTGGGTTGAGTGTGA
CGATGTGAAGAAGTTTGAAGAGTTCAAACGCAAAAACCAGAGCAACCTTGCGCTGGATGGGGGCGATAATCTTGCGTATA
TCGCACCCACCATGGTGAATTTGAACTTGGCGCAGGAGCGTTCACCTGAGGTGAAATTCCGCGCGACTCGTGAACATTAA
GGATTAACAGAAACGCGCGCTCAATTTAGTGCGCGTTGCTCTAACCAAATAAAAAAGCCGATGAAAATTCATCGGCTTTT
TCGTAACTGGATTGCCTATCTTACTTAGGCTTTGGTTGCGCTTAGGCTTTGGTCGCGGCTTTCTTCTTGGTCGCTTTTGC
TTTTGGCTTGCTGGTGGTTTTCTTTTTCACCGCGCCTTTGTCTGCGGTTTTCTTGATGTCTTTTTTCCTTTTCTTAAACA
CAGGCTTTTTGTGCTTAGGGCGTAAACCATCAATAAAGCGCTCTTTGACTTCTTCTTTGATGTAACGTTCAACACGCGCC
ATCATCGGCTGGTCGTGCGCTTCAACCAGTGAAATAGCAATACCTTTTTTCCCTGCACGTCCGGTGCGACCAATACGGTG
TAGGTAAACGTCAGCACTGCGTGGCAAGTCAAAGTTGATCACATGGCTAATGTCTGGCACATCAATACCACGCGCCGCCA
CATCGGTAGCCAGCAGAATATTGACATCGCCTTCACGGAAACGGCTGATCGCATTGTTACGGCGATCTTGCGGCATTTCA
CCTTGAATCCAAGCACAAGGGATCTGGGCTTTCTCCAGCTCAGCACGCAGGTCTGCGAGACGCTCACGAGTTTTCAAAAA
CACGATAGAACGTTCAGCTTGCTCGGTTAGGATCTTTTTCAGCAGTTCCACTTTGTGTGGCATATCATCGGCGCGGTGGT
ACCACTGCGAAATTTTCTTACGCTCACGACGGGGTGGCTCGGCATCGACATGGGCGGGATCTTTTAACAGATCGGCAGTA
AAGCCTTCCACACCGCGGCCTTCTAGGGTTGCTGAAAAGAGCAGTGTCTGTTTACGCCAGCGACACTCGGTCGAAAGGCG
ATCAACGGTTGGGCCAAAGCCCATGTCCAACATGCGGTCCGCTTCATCGAGGATCAGCCACTCAATCGCACGACAATCAA
AGCGCTCGGCGTCAATGTATTCCAGCAGACGTCCTGGTGTGGCGACCACGATATCTTGAGTCGTGGCCAGAATATCGGCG
TGCTCTTGGTACTGAACACCACCGGTAATGGTGAAAATGTTCAGACGAGTATTTTTGGCCAGCGCCTGTGCTTGTTCAGC
TACTTGCATCGCCAGTTCACGAGTCGGAGTGAGGATCAAAATCCGCGCAGGACCCGCTTTACGGCGTGGGAAATCGAGCA
AATATTGCAGCGCTGGGATCACGAAAGCCGCCGTTTTACCCGTGCCTGTTGGGGCTGAGGCTAAGACATCGCGACCATCC
AGTGCTTGCGGGATTGCTTCAGCCTGAACTTGGGTTGGGCGGCTAAAGCCCATTTCTTCGATCGCTTCAAGCAAAATTGG
ATCGAGTTCGAGGTCGGCAAAGGTTTTAATCACAAATAATTACTCCACAAGCGTTGAAAGGCTCTGTCTTAAAACAGGGC
GCACATTATAGATGGATCACGCTTTAGATCACATCTTTAATTACGACATCTTCAGATAAAAATCGCGAGTTAACTGGCAA
AACGCCTCACTGTAACCCTGCTGCTCACGGATCACCAGTCTTGTCTCTACTGGTAAACAAGGGGATAGGTGCAGCTCAAA
TAATAGACGATGCACAGGTTTGTCCGTGGTTGGTTGAACCTGACAATAGCGCCCCACAAAGAGCCCAGCTTGTCTGGCTA
GGGCGATGAAATCTTCACCTTCCGCTTTAGGCAGAATAAAACTCGCTACGCCATCGGGTTCGAGAAGCTGAGGTAAGCGC
TCAATCAAGGCTTGGTGCTGCAAGCTGATAGTGTGGCGTGCCGTCGCTCTGACTTGGTGTTGAGCGGTTTCTCCGCTGTT
GAAATAAGGAGGATTACAAATGATTGCGGCAAAGCGTTTGCTGGGCTGCCAGTGCAGAATATCGGCATGTTGGCATTCGA
TGCGTTCAGCCCAAGGGCTCTGCTGCCGATTGTGCTCTGCCGCTAGATATGCAGTTTGCTCAATATCCAAAGCGGTGATG
TGGGCATGAGGGAAGCGCTGCGCGCACATTAAACTCAAAAGCCCTGTACCACAGCCAATATCTAAAATCGTCGTTGGAGA
GAGGCTAAATGCCCAGCTACCGAGTAAAACGCCATCGGTACTGATTGGCATGCCGCATGTGCCTTCTTCTATAGAGAATT
GTTTAAAGCGAAAGCTTTTATTGATTAATTTATTGGTTTTCATCGAGATTCTAGGTCAAACGAGAGTTAAGCGAAAAGCT
CTCTTCTGAAGATAGTTAATAATATTTTATTCTGTTGACTGGTGAAAAAATGAGCTTATAAAGCAGGTTGTAATTCTGTA
TTTTTACAGTCAGCTAGCATATGACACTGCATAATTGTTGTGATTATAAATTATTGTTGTGTTTTTTGCTTTGCGGTTGC
GAAATACAAGCGCATTCGTCATTATTCGGCCATAAGCCGCTTGGCATCACATTTTTCTAAGCAGCGAAATGCATACACAA
CATTCATTACTTTAATAAATAAGGGTTATCTGTGAAGCAGACGTTAAAACTAGCAGATATTTTAGCTTTGGGCTTTATGC
TGTTCGCCTTCTTCTTAGGCGCAGGCAATATCATTTTTCCACCTCTCGCTGGCCAGTTGGCGGGTGAGAACATTACTCCT
GCCATGTTCGGCTTTTTGCTGACCGCTGTGGGTTTGCCGCTGATCACTATCATCGCGATTGCCGTTGCGGGTGGTAGCTG
GGAGCATCTCACCAAAGATCTGCCTGTAAAAGCTTCTGTGCTGATGGCTGCACTGATCCTGATCGTCATTGGTCCTGCAT
TTGCAGCTCCTCGTACGGGTCTGGTGGCTTACGAAATGGCAGTAAAACCATTTTTTGCAGAGAGCACTCAATCTTATCTC
ACGCTTTTCTCTGTGCTGTTTTTTGCAGTTGCGATGTTCTTCTCATGGTCGCAAGGCAAACTGGTTGATTTGATTGGTAA
ACTGCTGACACCAGCGCTCTTTATCTGTCTGATTATCCTTGCTCTGGGCGTGTTCATGAACCCACAAGGTGAGATGATTG
CTGCGCAAGGTGAGTACCTAAGCCAACCTCTGACCAAAGGCTTCTTGGAAGGCTATAACACCATGGATACTTTCGCATCG
TTGATGTTTGGTATCTTGATTGTCGATGCACTGCGTAGCAAAGGGATTACCGATCGTGCGGCGACTACCCGTTATCTGAT
CACTTCAGCGGTGATTGCGGCAATTGGTTTGGCGTTGGTTTACGGCTCACTCTTCTATCTTGGTGCAACCAGCTCAAGTG
TGGCGGCGGGGGCTAACAACGGCGGCGCGATTTTAAGCCAATACGTACAAGCTCTCTTTGGTAGCTATGGTCAGTTGGTT
CTCTCGGTTATCGTTATGCTGGCTTGTTTGACCACGGCGGTTGGCTTGATTTCAGCGTGTTCTGATTTCTTCAGCAAACA
CACGTCGCTATCTTACAAACAGTGGGTAGTGATTAATGGTGTAGCGTGTGGTGTGGTGGCGAACGTTGGTTTGGCGCAGC
TCATCACACTCTCGATTCCTGTACTGTTTGCTCTGTACCCTGTGGCGATTGCTCTGGTCGCATTGACTTTCGTGCGTCAC
AAACTGCCAAACCCACGGGTAGCATACCGTGCTGTGCTGTCCGTTTCTCTGCTGGTGGCGTTACTGGATGCGGCAAAAGT
TGCGGGCTTTGATGTTTCTGCGTTCAGCTTCCTACCTTTCTTTGAGTACGGTATGGGCTGGTTGCTACCGACGTGCGCTG
CGATGATCTGCATGTTCTTTATTCCTTCAGCATCATCCCCTGTTTTAGAAGAAGAGCTAGCATAACGCTCTTCAATAGCA
GATTAAGCGGGAGCCTTGGCTTCCGCTTTTTTATAGGGATCTTTTGCGGTTTATTCTGTTTACTAAGGCGGGATAACGTA
TTTTTTCCTGTATCTTCATCACATTTTTCAGTAGAATTCCGCGGTTAATTTCTATTCATAACCCGTAAGCCAACATGTTT
GAAATCAATCCTATTAAAAACCGCCTGCAGGATGTGTCTGAACGCACAAATATCCTGAGGGGGTATCTTTGACTATGACG
CCAAGAAAGAGCGTCTTGAAGAAGTCAATGCCGAATTAGAACAACCTGATGTCTGGACCCAACCTGAGCGTGCGCAAGCC
CTCGGTAAAGAGCGTTCAGCACTTGAAGCGGTTGTGGATACCATCGATCAACTGGATCGTGGTGTCGACGATGTCGAAGG
TCTACTAGAACTGGCCATCGAAGCGGAAGATCAAGAAACGTTTGATGAAATTGGTCCTGAATTGGATGAGCTAGAAGCGA
AACTTGAACAGCTCGAATTCCGCCGCATGTTCTCTGGCGATCACGATTCTTCCGATTGCTACCTTGACCTACAAGCCGGC
TCTGGCGGTACAGAAGCGCAAGATTGGACGTCGATGCTGCTGCGCATGTACTTGCGCTGGGCAGATGCTAAAGGCTTTAA
AACCGAAGTGATTGAAGTGTCGGAAGGCGACGTAGCAGGATTGAAATCTGCGACAGTGCGTATCATTGGTGATTACGCGT
ATGGTTGGCTACGTACGGAAACCGGTGTACACCGTTTAGTGCGTAAATCACCGTTCGATTCAGGTGGCCGCCGTCATACG
TCGTTTGCTTCGGCGTTTATCTACCCTGAAGTAGATGAAAACATAGATATCGAAATTAACCCTGCCGATCTGCGTATAGA
CGTGTATCGTGCTTCTGGTGCCGGTGGTCAGCACGTTAACACCACCGAATCGGCTGTACGTATCACTCACGTACCGACCA
ATACGGTCGTGCAGTGTCAAAACGATCGCTCACAGCACAAAAACAAAGACCAAGCGATGAAGCAACTTCGCGCCAAACTG
TTTGAATTGGAGCTGCAAAAGCAGAACGCCGAGAAACAGGCTAACGAAGATGCTAAATCCGACATTGGTTGGGGTAGCCA
AATCCGTTCTTACGTGTTGGATGATTCACGAATCAAGGATTTACGTACAGGTATTGAAAACCGCAACACGCAAGCGGTAC
TCGATGGTGACTTAGACAAATTTATCGAAGCTAGCCTGAAATCAGGCCTGTAAGCTTTTTACCGACAAACAAGGTACATG
CAAATGACTGATGCTGTTCAAAACGAGATTAATCAAGAGCAAATCGCGCAAGAAGAAAACAAACTGATTGCAGAGCGTCG
CAGCAAGTTGGATCACATCCGCAAGAACTGTAAAGCAAACGGGCACCCAAACTCGTTCCGTCGCGACAGCCTAGCGGGTG
ATCTGCAGAAGAAGTTCGGTGAAAAGAGTAAGGAAGAACTGGAAGCGCTCAATCACGTGGTGTCTATCGCTGGTCGTGTG
ATGGCAAAACGTGGCCCATTCTTGGTGATTCAAGAAACCTCTGGCCGCATTCAGGCTTATGCATCGAAAGAAGTGCAACA
AGAGCTGAAAGATAAATACCAAGGTTTGGATATCGGTGACATCATCGGTGTGCAAGGTGCCCTGCACAAATCCGGTAAAG
GCGATTTGTACGTCAACATGGAGCAATTCCAACTGCTGACCAAAGCACTGCGCCCGCTGCCAGAGAAATTCCACGGTCTG
ACTGACCAAGAAATGCGTTACCGCCAGCGTTACGTTGACCTGATCGTCAACGAAAACTCTCGCAACGCTTTCATTGTACG
TTCTAAGGTGATGTCAGCCATTCGTAACTTCATGATCTCAAAACAGTTCATGGAAGTGGAAACGCCGATGATGCACGTGA
TCCCTGGTGGTGCTAGTGCGCGCCCATTCATCACGCACCACAACGCGCTCGACATGCCGATGTACCTGCGTATCGCGCCT
GAGCTGTACCTGAAGCGTCTGGTTGTCGGTGGTTTTGATCGTGTATTCGAAATCAACCGTAACTTCCGTAACGAAGGTCT
TTCTCCACGTCACAACCCAGAATTCACCATGATGGAATTCTATATGGCGTACGCGGACTACAAAGATCTGATGGATCTGA
CGGAAGAGCTGCTCAGCTCTGTGGCGTTAGAAGTTCTCGGTTCAACCTCCATGCCTTACGGTGAGCATACCGTTGAATTT
GGTGGTAAATACGCGCGTATGAGCATGTTTGATGCGATCAAGCACTACAACCCAAATCACGCGCAGATCCAAGCTCTGAC
CGAAGAAGACATCCAAAACCGTGACCTCATGGTTTCTATCGCGAAATCCGTTCACGTTGATGTGGAGCCTTTCTGGACCT
GTGGTCAGCTTCTCGAAGAGATCTTTGGTGAAACGGCTGAGCCGAAACTGATGCAGCCAACTTTCATCACTGGCTACCCA
GCAGATATCTCTCCACTGGCACGTCGTAGCGATGACAACCCGTTCTTCACTGACCGCTTTGAGTTCTTCATCGGTGGCCG
TGAAGTGGCAAACGGCTTCTCAGAGCTGAACGATGCTGAAGACCAAGATGCGCGTTTCAAAGCCCAAGTGGAAGCGAAAG
AGTCTGGTGATGATGAAGCCATGTTCTATGATGCCGACTACATTACCGCTTTAGAGCACGGCTTACCGCCAACAGCGGGT
CAAGGTATTGGTATTGATCGTCTGGTTATGCTCCTGACCAATACTCACACTATCCGTGATGTGATTTTGTTCCCAGCGAT
GCGCCCTCAGCAATAATCACTGTAGATTGATTAAAAAGCCGCTCTATTGAGCGGCTTTTTTTATTTCCTCAAGAAATAAT
CGTGCCAAGTCGGTGCAATCTAAGTCATTCTTTTTACTGAATTATGACTTTCTCCCATAAGTTGATTAGAAAAATGGGCA
TTTGTTGGCTAGTCTTATCTGTGAGACAGATTCTAGTGCAAAGTCTCGCTAATGTAACGTCCGTAACCATGTAGTGGGTG
CGAATAGAATAATCCGCATCGTAACAATAAAAATAAGGAATATAGGTTCATGAGCACTCAATTCCGTATGGATTCAGTAC
CTGGCTCTCTTGTTGTGGTGGGAGGTACCTATGAACCCTGGCTGGCTGTGTTGGAAAAAGTGGGTTGGCGCTGTACTCAA
GTAGCAGATTTGCGCAAAGCCGATGCGTTATTTGTCGAGACTGGGCCATGTATTGGTATTGTGGATTTAAGCCATGATGA
ATTTAGCCTTAACGGGATTGCGAATTTGGTGAGTAGCCATAAGCAAGTCCGTTGGCTGGCGTTCATTCGTGAGGCGCAGC
TCAGTTCAGATACCATTTGCCAATTTATCGTTAACTTCTGTATCGACTTTTTTACTGCGCCGATCCCTGATGCTCAGTTG
TTGAGCACCATTGGTCACCAACTTGGCATGCTGAAGTTGGAAAAGAAAGTTTGGCCACATTTTGGCTCGGCCGGCAACAT
GGGCTTGATTGGGGAATCTATGCCTATGAAGCGTTTGCGCGATCAGATCAAACGCATTGGCCCGACCGATGTCAGTATTT
TGATCTATGGCGAAAGTGGTACTGGGAAAGAAACGGTGGCTAAGGCGATTCACAAAACATCGTCGCGTGCACAAAAACCT
TTCATTTCAGTTAATTGCCGAGCTATGTCAGAAAAGCGCCTTGAAAGCGAGCTGTTTGGTCTTGGCGAAACGGAGGAAGG
CCAACAACCCTTTTTGCTGCAAGCGGATGGTGGCACACTGCTGCTAAACGATATTTTGACCTTGCCTAAAAGCCAACAGT
TGAACCTACTGCGTTTCTTACAAGAAGGGACTGTGGAGACGCGCCAAGGGGTTCGTGCAGTCGATGTGCGTATTCTGGCC
GCCAATTCGTCAGACATCGAAAAAGCGCTGATCGATGGTGATTTTAACGAAGAGTTGTACCACTACATTAACGTATTGCG
GATTAATGTGCCTAGTTTGAAAGAGCGCGCATCGGATATCGTGCTACTTGCTAAACACTTTTTGCAAGAATACTCCAAAG
AGTACAACGCCCAGGCGCGTAGCTTCTCTGATGATGCCGTACGTGGGTTAACTCGCTACCATTGGCCGGGTAATGTGCGT
GAGCTGATGAACCAGATCAAGCGTGTGGTATTAATGTCAGATACTGTGGTGCTGGATGAGTCTCAGCTCGATCTTCCCAA
GCGCAGTGATGGCCGTCGCAGCCTGAAAAGCATTCGGGAACGCTCCGAGCGTGATGCACTGCTGCTGGTGTTGGAGTCGC
ACTCTGGGCAAGTTTCAACGGCAGCCAAAGAGCTGGGAGTATCGCGTGCAACCATGTATCGCTTACTGAATAAACACAAC
TTGATCACCGATGAAAACTTCTAAGTTTTGCTGATTTACCTTGTACTCATGTTCAGCCACTTGGTTAAGTGGCTGAATTT
TTTGTAGTACAGACTGTTTTTGGGACGTCTTTCTACAGCGAATTTCAGTGTTATGGCTTATTCCGAGTATCAATCTTTGG
ATGCATATAGCGCCTTGTGTTTATTCCTTGGCTGAATATTTTATTCATAAACGCGATAAAAACTCTGACTTAGCGAAAAA
CGCTGTTTTTTCGAGCATGTGTAATAAGATGTTGAATATTGTTACCTGAGTTGTTTAGAATTTAATCGTAAGTTTCACTT
ACTCAATATCACCTTTCTTTTGGATTAATTGACTTTGCTTGGAGGCGCATCATGGCACATTTCGTATCTGCATCATTGCT
TTGCGCTTCTGATCTTGATTCAACCCAAACTGCACTCCGAGATTTTCCCGTGTGCGCAATGGGCAATGATTTGAGCAAAG
ATCACTGAATTAATCCGTAACCTCTTATTAGGCTGCGGAAAATGGCAGCTGAGTAGGAGTGTCTTCTGACTTTTCCCTTT
CGATCGTCATTTTCCCCAGCAAAACCACTGGAGAAAATACCATGCGTCAATCTATTTACTTACAATTAGCTGTGTTACTG
GTTCGTGCTGAGCTGCGTCGTGAGGAGCGAGTGTGGAAGCGTAAAGTGCGCAGAAGTAGTTACCATCTACCTTGGAATAA
TCCGCATTTGTTGCGTGATATTGGCTTGGAAACGGATGGTCGTCCAATCGGCTTGAGTTTACCGGATGCTGTTGTCGCGG
AACGCCGTGTGAGACATATTCGTCGAGTGTTAGCTGCGCGAATACCGACGTAATGCTAAGGGGCTGGTCTGTGCACCAGC
CCCCACATCACTAAGGACAGGGATTGGAATAAGTGGTTCCAATCTCCTGAATTTTTTGCAGAAGTTCTGCATTTAATGAA
ATATCCAAACTATCCAAATTCGATTTTAACTGCTCCATCGTTGTGGCTCCGATAATATTCGAGGCCACAAATGGGCGCTG
ATTAACAAACGCCAGTGCCATTTGCGCAGGATCGAGCCCAAATTGCTGGGCTAATGCGACATAGGCTTCTGTTGCAAGAA
TGCCTTGTTCTGTAAAGTAGCGTGAGAAGCGTTGATGCAGTGTACAACGCGCACCCGCAGGACGAGCACCATTGAGATAT
TTACCACTTAAAGCACCAAAGGCGAGTGGCGAGTAAGCGAGTAGCTTAACGCCCTCCAGATGACTTATTTCGGCAAGTCC
CACCTCAAAACTGCGGTTGAGCAGATTATAAGGATTCTGGATCGAGACAATTCTTGGCAGTTCATGCTTTTCTGCAAGAC
GCAGGTAGCTCATCACTCCCCACGGCGTTTCATTAGAGACTCCGATATAACGCACTTTACCCATGCGCACCAAATCATTG
AGCGCTTCCAGTGTTTCAATCAGCGTTACTTCTTCTTGCTTGTCTGGATAAGGGTAGTTGAGCTGACCGAAAGTATTGGT
TTGGCGCTGCGGCCAGTGAAGTTGATACAGGTCGATATAATCCGTTTGCAGACGACGTAGGCTATCATCGACCGCTTGAT
GGATATTGCGATGATCGAGCGCCATTTTGTCGCGAATGTAAGGCACATTGCGTGGACCAGCGACTTTGGTGGCGAGCACG
ATTTTCTCTCGCTTACCGGATTTAGCCAGCCAATTGCCAATAAACTCTTCGGTTTTACCTTGGGTTTGTGCCGTTGGCGG
AACCGGATACATCTCCGCCGTATCGATAAAATTCACTCCACGCTCGAGAGCATAATCGAGCTGTTGAAAGGCATCAGCTT
GCGAATTCTGTTCACCAAAAGTCATGGTACCTAAACAGATCTTGCTGATTTCGAGGCTGGAATGAGGCAGCTTGGTATAT
TGCATAGCACTTCCTTGTCTTAGAGCCAAAGAACGAATGATATTCCCTTGTATTGGAAGTTGAAGCCGAGTGATGGTGGC
GACTTCGTTACATTCGAAATAAGAAAAATCACAGAGGTTTGCGCTGTCGCCACAAAGAGAACCCAGTCACGAGGGAGACA
GTTTTTTCACTATAAGCGAGTCACGACACTGCGAAAACAAAAAAGATCGTTGTGAAGATAACTAGGCGTAATAGCGCTGC
AGAATTTGCGCAGTAAATTGGGTACGCAGATAAAAACCACGTGGCAGGGCTTTGATTGGGCGTCCGTTGGCCCCATAGGC
TTCAGTGAGCGCTCGACCGTTGGCGGCTTTAGGGCGCAGTTGCAGCACTTCACCGTGTTTAGCGGTAATTTGTGCCACTT
TACCCAGCACAATCCATTCCATTAGCTCTTCCCAGTCCGCTTTGAGCCGCGCTTCTTCTTCGGGAGAAGGGCTCCACAGC
AAAGGAGAGCCCACACAGCGCTCAGCGAGCGGGATCTCGCGCTCACCTTGTACCGGGATCCAGAGCACCTTAGAGAGCTT
ATTGCGCACATGACTTTGCTCCCATGTTAAGCCATGAACTCCGGTGAGTGGGGCGACGCAAACGAAAGTGGTCTCCAACG
GTTTTCCGGTGTAACTGATGGGAATGCTCTTTAACTCAATCCCGAGATGTTCAAAATCTTGTTGTGGACGACTGCCTGCT
GTCGCCCCTAAGTGCCATTCCAGTAACTGGCCTACCCAGCCTTTGTCTTTACGCAGATCTGGCGGTACGGTCATGCCTGC
TTCATCGGCGAGTTCAGCAAAACTTAGCCCTGCAATTTGTTGGGCTCGCGTGAGTAATTCTTGTTGAGTCGTCGGTGCTG
GTTTCATAAAGGCTTTCGGTTTGGATAATCACAGTGGGGATTGTACTGATTTTGCTTGCGCTTGCCATGGATGAACGATT
TTTGATGCTTGAAATGAGATTAAGAGGTCTATTGATGAGGTTATCCACAGCTTTATTTTGTTGGCTTGAGAGTAGGCTAA
GGTATGGATCAATAAACAGTACCCAGAGAGGGCCTACTGAGATTGGATTGATGCTTCTCTCGACGATTGAGCACCCACAA
AGGTGTAAGGATGACGAATTGATGGATCTTTAACCTTCTGGTGAGGATCTTCATGTGGTCTGGTAGGTTAAGTTTCTGAT
TATGGAATGATTTGATTTAACCTTTTGTTTTTCAGTTATTTTTTGTTGTTTTTCTTTCTGGTTGTTAGATTGGTCATTGT
TGATAAATGCCTTTTTTTACACAGCCCCCAAGTTTCTTCACACGGTTATTCACAGAAAACGTGAATAAATGCGCGGTATG
TCTCATAAAATTGTTGATAACTTAGAACTGGCACAGAACTTATCCTTTTTTATCCCATTTACTAATAAATATCGGGCTAA
TCACAATAGTAAGTTTGCTCCGCTTGGGGATATGTGGAAAAATCAACGCAATTAAAGAATTTACTAGAGGTTTGCCAGTG
ATCGATGGCGATGGTTACCGGCTAAATGTCGGGATTGTGATTTGTAACAACCATGGTCAGGTTTTCTGGGCGAAACGATA
CGGGCAACATTCATGGCAGTTCCCTCAGGGGGGAATCGATGATGGAGAATCTCCAGAGCAAGCCATGTTCCGTGAGCTAT
ACGAAGAGGTTGGGTTAACCAAAAAAGACGTCAAAGTGATTGCAACCAGTCGTCATTGGCTGCGTTATAAGTTACCAAAG
CGTTTGGTACGTTGGGATTCTCAACCTGTCTGTATCGGACAAAAACAGAAATGGTTCTTGCTGCGTTTGGAATGTGATGA
GTCGAAAATCAACATGCAACGTGGCAGTTCCCCTGAGTTTGATGGTTGGCGCTGGGTAAGCTACTGGTATCCGGTTAGGC
AAGTGGTGTCGTTTAAGCGTGATGTTTATCGCCGCGCAATGAAAGAGTTCGCCTCATTAGCGATGCCATTTAAAGAACGG
AAAGTGAAGGGCAAACGCAACACTCACAGAGGTTAAGCATGCTTTCTCAGCTAAGGGACATAGTAGAACAAGTTTCAAAA
GTCGAAGACGTCTATCAGGCGTTGGATATTTTTGTAAAGCAGACCTGTGAGGCGATGAGCACAGAGTGTTGTACTGTCTA
TTTAGCGAATGAAGAGATGCACCGTCTGGAATTGATGGCCACACAAGGTCTGAAGTTCAAGGGCGATAAGATCCATATTG
ATTTTGATGAAGGCTTGGTCGGGTTGGTTAAACGTTCTGCCGAACCGATTAACTTAGCCGAAGCCTCAAAACATCCGAGC
TTTAAATATTTTAAGCAGTTGGGTGAAGAGGTTTATCACTCCTTCCTCGGTACACCGATCATCTATCGCAAACAGGTGCT
TGGTGTGCTGGTGGTGCAGCAAAAATCTCCCCGTTTATTTAGCGAGATGGAAGTCTCCTTTTTAGTTACCCTTGCTGCGC
AGCTCGCGGTGCTGGTGGCGCATGCTCAAACGCAAGGTCACTGGCGTTTATCCAAAAAGCAGCAGGCCATTACGGGTGTT
GCCGCCTCTTCTGGGGTCGCGATTGGTGAGTTTTGGTGGGATGATACCCAGCCAGATCTGTCCGAAGTGCTACCCGCCTC
AGCTCTGGATCCTGATTTTGAGCAAGAGCGTATTGCCTTGGCAGTAGAGAATGCGCTGGCCGATTTTCGTCGGATGCGTA
AAAAGCTCGATGGGGATATCAACAAAGAAGCGTTAGCCATTTTTGATCTGTTCACTCACTTATTGAACGATCCTATGCTG
CGGAAAGATCTCAAAGCGCAGATCCAAAAAGGGGATCGTGCCGATTGGGCGCTGCGCCAAGTGGTCGAAAGTTATTCGAA
CCGTTTTGCGCGCATGTCGGATGTTTATCTGCGAGAGCGAGCGCAAGACATTCGTGAGTTAGGACAACGTTTACTGTTTT
TCTTGCTCAATACCGAAACCAATCAGCCCAAAATTGATAAGCCGGTTATCTTGGTGGTGCGAGAGCTGACCGCGAGCGTG
TTAGCCGCACTGCCCAAAGATAAGCTGCTGGCTGTCGTCTCTCTTGAAGGCGCGGCCAACTCCCATGCGGCTATTTTGTC
GCGCGCGTTAGGCATTCCTGCGGTGATGGGGGTATCGATTAACCTGCGCGATCTGAATGGCAAAAAAGGCATTGTCGATG
GCTACAGCGGTAAGTTATTCATTTCGCCTTCGAAAACAATTCTGAATGAGTATCGTGCCTTAGCGAATGAAGAGCGTGAG
CTGTCGCGCATGGTCAATGAGGCGATTCGTGAGCCCGCATGTACTCTTGATGGCGCACGAATCGAATTGTTACTGAATGC
CGGTTTGAGTGCCGATACCAGTATTGCCGTCAATCAAGGGGTGGATGGCGTTGGGTTGTATCGCACAGAAATCTCTTTCT
TACTGCAGCACCGATTTCCCTCAGAAGAGGAGCAGACTCAGCAATATCGGCATGTGCTGAACACTTACCCTCATCAACGT
GTTGTTATGCGTACGCTCGATATCGGTGGTGATAAGCCTTTACCTTACTTGCCGATTGAAGAAGACAACCCATTTCTCGG
TTGGCGTGGTATCCGTTTTACCTTAGATCATCCTGACATTTTTATTATCCAACTGCGCGCCATGCTCAGAGCAAGTGCGG
AGTCGGGGAATTTATCCATCTTGCTGCCGATGATTTCCGGTGCCAAAGAGCTGGATGATGCGCTGAAATTTATCTATCAA
GCCTATCAAGAAGTTTCGCAACAAGATCCACGCGTGGTGATGCCGCAAATCGGGATCATGCTCGAAGTACCTTCGATGCT
GTATCTGCTGCCACTGATTGCCGATAAAATTGATTTCGTCTCTGTCGGTACAAACGATTTGACCCAATATCTGCTTGCCG
TCGATCGTAACAATGCGCGTGTGGCGGATGTGTATGAATCTATGCATCCTGCGGTGGTGATGGCACTGAAGCAGATCCAA
CAGACTTGCGCGACCCATCAAATACCCGTGTGTGTCTGTGGTGAGTTAGCCGGAGATCCGATTGGTGCTTTGCTGTTGAT
AGGGTTAGGCTACACCACCTTAAGTATGAACACGTCTAACGTCGCTAAAGTGAAATATCTGGTGCGACACTCTGAACTGG
CGGAATTAACCCAGCTCGCTGAGCAGGCATTAACCCAACCTTATGGACGAGAAATCTACAATATGATGCTCGCCTATATC
GAAAAACACGGTTTTGCAGGTTTTGTCCGTGCAGGCAAAAAATAGGAACCAAATGTGAATATTGAACTCTTAGCTATACT
GCTGCTGTTAGGGGCAGTGGTGGGTGTGCTTGCTGGCTTATTGGGCATTGGTGGCGGCTTACTGGTGGTCCCCGCTCTAC
TGTTTTTACTGCCTTATGCTGGCATCTCGACCGAGATTGTGATGCAGCTTGCGCTGGCCACATCGTTAGCGACGATCATA
CTCACATCAGGCTCATCGGCACTAAACCATCTAAAGCTGGGTAATGTCGATGTTTTTGTCGTGAAATGGTTAATGCCGGG
TGTGGTGGTCGGTGGGTTTTTAGGCTCAGTGGTTGCAGAATGGATCCCAAGCCAATATTTACCCAAAGTGTTCGGGGTCA
TTGTGCTCTGTTTGAGTGTGCAGATGTACCGTTCGATACGTGCATTACAAAATCATCCAATGCCAAGTGCATGGATTACC
ACCTTGTGCGGTACCGGAATTGGGGTGATCTCAAGTTTGGCCGGTATTGGCGGCGGTTCTTTATCGGTGCCTTTTTTGAA
TCGACATGGCATTGAAATGAAAAAGGCGATAGGTTCTTCATCGGTCTGTGGTTTTGCGATTGCGATATCGGGCATGATTG
GTTTTATTTTGCACGGTTATCAAGTGGAGAACTTACCACAATACAGCCTTGGTTATGTTTATTTACCTGCATTGTTAGCG
ATTGCTACAACATCGATGCTTACCACGCGAATTGGCGCTAAACTTGCCACCCAAATGCCAACAGCAAGGCTTAAGCGATT
CTTTGCCATTTTTTTAATGTGCGTCGCTGTGACCATGTTGTTCCAGTAATACTCATTGTTTATAGAGAAGGTTTGTTATG
CCTCAGGGTTATCTGCAGTTTCCCAATATTGACCCCGTATTGTTTTCGATCGGCCCTCTAGCGGTGCGCTGGTATGGCTT
GATGTATTTGGTGGGTTTCCTTTTTGCTATGTGGTTGGCCAATCGCCGAGCGGATCGCGCGGGCAGTGGTTGGACGCGTG
AGCAAGTCTCTGACTTGTTATTCGCCGGCTTTTTAGGTGTAGTGATCGGTGGCCGAGTTGGTTATGTGATCTTCTACAAT
TTTGATCTGTTCCTTGCTGACCCTCTTTATTTATTCAAAGTGTGGACTGGCGGTATGTCCTTCCACGGCGGCTTATTGGG
TGTGATCACCGCCATGTTCTGGTATGCGCGTAAAAACCAACGCACCTTCTTTGGTGTGGCCGATTTTGTTGCCCCCTTGG
TGCCATTCGGTTTGGGGATGGGACGTATCGGTAACTTTATGAATAGTGAACTTTGGGGACGAGTAACGGATGTGCCTTGG
GCTTTTGTATTCCCTAATGGTGGCCCACTGCCGCGCCATCCTTCACAGCTTTATGAATTCGCCTTAGAAGGCGTGGTTCT
ATTCTTTATTCTTAATTGGTTTATTGGTAAACCTCGTCCGCTAGGCAGCGTATCCGGACTGTTTTTAGCTGGATACGGTA
CATTCCGCTTCCTTGTGGAATACGTCCGTGAGCCAGATGCTCAGTTGGGGCTGTTTGGTGGTTTCATTTCAATGGGGCAA
ATCCTCTCCTTACCTATGGTGATCATCGGTATTTTGATGATGGTTTGGTCTTACAAGCGCGGTTTGTATCAAGACCGTGT
AGCAGCAAAATAGGGTAGTTAGGTGAGACAGTATTTAGATCTTTGTCAGCGCATCGTCGATCAAGGTGTTTGGGTTGAAA
ATGAACGAACGGGCAAGCGTTGTTTGACTGTGATTAATGCCGATTTGACCTACGATGTGGGCAACAATCAGTTTCCTCTA
GTCACTACACGCAAGAGTTTTTGGAAAGCCGCCGTGGCCGAGTTGCTCGGCTATATTCGTGGTTACGATAATGCGGCGGA
TTTTCGCCAATTAGGTACCAAAACCTGGGATGCTAATGCCAATTTAAACCAAGCATGGCTCAACAATCCTTACCGTAAAG
GTGAGGATGACATGGGACGCGTGTATGGAGTTCAGGGTAGAGCTTGGGCTAAGCCTGATGGTGGTCATATTGACCAGTTG
AAAAAGATTGTTGATGATTTGAGCCGTGGCGTTGATGACCGAGGTGAAATTCTTAACTTCTACAATCCGGGTGAATTTCA
CATGGGGTGTTTGCGCCCTTGCATGTACAGCCATCATTTTTCATTGCTGGGTGATACCTTGTATCTCAACAGTACTCAGC
GTTCATGTGATGTGCCCTTGGGGTTGAATTTCAACATGGTGCAGGTTTATGTGTTCCTTGCGCTGATGGCACAGATCACA
GGGAAAAAGCCGGGCTTGGCGTATCACAAGATCGTCAATGCGCACATTTACCAAGATCAACTCGAATTGATGCGCGATGT
GCAGCTAAAACGTGAGCCATTCCCAGCGCCTCAGTTCCATATCAATCCAAAGATTAAAACACTGCAGGATTTGGAAACTT
GGGTCACTTTGGATGATTTTGACGTCACCGGATATCAGTTCCACGATCCTATTCAATACCCGTTTTCAGTCTAATCCCGT
ATTCAGGCGGTATGGCTTGATGGGTTTTACATAGGAAAAGCTCCCGAAGGTCGGGAGCTTTTTTTATACAGATGATGCTT
TAACGCTTAAGCGGTTAGGGCAAGAATGCTGCCGGGGATGACGACAAACACACCCAATAAGTAACTCACCACCACCATTT
TGCTCTTACAAGCCCAAGTTGAGATGAGCTCAGCACCTTTAATAGGCAGTTCGCGTAAGAAAGGAATACCGTAAATCAAG
ACCGTAGCCATCAAGTTAAAGCTTAAGTGCACCAGCGCAATTTGCAGAGCAAACACGGCAAACTCACCAGAGACAGCGGT
TGCGGCGAGCAGAGCAGTAATACAAGTGCCAATGTTCGCACCTAAGGTAAATGGGTAGATTTCACGCACTTTCAGCACGC
CAGAGCCCACGAGAGGAACCATTAGGCTGGTTGTGGTCGAGGATGATTGAACTAATACCGTAACCACTGTACCTGAAGCA
ATACCGTGTAGTGGACCTCGGCCAATCGCATTTTGTAGAATTTCACGTGCACGGCCAACCATCAAACTCTTCATCAGTTT
GCCCATCACCGTAATGGCGACGAAAATGGTCGCGATACCCAATACGATAAGTGCGACACCACCGAAAGTATTACCCAATA
CCGAAAGCTGGGTTTCAAGACCTGTTATGACAGGTTTGGTAATCGGTTTGATAAAGTCAAAACCTTTCATGCTCATATCG
CCAGTCGCAAGCAGAGGCGAAACGAGCCAGTGTGAGACTTTCTCTAAAATTCCAAACATCATTTCTAGAGGTAGGAAGAT
CAGCACCGCGAGAAGATTGAAAAAATCGTGGATGGTGGCACTGGCGAAAGCACGGCGAAACTCTTCTTTACAGCGCATAT
GGCCAAGGCTGACGAGAGTATTGGTCACAGTAGTACCAATATTGGCACCCATCACCATAGGAATCGCGGTTTCAACCGGT
AACCCACCGGCAACGAGACCAACAATAATAGAAGTCACCGTGCTTGAGGATTGAATCAGTGCCGTTGCCACTAAACCAAT
CATCAATCCTGCAATTGGGTGGGAAGCAAATTCAAATAGAACTTTGGCTTGATCGCCGGTTGCCCATTTAAAACCGCTGC
CGACCATCGCGACTGCAAGAAGTAGTAAATACAGCATGAAAGCCAAGTTTGCCCAACGTAGGCCTTTCGTGGTCAGCGAA
ATCGGCGCTGCAGGGGAAGTTGCTTGGTTTATCATTATTTTCTCCGTGGACCGTTGTTAAGGGTTCGGTCGATTGTTGAA
TTCGAGGCTGATGGTAGAGAGGAAATATTTCACTAATATGACATTTCGGTGTAACTGATGAGTTATTCGTCAATATTGCA
ACATGCTTAAAAAATGAGTGACAAGGGTTTTGTTAACTTTATGTTTTATAATGGGTTTGTGACCGGTGCCACTTGGTGGT
TGGGTTGTAACAAAGTGTGTAATGAGCTTGTCGATAGGCCGCGGGTGCTATCAGTTTATGACAGTTCGTATTTTTGTTTA
TGAAAAATCCTAACTAAACGGTTTATTGTTTCGGTTTATCCGAACTTATTGTTGTAAAAGATCGCATCTGTTATAAGGAA
AACGGGATTTCTAGCGGGTAGTCGATTTCATGTCTCATCTTAACTATAACCACCTCTATTATTTCTGGATGGTGTGTAAA
CAAGGCTCGGTAACCAAAGCGGCCGATGCTCTGTTTTTAACGCCCCAAACCGTGACGGGGCAGATCAAAGCTTTGGAAGA
TCGACTTGATGGTAAGTTGACGAAACGTAATGGGCGCAGTATTGAGCCGACTGAATTGGGACAGTTGGTCTTTAAATACG
CTGATCGTATGTTTGGCTTGAGTTATGAAATGTTGGATATCGTTAACTATAGCCAGCGTTCAAACTTGTTGTTTGATGTG
GGTGTGGCAGACGCCTTATCCAAAAGATTGGTGAGCAAAATATTGCTGACCTCAGTACCCGGTGATAACCGGATTCATCT
ACGCTGCTTTGAATCAACCCATGAGATGCTATTAGAGCAGTTAGCCCAGCATAAGTTGGATATGATCTTATCTGATTGCC
CAGTGGATTCGAGCCAAAGTCCCGGCTTATTTAGTAAAAAACTCGGTGAGAGTCGCATGAGTTTTTTCAGCTTTGGTGAC
GTGGATTTTGCGCCATTCCCCGCGGTGTTGCAGAGTAAAAAATTGTTAGTTCCAGGCAGTCGAACCGCAATGGGGCGTAA
AGTGCGGCAGTGGTTTGATCGTCAAGGGTTACAACCACATATTCTCGGTGAATTTGATGACTCTGCTTTAATGAAAGCGT
TTGCTATCTATCACAGTGATGCCGTGTTTATGGCTCCCTCTTTTTATGTCTCAGAAGTGGATGCGGAATCATCATTGAAA
CTCATCGGACATGTGGATGAGATTAAAGAGGAGTATTATGTCATCTTCGCTGAACGCATGATCCAGCACCCAGCAGTAAA
AAATGTCTGTGATGCTGATTTTACTAACTTATTTTTGTGAATAATTATCACTGTTAAGTCTTTGATCACTACCCAATGAT
AAGTGAAAACAATAAACTAGCGTTCTTGATTAGTTTTTTATCATTATCAGCGAGTTTTCTCCGCTTTCACCATTTCGACC
CATCATGATCACTCAACCGAATTACGACATCGGTGATTAGAACGACAGAGAAAAGTGAATGAATGGGTTGGAATTAAAAT
GCCGTATTTAAAGGGGGCACCAATGAATCTCCAAGAGATGGAAAAAAATTCTGCCAAAGCGGTAGTTTTGCTCAAAGCGA
TGGCCAATGAGCGGCGACTGCAAATTTTATGTATGTTACTGGACAATGAACTGTCGGTAGGGGAATTGAGTAGCCGTTTG
GAACTCAGCCAATCTGCTCTTTCTCAACATCTAGCGTGGCTACGTCGTGATGGTTTAGTGAATACACGTAAAGAAGCGCA
AACTGTGTTTTATACGTTGAGCAGTACAGAAGTGAAGGCGATGATTGAACTGTTGCACCGTCTTTATTGTCAGGCGAATC
AGTAGGGTGGTCGAAAAAAAGGTATAAAAAAACCGGCGTAGGCCGGTTTTTTGTTGCTGAAGATCAAACTCTATTACAGA
GCGTTGATAGCAGCAAAGAAGCGAGACTTGTGACGAGCTGCTTTATTCTTGTGAATAAGGCCTTTAGTCGCCATGCGGTC
TAGGATTGGTGTAACTACAGCGAATGCAGCAGTTGCAGCTTCTTTGTCGCCAGCAGCGATTGCAGCAACAGTTTTCTTCA
TGTAAGTGCGCATCATAGAACGACGGCTAGCATTGTGCTGGCGACGTTTCTCAGCTTGGATAGCGCGCTTCTTAGCAGAT
TTGTTATTTGCCAAGGGTCTAACTCCCAAAAACTTAGTTCGGTGACATTTTAAGGGCGGGAAATATCCCCGATTTGCTCT
TTAATGTCAAATGATTTGTGCAAAAACCCAACTGGACCAAACAAACTTGGTATCGAAGAGCCTTCGCGGTTAAGATGGCG
GGGATTCTATCAGCATTTTTTTACCAATGCTAATACTTATCTGATCTCACTATGACATTCTTATCCTTTCGAATCAGATA
ATGTGGTTTTGACTCTTTGTTCGAGGTTACCGTGAGTAAACGCTTACTCAAGTCTGGCATCATTGTAAGTGCTATGACTT
TGATTTCTCGTGTTTTAGGTTTAGTGCGCGATGTGGTTGTGGCCAATTTGATGGGCGCAGGTGCCAGTGCTGACGTATTC
TTTTTTGCCAACCGAATTCCCAATTTTTTACGCCGATTATTTGCAGAAGGGGCCTTCTCTCAAGCATTTGTCCCGGTCTT
AACCGAATATCACGCCTCGGGTGATATCAATAAAACTCGAGATTTAATTGCGCGAGCGTCGGGAACTCTCGGTGTTTTAG
TGACCATAGTGACGCTAATTGGCGTGCTCGGCTCTGGCGCAGTCACCGCATTATTTGGCGCAGGTTGGTTCTTAGACTGG
CTGAATGGGGGGCCTGCAGCAGGAAAGTTTGAGTTAGCGAGCTTACTGCTCAAGATTACTTTTCCCTATTTGTGGTTTAT
CACCTTTGTTGCCTTGTCTGGGGCAATTTTAAACACCTTAGGTAAGTTTGCCGTCTCCTCTTTCACGCCAGTTTTCTTGA
ACGTGATGATGATTCTGTGTGCTTGGTACCTCTCGCCAAATCTAGAACAGCCGGAAGTGGGCTTAGCAATAGGCGTATTT
TTAGGTGGTTTAGTCCAGTTTTTATTTCAACTGCCATTTTTGATCAAGGCTGGAGTGCTGGTTAGGCCTAAATGGGGCTG
GAAAGATCCTGGGGTGGTGAAAATTCGCACACTGATGATTCCTGCACTGTTTGGAGTATCGGTCAGTCAAATCAACTTGT
TATTTGACTCCTTCGTGGCCAGTTTTCTGCAAACCGGTTCGATCAGCTGGCTCTATTATTCGGATCGCCTGCTGGAGTTT
CCCCTCGGTTTATTTGGGATTGCGATTGCCACAGTAATTTTGCCTGCCTTATCGCGTAAACATGTTGATGCGCACAGTGA
TGGCTTTGCCCACACCATGGACTGGGGGATTCGCATGGTCACGTTTCTCGGCATTCCTGCCATGCTGGGTTTGATGGTAC
TGGCAAAACCTATGTTGATGGTGCTGTTTATGCGCGGGGAATTTACTCCAAGCGATGTAGAGCAAGCGTCCTATTCGTTA
CTCGCTTACTCATCTGGCCTGCTCAGCTTTATGTTGATCAAAGTGTTAGCGCCGGGATATTACTCACGTCAAGACACGAA
AACCCCCGTACGTTACGGAATTATCGCTATGGTCAGCAATATTGTGCTTAACGCGATCTTTGCGTGGTTTTACGGCTATG
TTGGCTTGGCGGTCGCGACTTCGATGTCCGCTTTCCTCAATATGGCACTGCTTTATCGTGGTTTGCACTTACAAGGTGTT
TATCATCTGACTCGCAAAACCGTCTGGTTTGTTGCGCGACTGGCGATGGCGGGAGCGGTAATGACTGGTGCGCTTTTGTG
GCAGTTAGACACTATGGCTACATGGCTGAGCTGGGGAATCAGTCAGCGCGCATTGACGCTGACAGGCTTGATTGGCCTTG
GCGTGGCATCTTATCTGGCTATTTTGCTGTTACTGGGTGTTCGTCTCAAAGATCTAAAAGCGGCGACAGAGTAGCGAGCT
TTAGGTATAATCCGCCAGTTTCGCACCATGAGAATCAAAATATAGGTTTTAAGCATCTTCCGATGGAATTAATACGCGGT
ATTCATAACATTCAATCTCGCCATCACGGCTGTGTATTGACGATTGGCAACTTTGACGGTGTTCATCTTGGTCATCAACA
AGTGCTCAGTCAGGTGGTGCAGCGTGCCCAGCAGATGGGTTTGCCTTCGGTAGTGATGACGTTTGAACCTCAGCCCCTAG
AGCTGTTTGCCAAACAACAAGCGCCCGCGCGTTTAACACGTCTGCGCGATAAGTTTGTGCAACTCAGCAAACTCGGGGTT
GATCGCCTGCTGTGCGTTAATTTCAACCATCATTTTGCCCAATTGGATGCCCACACGTTTATTCGTGACTTGTTGGTGAC
CCGTTTGGGTGTTAAGTTTCTGGTGGTTGGTGATGATTTCTGCTTCGGTAAAGAGCGTCAAGGTAACTTTGCGCTGCTAC
AACAGGCAGGGCAAGCCCTAGATTTTGAGGTGGTGAGCACCCAAAGCTTCTGTTTGCAACAACTGCGCGTGAGTAGCACC
GCGATTCGTGAAGCGTTAGCGGCTGACCAATTGAGCAGTGCCTCGGCTATGTTGGGGCGCCATTACAGCATCAGCGGTCG
TGTCTCGCATGGTCAAAAACTCGGGCGAACGATCGGCTTTCCCACCGCCAACATTCCACTGAAACGTTGTGTTTCTCCGG
TTTCTGGAGTGTATGTGGTTGAAGCCTATGGTTTGGGCCCAACGCCAGTCGGTGGGGTTGCCAATATCGGTAATCGTCCG
ACGGTCGATGGTGTTCGCCAGCAGCTAGAAGTGCACTTTTTTGACTTTCAAGGCAACCTGTACGGAAAGCAGTTGGAAGT
CGCGCTGTTACATAAACTACGTGATGAGCGCAAATTCGCCTCTTTTGAGGCACTAAAGCAACAAATTGAATTGGATGCTG
AAGCAGCAAGGGTGTGGCTGCGTCAGCTTAAGGGTTGCTCGGTTGATTCCACCCAGCAACAACATGTCTAACTTCGCCCA
ATATAACGGAATTAAGAATCGATGAGTGAGTATAAAGATACCCTGAACCTTCCTGAAACAGGGTTTCCAATGCGCGGCGA
TCTGGCCAAACGCGAGCCAGAAATGCTGCAACGTTGGTATCAAGAAGACCTGTACGGTGCGATCCGTCAGGCTAAAAAAG
GCAAAAAATCTTTCGTATTACACGATGGCCCTCCTTACGCCAACGGTGATATTCATATTGGCCACGCTCTGAACAAGATT
CTTAAAGACGTCATTATTAAATCGAAAACCCTGTCAGGTTTTGATGCGCCTTATATTCCGGGTTGGGATTGCCACGGTCT
ACCGATCGAATTGATGGTAGAGAAGAAAGTGGGCAAGCCGGGGCAAAAAGTCACCGCGGCCGAATTTCGTGAAAAGTGTC
GCGAATACGCGGCAGGCCAAGTGGAAGGCCAAAAAGAGAGCTTTAAGCGTCTTGGTATTCTGGGCGAGTGGGATAAGCCT
TATCGCACGATGGACTTCGTAACCGAAGCCAACATCATCCGTGCACTAGGCAAAATTGCTGATAACGGCCACTTGCTGAA
AGGTTTTAAACCGGTTCACTGGTGTACCGACTGTGGTTCAGCACTGGCTGAAGCGGAAGTCGAGTACAAAAACAAAGTTT
CTCCTTCGATTGACGTTCGTTTTAAAGCCGCTGATGAAGCCGCTGTGCTGGCTAAGTTTGGTCTGGCTGCTGGCCATGAA
GGCAAAGGCGATGTGTCGATTGTGATTTGGACAACCACACCTTGGACACTGCCAGCTAACCGCGCGGTATGTCTGCGTGC
AGATTTAGAATATGTACTGATCCAAGTTGAAGGTGAGCAACCAGAGCGCATTATCGTGGCTTCTGAGCTGGCAAAATCGG
TGATGGATCGCGCGGGCATTGAACACTTCCATAACCTTGGTTTCGCAACTGGTGCCGATCTTGAATTAGTACAGTTCCAA
CATCCATTCTACTCCTTCACTGTGCCTGCCATTTTAGGCGATCACGTGACGACCGATTCTGGTACCGGTGTGGTACATAC
TGCGCCGGGTCATGGTCAAGAAGACTTTGCCGTTGGTCAACAGTACGGTTTGGAAGTGGCAAACCCTGTAGGTTCAAATG
GCGTATATCTGCCAGACACTGAGCTGTTTGCGGGTCAACACGTATTTAAAGCCAACGATTCAGTGTTGGAAGTGCTGAAA
GAAAAAGGCGCGTTGTTGCATCATCACGCGTATGAGCACAGCTACCCACACTGCTGGCGTCATAAAACGCCGATCATCTT
CCGTGCGACACCACAATGGTTTGTCTCTATGGAACAAGCGGGTCTACGTGAACAAGCTCTGACGGCAATCAAAGGCGTAC
ATTGGATGCCGGATTGGGGTCAAAGCCGTATCGAAGGTATGGTGGCAGGTCGCCCTGAGTGGTGTATCTCTCGTCAACGT
ACTTGGGGCGTGCCGATTGCACTGTTCGTGCACAAAGAAACCGCCGAACTGCATCCAAACAGCGCTGATCTGATTGAGAA
AGTGGCGCAACTGGTTGAGCAAAAAGGTATTCAAGCATGGTGGGATCTCGATACTGCGGAACTGCTTGGCGCTGAAGATG
CGGCCAACTATGAAAAAGTGCTGGATACGCTAGATGTATGGTTTGACTCAGGGGTGACTCACTCTGCGGTTGTGGATGCA
CGTCAAGAATTCAACGGCGCAGAAGCGGATATGTACCTAGAAGGTTCTGACCAACACCGCGGCTGGTTCCAATCATCCCT
CATCTCTTCGGTGGCGATGAAAGGCAAAGCGCCTTACAAAGAAGTATTGACGCACGGTTTCGTGGTTGATGGCCAAGGCC
GCAAGATGTCGAAATCGATCGGTAACGTGGTTGCTCCACAAGATGTGACCAACAAGCTGGGTGCTGACATTCTGCGTCTG
TGGGTTGCTTCAACCGATTACACTGGTGAAGTTGCGGTATCAGATGAGATCCTCAAGCGTTCTGCGGATGCGTACCGTCG
TATTCGTAACACCGCACGTTTCTTCTTGGCGAACCTGAACGGCTTCAACCCAACCACAGACATCATTCCTGTTGAAGACA
TGGTGGCGTTGGATCGTTGGGCTGTCGGTCGTGCACTGGCCGCGCAACAAGAGATCATTCAAGCGTATCAGGATTACAAC
CTGCACGCAGTGGTACAGCGTTTGATGAACTTCTGCTCAATCGAGATGGGATCTTTCTATCTAGATGTGATCAAAGACCG
TCAATACACAGCCAAACGTGGTGGTCATGCACAGCGTAGCTGTCAAACCGCTCTGTTCTTCATTGTGGAAGCTCTGGTTC
GTTGGATGGCGCCTATCATGTCATTCACCGCTGATGAAATTTGGAACGCAATGCCAGCGCAGCAAGCTGACGGCAGCGCA
CGTGACAAGTTCGTGTTTACCACGGAATGGTTTGATGGCCTGTTTGGTTTGGCAGAAGGCGAAGAGCTAAATAACGCATT
CTGGAATGATATTCAGAAAGTGCGTGGCTCAGTCAACAAACTGCTGGAAAACGCTCGTAACGAAAAACTGATCGGTGGTT
CACTGCAAGCAGAATTAGTGCTGTTTGCTGATGATTCATTGGCGAGTAAGCTAGCGAAACTGGGCGATGAGCTGCGTTTC
GTGCTGCTGACTTCAAAAGCCGTGGTGAAGCCACTGGCTGAGAAGAGCGAGGCTGCACAGGCGACCGATATCGATGGCTT
GTTTGTTCAAGTGAACAAAACCGAAGCAGAGAAGTGTGATCGCTGTTGGCACCACACCCCTGATGTAGGCACGATTGCAG
GTCACACCACCATTTGTGGTCGCTGCGTGTCTAACGTTGAGGGTGAAGGCGAAGTACGCAAGTTTGCGTAACTTAGGCTA
ACCATCATGTCGAATTCGTCTCTGGCTCTTAAACAATCTGGATTGCGCTGGCTGTGGCTGGCGCTTCTGGTGTTCATTGC
TGACATCACGATCAAGTTAATTGTGATGGATAACATGGGCTATGGTTGGGCAAACCGTATTGAGGTGCTGCCTTTCTTTA
ACCTGCTGTATGTGCATAACTATGGCGCGGCTTTTAGCTTTCTGAGCGATCAGGAAGGGTGGCAGCGCTGGCTATTTACG
GGTATTGCCTTTGTGGTCACCGGTATGCTCGCTTACTGGATGCGTCGTCTTCCGGCGAGTGATAAGTGGAACAATATTGC
TTATGCGCTGATCATTGGCGGTGCCGTGGGCAATGTGTTTGATCGCATCGTGCATGGTTTTGTGGTCGATTATCTCGATT
TTTACTGGGGAACCTACCACTGGCCAGCGTTCAATTTGGCCGACAGTACGATCTGTATCGGCGCAGCGATGATTATTCTC
GATGGTTTTCGCGCTAAGAAAAGTGCACCAAGTCAGTCTTAGTGCTCTGCATTGCGCCGTAAAGCAAAGACACTGCGGCA
AATAACCACAAGCGCCGTCCGTTGATTCGGAGGGCGCTTTTTACTATAAAGGCTGGCATCAGCGCCCGCTCGTCGCCGCT
AAAGTGAAGCGGCGTTCGTTAAACAATAACAAGGTAGTGATAACGTGAACCCTATTGCCTCTAACTCTGCAGTTACCCTG
CATTTTACGATCAAGCTTAAGGACGGCTCTGTTGCCGACAGTACCCATAATCAAGGAAAACCGGCCAAGCTAGTGATGGG
CGATGGTAGCCTGAGCCCCAATTTCGAGCAGTGTTTACTCGGAATGTTGCCGGGCGAGAAAAAATCGGTCGCTTTAGCGG
CGCAAGATGCGTTTGGCGCGCCCAATCCAGATCATGTCCATTACATGGATCGCAGTAAGTTTCTTGGTGGTGATCTGCAG
TTAGAGGTCGGAACCATTATGGCTTTCAGTGGCCCTGACGGAATGGAAATTCCCGGAATCATCACGGAGATCGCCGGTGA
CTCAGTGACTGTCGATTTCAATCACCCATTGGCAGGGCAAGACATCACCTTTGATGTTGAGATCTTGTCTGTTGAGTGAG
TTTCCTTACAATAGCCAACCATAACGACTAGCAATGAGCAAACCAATGAAAATACTGTTAGCCAACCCTCGCGGTTTCTG
CGCGGGTGTGGATCGCGCGATCAGCATTGTTGAGCGTGCGCTGGAGCTTTATCAGCCGCCGATTTATGTCCGTCATGAAG
TGGTGCACAACCGCTTTGTGGTCGAGGGGTTAAAGCAGCGTGGAGCCCGCTTTGTTGAGGAATTAAATGAAGTTCCCGAC
GATAACATTGTGATTTTTTCGGCTCATGGCGTGTCGCAAGCGGTTCGCCAAGAAGCGAAAGAGCGTTCATTGACGGTATT
TGATGCGACTTGTCCACTAGTGACAAAAGTTCATATGGAAGTGGCGCGTGCCAGTCGCAAACATATGGAAGTGGTGTTGA
TTGGTCATGCTGGCCATCCTGAAGTGGAAGGCACGATGGGGCAGTATGCCAGTGATACAGGCGGCATGTATCTGGTCGAA
AAGCCAGAAGATGTCGTATCACTGCAAGCTAAGGTGAAAGATCCAAGTAACCTGCACTATGTGAGCCAAACCACGTTGTC
AGTCGATGAAACGGCGGATGTGATTGATGAGCTGCGCCGTGTATTTCCGAAGATCCAAGGCCCGCGTAAAGATGACATCT
GTTATGCCACCCAAAACCGTCAAGATGCAGTGCGTATCTTGGCTGAGCAAGTCGATGTGATGGTGGTGGTGGGCTCGAAA
AACTCATCGAACTCGACTCGATTAAAGGAGTTGGCTGAGAAGTTGGGCACTCCCGGTTACTTGATTGACTGCCCACAGGA
TATCGACCCTGAGTGGTTCGTTGATGCGCAGTTAATTGGGGTGACTGCGGGCGCTTCGGCACCAGAAGAGTTGGTAAACC
AAATCTTGGATCGCATCAAAGAGCTCGGCGCAACGTCGGTAGAAGAGGTGCTTGGCCGCGAAGAGAACATGTTCTTTGAA
GTGCCTAAAGAGCTGCAAATTAAGCAAGTCGACTAGTCATTTCTCCATCCATCTTGTGAATCCAAAATGGATGGTTTCTT
TGCAATTTCTTTACAAAGGAATATCGCACAAAAAAATGGCTCCCAGATTGGGAGCCATTTTCGTTTTCAATCAGGTGATT
GAAGCGTCGAGATTAAGCGGTTTTCGTCACGCCTTGTGGTTTCTCCTCATCGGCAAGATCGGTTTCCCCTTTGCCTTTGG
ATACTTTCGCTACGTAAGCCAGAGCACCCAGAGAAGCCAGTACACCTGCAATGGTTGAAATCTGCATTGGTAAGCCAAAA
CCTAACGTGCTGCTGTTAAGGATGAAGCTGATACACACTGTAGTCATAAACAGCGCAGGTACCGTACAGATCCAGTGCAG
TTTGTTGTGGCGCATCAGGTAAGCGGTGGCTGTCCACAGCATCATGACTGCGGTCGCTTGGTTCGCAAAACCGAAGTAGC
GCCAGATGATACCGAAATCGACTTGGGTCAACACTGCACCGATAACGAACAGAGGTACAGCCATCAGTAGGCGGTTACGC
AGTGTTTTTTGCTCCATGTTGAAGTATTCAGCCAAGATCAGACGGCTTGAACGGAACGCGGTATCACCCGAAGTGATAGG
CAGGATCACCACGCCAAGGAAAGCAATCACACCACCAAACACACCCAGCAGGCCGAAAGAAGCACCGTAAACCACGTTAC
CTGGGCCACCGTTTTTCACCGCTTCAGACAGAGCTTCCAGTGAGCCGAAGAAAGAGAGAGCAACAGTACACCAGATAAGA
GCAATGATGCCTTCGCCAATCATCGCGCCGTAAAACACGAAGCGACCGTTCTTCTCATTTTCCATACAGCGTGCCATCAG
CGGAGACTGAGTCGCGTGGAAGCCAGAGATAGCACCACAAGCGATGGTGATGAACAGAGCCGACCACAGAGGCATGTCAT
TCGGGTTGAGGTTTTTCACCATATCGCTGATTTCAAATCCGCCCAGCACTTGGTGCTCAGAAGAGAACGCAATCGCCGTC
ATCAAACCAACCGACATGAAAATCAGTAGCGCACCAAATAGGGGGTAGAAACGGCCGATGATTTTATCAACAGGAACGAT
AGTCGCCAGAATATAGTAAGCGAAGATGATCACGACCATGGTGGTCATGCTGACGGTGAAGTCAGTTTGTTGGTTAATCA
GGTTAGTGATCATGCCAGCAGGGGCTGAAACGAACACCACACCAACCAGAAGCAGCAACACAATGGCAAAAATGTTCATA
AAGTGTTTTGCGCCATTGCCTAAGTAACGACCCGTGATGGATGGAACCGAAGCACCACCGTTACGGATAGAAAGCATACC
TGAGAAGTAGTCGTGTACTGCACCCGCGAAGATACAGCCAACTACGATCCACAGCATGGCGGCTGGACCGTACAGCGCAC
CCATGATTGGACCAAAGATAGGACCAACACCGGCGATGTTCAGTAATTGTACGAGATAAACTTTTGGGGTGGACATCGGT
ACATAGTCGACGCCGTCCGTTTTTGTATGGGCAGGGGTTTGACGCTTTTCGTTGATGCCAAATACTTTCTCTACGAAAGC
TCCGTAAATAAAGTAACCGCCAACGAGGGCTGCGACACAGGTTAGAAACCACAACATAGCGTTTGTCCTTTTGTTAATGA
ATTAAGCTCACTGTGGATAGTAATTTATCAATAAGCGAGCTTCACTGGCTTTCCGAGTCAGTGGTCGTGTGGTGAATTAA
GCGGTGTTTTAGCTAAATAAGTGGTTTTGAATATACCCACTTCTGACTTGAAGCCGCGACGCGAGCATGAAAATTGAGTA
GCAGGCTATGCTATTCAATGGCATGCTCATTTCATCAACAAAATGCGTTCGTCTAACTCAAGGTAAAACATGAAAAAATG
GATAGTAATGGGCTGTATTGTGCTGCTTGCCGCTTGTGCAGCGAGTGAGTCACAGTTAGTACAAGAGGGCAACTGGTATC
AAATCGGTTATCAGGATGCCGTGACCGGTCATACCCAGCGCAGCTATAAAAGCTTAATGGAGCTCGGCTCAGCCAAACTG
GGTGATTATGAACAAGGCTATCAAAAGGGATTAGAGCAATATTGTAACCCTGATGTGGCTTACCAAATTGGCTTGAGCGG
CCAATATTATGAAGGGATTTGTGAAGGTACAGAGCAGGCGCAGCGTTTTCGTATGGAGTGGCAACGCGGTTGGAATGAGT
ACAATCAATAACCGATAAGAGGTGCAATGATGCACGAAGAGTCTATTGCTCTGACTATCGCTGCGGTTGGCGTAGTCGGT
TTAGGATGTCAGTGGTTAGCCTGGCGGTTACGTCTGCCAGCCATCTTATTTTTGCTGTTGGCGGGGATTTTAGCTGGCCC
AGTATTTGGGGTGTTAAACCCGGAAGCCCTGATGGGTGATTTGCTCTTTCCGCTTGTTTCACTTGCCGTGGCGGTGATTT
TGTTTGAAGGCAGTCTCACTCTAAATTTCAAAGAGATCCGCGGCGTCAGTAATACAGTGTGGAGCATTGTCACGGTTGGC
GCACTCGTCTCATGGGGGATCACCAGCACGGCTGCGCATTGGTTGCTTGGCTTTGAATGGCCGTTAGCACTGATGTTTGG
CAGTTTGACTGTGGTCACGGGCCCAACCGTGATTGTGCCTTTGCTGCGCACAGTACGCCCAACCGCACGTTTAGCGAATA
TTCTGCGTTGGGAGGGGATTTTAATCGACCCACTTGGTGCACTGTTTGTGGTCATGGTGTATGAATTTATCGTATCCAGC
AGCCATGCTCATAGCCTAGAAGTGTTTAGCCTGATTTTATTGGTCGGTTTTTCCATTGGTATCGCTTCTGGAGTAGCGGT
GGCGGCGGTACTGCGTAGAGGCCTGTTGCCGGAGTACTTGCAGCCGTTTGCGGTGCTGAGTGTTGTGCTCGGTGTGTTTG
CTGCGTCTAATGCCTTGGAGTCCGAATCTGGCCTACTGACAGTGACAGTCATGGGGATGTGGCTGGCGAATGCCAAAGGG
GTCAATATTCAGCACATCTTGCACTTTAAAGAGCACTTAACGATTTTGCTGATCACAGGGCTGTTTATTCTGCTCGCGGC
GCGGATTGAAGTGGCGGATTTCCAAGCGTTGGGCTGGAGCGCCTTGGGGCTGTTTGTGGTGATGCAACTGCTGGCTCGCC
CTGCGTCTATCTTCATTTCAACGTTGCGCAGCACGCTCAATGTTCGTGAAAAAGCCTTTTTAGCTTGGGTGGCTCCGCGC
GGGATTGTGGCCGCTTCGATCTCTTCTCTGTTTGCCATCAAATTGATGGAGTTTGGCATCGCTGATGCCAAGCTATTAGT
GCCGCTGACCTTTATGGTGATCATTGGCACTGTCGTGCTGCAAAGTGCGACTGCTCGACCAATGGCGTTGGCATTGAAAG
TGTCTGAACCTGCGCCGAAAGGCTTCTTGATCATCGGTGCCAATGATGTGGCGCGTCAGGTCGGTTTAGCGATCGCTAAG
TACGATTGTCGAGTGGTGGTGACGGATTCCAACTGGGACTACATTCGCCAAGCAAGAATGACCGGGCTTGAGCACTATTA
CGGCAACCCGATTTCCAGCCATGCCGAGGATTACCTTAATTTGATTGGGATTGGGCATGTGTTAGCTCTGAGCCCTGACA
AACACTTCAACATCATGGCCTGTATGCAGTTTTTATCGGATTTTGGCGATAAGCGTGTGTTTTGCCTCAACGATAATCCA
ACCAATAACGTCAGTGAAAAGCATCTCGTCGCTCAGGAATATCATGGCTTGCCGTTTCTAGGTGGTGAAGTGAGTTACAA
AAAACTGGCGAGTTTGGTCGGCCAAGGTGCGGAAGTGAAGCACACCAAATTGAGCGAAAACTTCACTTATCAGGATTATC
AGCAAATCCACAAAGAGAGTTTTGTTTTGCCGCTGTTTTCAGTCGACAGTCGTGGGCGGGTGCAGATGTGTCAGGATGTG
GCGAGTTTTGCGCCGAAAGAGGGCGAAATTGTCGTGTCTCTGATCAAAAGTCACGAGAGCCCATAGGGCTCTCGTTTTGC
TCTGGCTAATTACTCTTCGTGCTCTTCCATGGCGCGGCGTAAGAAGCCGTCCGATTGCGAGAGTTTCGCCGTCGCTTGCT
CGTAGTTCATGCCGGTCAGATGCATCAAAATCGCCAGTTTTGCGTTGTTGTGGCTCTCTTTGAGTAGTGCTTCGGCTTCT
TCGCGTTGGCAATCGGTCGCTTGCATGACAATTCGCACCGCTCGGGCAATCAGCTTGCGGTTGGTGGCTCGGACATCGAC
CATCAGATTTTGATAGCTTTTACCAAGGCGGATCATGCTGGCAGTCGTGAGCATATTGAGCACCAACTTCTGCGCTGTAC
CGGATTTAAGTCGGGTTGAACCCGTTAACGCTTCCGGCCCGACGACCGGAGAAATGGCAATCTGGGCGATTTCGGCAATC
GGAGAATCAGGGTTGCACGAGAGTGCGATGGTGGTCGCGCCTAAATCATTGGCGTACTCTAACGCGCCAATCACATAAGG
TGTGCGGCCACTCGCCGCAATCCCGACTAGAACATCTTTGCTGCTAAAGTCGATTTGCTGTAAATCATGTGCGCCCAGCG
TGGCGTTATCTTCCGCCCCTTCTTGTGCGGTAAACATCGCCTCTTTGCCTCCGGCAATCAGGCCAATCACCATTTGATCG
CTCACTCCGAAAGTGGGTGGGCATTCTGAGGCATCCAGCACACCCAGACGACCGCTGGTACCTGCCCCTAAGTAGATCAA
GCGGCCACCTTGTTTGAAGGCGGCAGTGATTTTATCAACCGCTTGGGCAATCTGCGGCAATACCGCTTCCACCGCCAGTG
GCACTTGTTTGTCTTGTTGATTAAGCCGCTCGACAATTTCTTGCGATGAGAGCAAATCAATATCCATCGTATCGGGGTTA
CGACCTTCGGAAACCAGATGAGAAAGCGCGGCGATAAGTGCATCGTTGGTCATAAAAATTCCTGTAGCGATTAATCGGGG
TAGTAAATCACGCCAAGACTCGCAAGACGTGATGCGCCCGTCACGGCGGGCAAATTACTGGGTAAACCGTGTATACGCCG
TTGTGCCAGCCAAGCGAAAGCCATGGCTTCCATATTATCGCCATCCACGCCCATTTGGGTGGTCGGGGCAACTTGCCAGC
TTGGCAGCAAGGCTTGTAAGCGTTCCATGAGTAAAGGATTTTGCGCACCGCCGCCACACACTAAAAGCTGTGGTTGTGGC
CCTTCGGCGAATGGTGCGACTTGCTCAACAATGGTTTGCGCAGTGAATTCACACAAGGTGCGTTGCACATCGGTGGCATC
AACCGAAAACGTGGCGAGCTGCGTTTCTAACCAAGGCAGATTAAACAGCTCGCGGCCTGTGCTTTTGGGTGCTGGCAGAG
CAAAGTAATGGTCTTGTTTTAAATGGCTAAGTAATGCGGCATTCACGCTGCCTTGTTTGGCCCACAGGGCATCTTTATCG
TAAGGCTGGTTACGTTCTTTTTGGCACCAGCTATCCATCAGCATATTGCCAGGGCCGGTGTCATAGCCCACCACTTCACC
ATTGGGCTTGAGCACCGAAATATTAGCAATCCCCCCGATATTGAGCACGACCACGGTCGATTGCTCAGCATGAAAAATCG
TGCGATGAAACGCGGGAACTAACGGTGCGCCTTGCCCTCCGAGCGCAACATCTTTGCGCCGAAAATCGGCGACAGTCGTA
ATGCCTGTGCGCGTAGCGATAATGTTGGCATCGCCAATTTGCATGGTAAAAGGTTTGGTGCCGGTAGGCTGATGGAACAC
GGTTTGTCCATGACAGCCGATCGCACGGATGTGCTCGGCGCGATAGCCACTGTGCTGCAAAAGCGCCAGCACCGCATCAC
TGAACAAATGCCCCAGATCGTGCTCCAATTCACCCATCGCAATCAAGGTGGTTGGCTGGCCGATGCAGACATTGAGCAGC
CGCTGCTTGAGGTCGGCAGGAATAGGGTAGTCGTGGTGAGCCAGCAGTTCGATGTTATCGTCTTGCAGCGCCACTAAAGC
GGTATCCACACCATCCAAACTGGTTCCCGACATCACACCGATATAGAGTTCGCGTTCTGCCATTTGGTTATCCCTCTGTC
ATATTCAAACAAAGGCATTGTAATTGAAAAATAAACTGAATAACCTCGTGGCTTGTGACAATTTTGCCAATTTTTTCAAG
GAGCAAGCATGGGACCGCTTTGGTTGGATGTGGCCGGTTACGAACTGAGTGCCGAAGATCGCGAAATTCTGCAGCACCCT
ACAGTGGGTGGTGTGATTCTGTTTGGTCGCAACTATCACGATAACCAGCAATTGCTGGCACTCAATAAAGCGATCCGTCA
AGCGGCGAAAAGACCGATTTTGATTGGTGTCGATCAAGAAGGTGGCCGCGTGCAGCGTTTCCGTGAAGGCTTTTCTCGCA
TTCCCCCTGCGCAGTATTACGCGCGTGCTGAGAATGGCGTTGAGCTTGCTGAGCAGGGCGGTTGGTTGATGGCGGCAGAG
CTGATTGCACACGATGTTGATTTAAGTTTTGCGCCTGTGCTCGATATGGGCTTTGCGTGTAAAGCGATTGGCAACCGTGC
TTTTGGTGAAGATGTTCAAACTGTACTTAAGCACAGCAGTGCTTTTCTGCGCGGCATGAAAGCCGTCGGCATGGCGACCA
CAGGCAAACATTTCCCCGGCCATGGCGCGGTGATTGCCGATTCGCATTTAGAGACCCCTTACGATGAGCGGGAGACGATT
GCGCAAGATATGGCGATTTTCCGTGCGCAAATTGAGGCTGGAGTGCTAGATGCCATGATGCCAGCGCATGTGGTGTATCC
GCATTACGATGCTCAACCTGCGAGCGGTTCGAGCTACTGGCTAAAACAAGTGTTACGTGAAGAACTCGGCTTTAAAGGCA
TCGTATTTTCGGATGATTTGAGCATGGAAGGCGCAGCCGTAATGGGGGGGCCAGTTGAGCGCTCCCATCAAGCTTTGGTC
GCCGGTTGTGACATGATTTTGATCTGTAACAAGCGTGAGGCGGCGGTCGAAGTGCTGGATAACCTTCCGATCATGGAAGT
ACCACAAGCTGAAGCACTGCTGAAAAAGCAGCAATTTAGCTACAGTGAGCTGAAGCGTTTAGAGCGTTGGCAGCAAGCGT
CAGCCAATATGCAGCGCTTAATCGAGCAGTTCTCCGAATAGTTTTCCTCATAGAAGTAGAGCTGGGATCAGTAAAATCCC
AGCATCTCTTTCAGCTCTTTAAGATAACGGCGGCTGACCGGAACCTTATGGCCAGCATGAGTGATCATCTCCGCCAGCCC
GTTTTCTAACAGTTTTATTTCGCGAATCGCTTTCAAATTCACCAAGTACTGGCGATGGCAGCGCACTAACGCGGTTTTCT
CTTCCAACACCTTCAAGGTCAATTGACTGGTCGCTTTTTGCTGCGCAGTCTGCACATTGACGCCACTGATATCGCTGTAG
GCAAATTCCACTTCATTAATCGGCAGTAGCACAATTCGGTTTAAACCCGTGCAAGGGATCTGGTCTAAGCTGGGTTGCGT
CAGTGGTGAGTAGTCACTTTTCTTATGTTGGCGCAGCAAACGCTGCACGGTTTTGGCTAAACGTTCGGTGTCGACCGGCT
TGAGCAGATAGTCAAACGCGTTATCTTCAAACGCTTGCAGCGCATATTGATCGTAGGCGGTAACAAACACCACCTCAGGC
ATGGTCTCTGGGTCAAGCATACTTAGCAGCTCAATGCCCGAAATTTGCGGCATCTGAATATCCAAAAACACCACATCTGG
CTTGAGCTGATTGATTTTTTTCAACCCTTCAATTGCATTGCTGGCTTGGCCGATGACCTCAATCTGGCCACTTTCCGCTA
AGAGTTCCGCGAGCTCTTCACGGGCAAAGCGTTCATCGTCAATGAGTAGTGCAGATAACATGTTAATCCCTTAGTAAGTG
CCTTGCTGTGGAATGACAAAGCTCATTCGCGTGTACTCTTGTGGCGCGACCTCAATCTGTAGCCCTGACTTAAGACCAAA
TTTGTTGGTGAGGCGCTTTTCAACAATTTGCATCCCTAAACCATCATAATCTTCACTCGGAGGCTGATAGAGCCCGGCGT
TGTCTTCCACCACGACGCGCATTCCCCCTTCAACCACTTCACTGTAAATGCGCACTTTGCCAGCTTCGAGTAGGTTAGAG
GTGCCGTGTTTGATGGCATTTTCCACCAAAGGCTGCAAAGTGAAGCTCGGGACATTGCGTTCTAGCAGGGCATCATCAAT
CGCAATTTCCACATCGAGCCTGTCACTAAAGCGCGCTTTTTCAATAGTGAGGTAAGCGTTCACGTGGGCAAGCTCTTCAC
GCAAAGTGACGGTTTCGACGTTCTGTTTGAGGTTGCTGCGGAAAAATTGCGACAGATGCAAAATCAGCTCGCGAGCTTTA
TCTGGCTCACGGCGGATCACCGCACTGATGGTATTGAGTGCGTTAAACAAAAAATGCGGATTGACCTGCGCTTGCAGGAG
TTTGATTTCCGCTCGCGAGAGCAGGATTTGTTTTTGCTGATATTCGCCATACAAAATTTGGCTGGATAGCAGTTGGGCGA
TGCCCTGTGCCATTGACATATTGATGGTGGAAAACAGCTTACGTTTTGGCTCGTAGAGCTTGATGGTGCCGATCACTCGA
TCGCCAGCTCGCAACGGAATGATTAACGCAGACCCCAGTTTGCAGGTCGGAGACAAAGAACATTGATAAGGATGTTCTTT
GCCATCGAGATAGATGATGGCGTTGCGATTAATCGCATCGAGCGTGCTTTGCGAGCTGATCGGTGTATTCGGTTTATGGT
GATCATCGCCAATCCCGACAAAGGCGAGGATTTTTTCGCGATCGGTGATCGAGACCGCGCCGACATTGGTCTGTTCATAC
ACGATTCGGGCAATTTTGTTGGCGTTTTCTGGGTTAAAACCGGCAGCAAGGATACCAACAGAACGCTCGGCAATATTCAG
AGCGCGGCGTGAAAACGTCGCGGAATACTCTTCAAAAATGGTTTTGCGATCGAGCAAGATGCTCATAAACAGTGCGGCAC
CGACTGAGTTAGCAATGATCATCGGCGCGGCGATGGTGGAAACCAGCGCGTAAGACTGTTCAAACGGTTTCGCCACGACC
AAGATGATCAGCATCTGCACAATTTCGGCAAATAAGGTGACCGCAAAGACAATACTTGGGCTAAACAGTAACTTCCCTTT
GCCTTTGCGCAGCAAATAGGTGTGTAGCAAGCCGCCAATTAAACCTTCAGCGGTGGTGGAAATCGCGCAGGCGAGATCGG
TAAATCCCCCTAAGGTATAGCGGTGTAAGCCTCCGGTGAGGCCCACCGCAAAACCAATCACAGGTCCACCAAACAGACCC
CCCATCACAGCGCCGATGGCACGCGTATTGGCAATCGCATCATTGATCTGCAGGCCAAAGTAGGTGCCCATAATGCAAAA
CAGCGAAAACAGAACATAAACACTGATTTTGTGGTCAAACCGACCAGAAATGTTCAGCAAAGGAATGAAGATCGGCGTTT
TACTCAACATATAGGCGAGAACAAGGTAAACACACATCTGTTGCAGTAATGAGAGGATGAGATCCATAACCTGTCCATCG
TCTGAGCGGAAAAACGGCTTATTTTAAGATACTCAAAGCGAACAAAACACGCTTTATTCCCCAGTTTGTGTGCCAAGTGT
CATTAAATGAGTGGTGTAATTTTTAATTTACATTAAATGTTGGTTTAAATTTACACTTGCATTGTTTTTAAAGCCTGTTA
ACGTGTTTTCTGTTTAAGTTTGCAGCTTACCTTGTTAGGTGTGTAAATAATAAATTACAGGTGATGAGATGAAAAAAAGT
GAATTGAGTGATGTGAATATCAGTAATGAACAGATATTGATCACCCCAGATGCCTTAAAAGCCAAGATTCCACTCAGTGA
CAAGGCGCGTAAGTTTATTCGTGAGTCACGTCAGACGGTGGCGGACATTATCCACAAACGCGATCCTCGCTTGCTGATCG
TCTGTGGTCCTTGCTCAATTCATGATGTGGATGCGGCGAAAGAGTACGCCAAAAAACTCAAAGCACTCTCGGCGCAGCTG
AGCGACCAGCTCTACATCGTAATGCGCGTGTACTTTGAAAAACCGCGTACTACGGTCGGTTGGAAAGGGCTGATTAACGA
TCCGCATCTTGATGGCAGTTTTGATATCGAACACGGTCTGCATGTTGGGCGTCAACTCTTGGTCGATTTGGCCGAAATGG
AAATTCCACTGGCAACCGAAGCGTTGGACCCGATTAGCCCGCAATACTTGGCGGATACTTTTAGTTGGGCGGCGATTGGT
GCGCGTACCACGGAATCACAAACTCACCGCGAGATGGCAAGTGGCCTTTCCATGCCAATCGGCTTTAAAAATGGCACGGA
TGGTAACTTGGCAACGGCGATTAATGCCATGCAGGCCGCTTCATCCAGTCACCGCTTTATGGGAATTAACCGCGAAGGAC
AAGTGGCACTGCTCACGACACAAGGCAACCCGAATGGGCATGTGATTTTACGTGGTGGCAAACAGACCAACTACGATTCG
GTTTCTGTCGCGGAATGTGAAGAAGAGATGCAAAAAGCGCGTTTGGAACCCTCTTTGATGGTGGATTGCAGCCATGCGAA
CTCACGTAAAGATTACCGCCGTCAGCCGTTGGTGGCAGAAGATGTGATTCATCAAATCCGTGAAGGCAATCGCTCGATCA
TTGGCCTGATGATTGAAAGCCATCTCAATGAAGGAAATCAGTCTTCGGATCTGCCTCGTGAAAAGATGCAATACGGAGTC
TCGATCACTGACGGCTGTATAAATTGGTCAACGACTGAGGCATTATTACGTCGTGCGCATCAGGAACTTATTCCCTTTTT
GCACAATCGTTTGCAAGGATAACAAGGATAGAACATGGCCGTAGAGTTGAATCAGTTACGCGACCAAATCGATGAAGTCG
ATAAGCAGATGGTGGAGCTACTGGCGCGCCGTCTGGCATTGGTGGAGCAGGTCGGGCAAGTGAAAAGTCGATATGGGTTA
CCGATTTATGCTCCCGATCGTGAAGCGGCAATGCTCGCTTCACGTCGAGCGGAAGCGGAAAGCAAAGGTGTTCCGCCCCA
ACTGATTGAAGATATTTTGCGCCGAACCATGCGTGAATCCTACGCCAGTGAAAAGGACTCCGGCTTTAAATGCCTTAATC
CTGAGTTACGTTCCGTGGTGATCGTCGGTGGTAACGGTCAGCTTGGGCGACTATTTGGCCGTATGTTTAAACTCTCTGGC
TATCAAGTCAAAGTGCTGGGCAGCCAAGATTGGGACAAAGCGGATGAACTGCTCAGTGATGCTGGCTTAGTGGTGGTCAC
GGTACCTATCCATTTGACGCTCGGTGTTATCGAAAAGCTGCGCCAGTTACCGGACGATTGCATTTTGTGCGATCTCACCT
CAATCAAAGCCAAGCCGCTTGCCGCCATGCTACAAGTGCACAAAGGTCCAGTGGTTGGGCTGCACCCTATGTTTGGTCCA
GACGTTCCAAGCTTGGCGAAGCAGGTGATTGTTTACTGTGATGGTCGAGGCAATGAACACTACCAATGGCTCTTGCAACA
GTTTGCTATTTGGGGCGCAAGCTTGTGCCAGATTGATGCGGATGAACATGATCGTGGTATGACACTTATTCAAGCACTGC
GCCACTTCACTTCCTTTGCTTATGGCTTGCATCTGACCAAAGAGAACCCGAACTTGGCACAACTGCTGAAACTCAGTTCA
CCGATTTACCGTTTAGAGCTTGCCATGGTCGGACGGCTATTTGGGCAAGATCCCCATCTGTACGGCGATATTATTCTCTC
ATCACCAGAAAATATTGAGATGATCCAGCGTTTTCATCGCTGCTTAAGCGATGCGGTTGAGTTGGTGAGCGCGGGCGATA
AGGCGAGTTTTGTGGCTCAATTTGAACGAGTTAGCCAGTGGTTTGGTGATTATTCACAGCAGTTTATGCATGAGAGCCAA
AACTTGCTCAAACAAGCGAATGATGCGATCCACAGAGGTTAATGCATCATTCGCCTCTCACCGTCACTCTCACTGTCAAT
AACATCCCAAGTCCATTTGGGCTTGGGATTACTCATGCAGTCCTAAATCAGAAAGATGCTCTAAGTCTCGGTGCAGTAAG
CTGTCATCGCCCACATTCAACTCCACTAAGCGACGTAAGTGCGCAATGCTTTCAATATCAATATGGCTGATCGCCATTCG
AATGATCCGCTCTTGGATGCTGATGATTTTTGCGCTGAGGGATATGGTTACATCGCTTTCTGGTAGGCTAAAAACCACAT
CCACTAAAGCGTGAGTATCTAAATCCGGTTCATCTTCTGACCAGAGCAACAACCCGTGCAGCGATAGATCCTGAATGCAA
GTAGACAGTTGTTTATCGCCTTGGCTTAGGGTGGCTGGCGCTTGATACAGGATGCGTGAAAAGCGACGTTTTTCGATCAT
GGCGTTCTCTCTGACAAAGACGACGTATAGATAGGACAAGCATAGCAAAGGGTACATCAAATCACCGGATGTATGCTGAA
ATAAGCTTACTCAATCACAAACTCGGTTTCTGTGGAGCAAAAGAAAAGGCCGCATGGCGACCTTTTCTGAGTGTGATACC
CGACAGTATTTTACTTGGTAATGCGCTTGTACTTAATACGGTGAGGCTCTGCTGCTTGTGCGCCCAGAGTCTGCTTCAGC
CACTCCATGTACTCGGTGTAGTTACCTTCGTAGAAGTTCACTTTACCTTCATCACGGTAATCTAGGATGTGGGTGGCAAT
ACGGTCTAGGAACCAACGGTCATGCGAGATCACCATAGCACAGCCCGGGAATTCTAGTAGCGCTTCTTCCAGAGCACGCA
GGGTTTCGACGTCCAGATCGTTGGTAGGTTCGTCGAGTAACAGCACGTTGCCGCCCGCTTTAAGCAGTTTGGCCAAGTGG
ACACGGTTACGCTCACCACCAGACAGCTCGCCAATCACTTTTTGCTGATCAACGCCTTTGAAGTTAAAGCGTGAACAGTA
AGCACGAGCAGGGATTTCGAAGTTGTTGATGCGAATGATATCCGCACCTTCAGAAATCTCTTGGAATACGGTGTGCTTGT
CGTTCATGCTGTCACGGAACTGATCTACCGAGGCCAGTTTCACGGTATCACCCAGCTCGATCGTGCCTGAATCCGGCTTT
TCTACACCACTCAGCATCTTGAATAGGGTTGATTTACCGGCACCGTTCGGGCCGATGATGCCGACAATCGCACCTTTTGG
CATGCTGAAAGAAAGATCATCAATCAGAACACGACCATCGAATGATTTGGTGAGGTTTTTCACTTCAATCACTTTGTCAC
CTAGGCGCTCACCAGGCGGGATGAACAGCTCGTTGGTTTCGTTACGTTTTTGGTGCTCAGTATTTTGCAGCTCTTCAAAA
CGTGCCATACGCGCTTTCGATTTAGCCTGACGACCTTTTGGATTCTGACGAACCCATTCCAGCTCTTTCTCAATGGTTTT
TTGGCGCGCTTTTTCTTGAGAGGCTTCTTGTTTCAGACGAGCATCTTTTTGCTCTAGCCATGAAGTGTAGTTACCTTGCC
ATGGAATACCTTCACCACGGTCAAGTTCCAGAATCCAGCCTGCCGCGTTATCGAGGAAGTAACGGTCGTGGGTAATCGCG
ACCACAGTCCCTGCGTAATCGACCAAGAAACGCTCCAGCCAAGCCACTGATTCGGCATCCAAGTGGTTGGTGGGTTCGTC
GAGCAGCAGCATGTCTGGATTTTCCAGCAGAAGACGACAGATCGCCACACGACGACGCTCACCACCAGAGAGGTATTTCA
CCTGCGCATCCCACTCCGGTAGGCGCAGTGCATCGGCGGCACGCTCTAGAGCATTATCTAGGTTGTGGCCATTTTTCGCT
TGGATCAGCGCTTCCAGTTCACCCTGTTCTTTAGCCAGAGCATCAAAGTCTGCATCAGGCTCAGCGTACGCGGCATAAAC
TTCATCAAGACGCTTAAGCGCGTAAGCCACATCCGCAACGGCTTCTTCGACAACTTCACGTACGGTTTTACTCTCATCCA
ACTTAGGCTCTTGGGGCAGATAACCCACTTTCAAACCGGGTTGTGGACGAGCTTCACCGTCGATGTCTTTGTCAATGCCT
GCCATGATACGCAGCAGGGTCGATTTACCCGCACCGTTAAGGCCCAGAACACCAATTTTGGCACCCGGGAAGAAACTCAA
GGAGATATCTTTCAGAATTTGACGCTTGGGTGGCACAATCTTGCTCACCCGAGACATGGTATATACGTATTCAGCCATTG
CCGATCGTTCCTAATCTTTCAAACGGAATAAAGTCGCCATTCTATACCAAAGCAAGACTTTTTGTTACTAGAGCACCCGC
ATTTCAGCCTGTGTAAAAAATTCTTAATCGCTTTCTTATCTAATGAGAGTTGAGCGCGAACTCTTTGCACTCAGCCAATA
CAATTACCCTTGATTCACCAAGGTGTTAATGATGAATAAGTCGATTAATATGCAAAGATTTTATTTCATCGTTCGCGATA
GTGGGAAATTCAATAAAATGTTGCATTATTTGCGTTAAGTTTACTTCACTTGCCTTTACATTTATGGCGAGATTACGCGT
AATAATTTGTTATCACACTGATTTTAAGGATGAGATCTCATGACGCGCCTGACGGTATTTAAGCCGCGTAGCCTTGTTTC
GATCTTGATGTTCACCACGGTATGGGCAGTGGGCTCAGCAAGCGCCAGTACTTTGGATTTGGAAGCGCAGAGAGCTCAAT
ATGATAAAGCGCAGCGTTGGTTGGACGAAAAGAATGTCGCTCAATACCAACGTATTCGTAAGCAGATCGATAGCTATCCC
TTAACCCCTTATCTCGATTATCGCGCTTTTCTTATCGATCTCGGCAGTAAGCCGCCGATCGCAGTACGCAATTTTATCGA
TAGTCATAAAGAGTACCCTTTTTCAGCTCGGATCGCTGCGCCCTATTTAGACGCTTTAGCGCGCAGCAAAAAATGGTCGG
CATTGCTGCAATTTCAAACTCAACTGCCCAATGGCGAAACTTACCAATGCCATTACTACAACGCCAAACTGCAAACCGGA
AAGCGTAATGAGGCGTTTGAAGGTGCGAAAAAGCTGTGGCTTAACGGTGCCAGTATCGCCGATGCTTGTGATCCGTTATT
TGCCGAGTGGGATCGCGTTGGGGGCTTGAGTGACGATTGGGTTTTAAAACGGGCTTTACTCGCTTTTGAAGGCCGTAACC
GTAACCTCATCGTCTATCTACAGAAGAAGCTGGATGGCAAAAAATCACAAGCTAAAGCGCAAGGCATGCTTGAGCTATTT
GATAAACCTGAGCGAGTGTTAGCTTACAGTCGTAAAGCATCGCAAGATCCGATTAATCAAAAGTTAGCAGAGTTGGCGTT
ACAAAAGTGGGCAAGATCAGAGCCTCAAGAAGCGCAAGCTGTCTTCAATGATGTCGCGAAAGCCCAAGGCTGGAATCAAG
AGCAGAAAGGGCGAGTAGCTCGTTTTATTGCAATCCGTTTGATGGATACTGAAGAGGCTGCGATTGCTAAATGGCGTGAT
GAGGTGACTCGCACTAGCCAAGATGTGCGTTTGATTGAAGCGCGTATTCGACTAGCACTGCGTGAGAATGATTGGCGTGG
TTTGAGTCAATGGATTGCGGTGTTACCAGAGCAAGAGCGTAAAACTCTGCGTTGGCAATATTGGCAAGGTCGCAGTGAAA
TCGCGCTGGGTAAGAAAAAAGAAGGTACCGAGCGCTTAAAAGCTTTGCTTGGACAACGCAGTTTTTACAGCGTAGCGGCA
GCCAAAATTTTGCAGCAGTCGGTCAATTATCCGACCAGTACAGTAACGCTGGATATGAAGCAGATTAAAGCTCATAAAAA
AGCGTTGGCCAGAATTGATGAACTGATTGCCTTGGATAAAGTGCCGGCGGCAAAAAGTGAATGGCGTTGGTTGCTTGATC
GAGTTTCTCAGAAAGAAAAAGAGATGTTGGCAGCGTATGCCGCAGATTCAGGTTGGTATCAGATGACCATTGCGGCGACC
ATTTCCGCCAGCCTCTGGGATAACAATCAACTGCGTTTTCCTGTCGTACATCAGAACTTGTTTACCTTGCATGGTCGAAA
AAATGGTGTAGATCCGATCACATTAATGTCTTTAGCCAGACAAGAAAGTGCGCTTAACCCAGATGCGCAATCACCCGTTG
GCGCACGGGGCTTAATGCAGATTATGCCGGATACTGCGCGCTACACGGCAAGGAAATACCAATTGAGCTACTCCAATCCT
GACGAACTCTATCAAGTGGGTAAGAATATTGAGATCGGTAGCCGTTATCTCAGCAGTTTGCTTGAGCGTTATGACCAGAA
CCGAATCTTGGCTTTTGCTGCCTACAATGCAGGACCCAGTCGGGTCGATAGTTGGTTGAAACGTAGCCAAGGTAAGCTGG
ATGCGTATGGCTTTATTGAGGCAATCCCCTTTGCTGAAACCCGCGGTTATGTGCAGAACATTTTGATGTTTGAAACCTAC
TATCGGGATTTGATGGGCGTACAAGGCCGCTTCTTGAATGAGCATGAGTTAAATACAAAGTATTGATTCCTCAACTTGCT
GCACTACAATAGGCCGGTGTATCACTTAACGAGTACAACTATGGTACAGCAACCTTCTTTTAGTGAGTGGCAGCAAGTGT
TGGATCTGGTTAAGCAAGCCGTGCAGCAAGAGCAGCACGAAATGCTACTGACCATGTTGATGACGCCGGATGAGCGTGAA
GCATTAGTCGCTCGAGTGAATATTGTGCATGAGCTGCTGCAAGGCGAGCTCTCTCAGCGCCAAATAAGCCAAATGCTTGG
GGTCGGGATTGCAACCATCACGCGTGGTTCGAATGAGCTCAAGTCACGGAGTGAAGATGAGAAAGCGGCATTAGCTCAAC
TGCTTATGCCGCCTCCATCCTCAGAAGCCTAATGACATCACTGGCTAAGCCGAGTGTTTTTTGAAGAACTCGATGAGTTG
AAGTGAATGAGAGCTTCAACTCATACTCACTAAGCTGATGGATAATGTTCTGGATTAATAAAGGGGATCAGAGCGAGAAT
TAAGGCCTGATGATAAACTGTGCTGCGGGTGAGATGGTGGCGGGTTAAAAGGCCAATGGCTCCGCCTTTTTGTTTAATAT
TCTCAGTTCCAAATACTTCATCCATCACATCGCCGAGCTCTTTAGCTTGGCGTAAACGCTCTAATACCAGTGGTGGCAAC
ATCAAACAGGCACTGCGTGATTCTCCGCGTTGCTGGTCTGATTCCACAATCATCCACGCAAAGGTTTTGTTCTCTTCGAT
GCCTGCTTCCAATCCGACATAATACTCTGCACCAGGGTGGCGCTGTTTGGCATTTCGGACTCGGTTGAGGGCTCCTTGCT
TGGTTTCCTCGTCACTCATGGGCTGATCGGCGACTTCGCTCGGTACTGATACGCCAATAAATTCCCATTCTTGATCTGGA
AATACGGTGCTAAAGGCACTTCTAACGGCATTCACTTTGGCTGGGTTCTGTGAAGCAATAATGATCTTGCGCATAACTCT
TCTTTTTATGATTGGAGGCATGAAGCCATGGGGAGATCTCGCTTAGGCTCATTGGATAACCAAAGTAGAAGCCTTGCATG
TAATCGCACTCATAATCGGCCAACCATTGATGCATAGTTTCACTCTCAATGCCTTCAGCGGTCACTTTCATGGATTGAGA
GTGGCAGAGATCAATCAGTGGACGAATAACATTTTGTTTGTTGGTGGCGATGAGTGTATCCAAAAAATGGCGATCAAACT
TAATCTTTTGTACTGGATACTGCACCAACTGAGTAATAGAGGTATAGCCTGAGCCAAAATCATCAATCGTTAACCCATAG
CCAAGACGCGAGAGTTCGTGCAGCAATGGGAAGCTTTGCGAATCTGCGGCAAACGTTTCGGTGATTTCAAAATCGATCCA
TGCAGGGGAGACGCCAAACTGCTCAGCCTGTCGATGGATAAATTGAGCCAATTTCAGCGAATTGAGTTCTGCCGAAGAGA
GGTTGATCGACACTTGGATCGGCTCTTTCACTATGGCTTGTAGAGTTGATATCTCTTGAAAAGCTTTTGAAATGACCCAG
CGGTCGATCGTGCCAAACAATCCAGTTTGCTCTGCAATTGGAATGAACTCTTCCGGCGACACTTCACCGAGCAATTCAGA
TTGCCAGCGCAGCAATACTTCGAAGCCCACTAAGCGTTTCCCTGAGCAAGTAAAGTAAGGTTGATAAGCCAAATTGAACT
CTTGATCAAATAACCCTAAGCGCAGTGCTCGTTCAATATTATTGCGCCGCTGTACTATTTGATCTAACGCCTGCGAATAG
TAAGCGACTTGGTTTTTGCCCGCATTTTTCGCTTGATACATGGCGGTATCGGCATTGAGCAGCAATTTCTCAATGTGTTC
GCCATCTTTAGGGAAGGTCGCAATACCAATGCTGGCAGTAATGGGAAAATGGCTAAGTGGTGAGTTGTCTTTATTTTGGA
TCGGTGCCAACAAGCGTTGAGCAAAGATCTTCGCACAATCATTAAACCGTTTGGGGGAGACGAGCAAAATAGCAAACTCA
TCACCAGATAAACGGGCCGCAATACTGTAGGTGTTATGGCTGGCCTCAAAATTTTTACATAACTGGCGAACGTGGGTCGC
GAAGCTGACCAGTAGGGAATCACCGATTTGGTGACCATACTTATCATTAACGTACTTGAAGTTATCTAAGTCGATATACA
TGACCCAGATATGCTGAGTATCGTAACAACGTGATAGCAGCAGATCGGCTTGAACTTGAAATTGATAGCGGTTAGCCAGC
TTGGTGAGGTGATCGTTTTCCGCAAGTGCTTTCGTGCGTTGATAGGTTGAATGAAGTTCGCTGTACATGGCGTAAAAACG
CGAGGAAAGCCGCCCAATTTCATCGTCAGTATTGAGTTTTTCAATGTTCTTACGTTGGTTGTTTTCCACCTCTTCAAGCT
GTTTATCCAAATGCAGGATCGGATTGATCACATGGCGATAGAGAAGGAGCAGTAGCATGAGTACCGTCACCAGTGCCGAA
ACGCCAAAAGAGAGTAAAAGTTCGCGCTGAATGGAGTGAAGCTGGGCGTTAATCAGTTTCGGTGCAGGGTCGAGTATGGC
GTAAAAGCCCGGTTGTAATTCAACCGATTGCAACAAGCCCGTGCGGTAACTCGGAGGTGAGTGCGTAAAAAATATCGGGC
TCTGGTTATCAAATTCAATTTTTTTGCGCAGTTGGCTGAACTGCTCAAGCACCACATACACCACCACAAAAAACACGTCT
TGGCGGTTATAACTGAGCGGCGTTGAGAGTGTCTGAGTATCCAGCATATCGTAGCGAACCAAAATATCTTCACCCGCTGA
GTTGACGGTGTAGCTGATATCAGAGTTTTTTTGTGTGGATGCAAAACGCTGTTTGATGTACGCCATCACCTTAGGGTCAA
GTTCGGCAAATGGATCGGAGCTATTTTCCGCATAATAAAGCAGCTCTTCATGGCCATTGAGGATCGATAACGATACGAGC
TGTTTTTCATTCGGCTGCAAAATTTGCAGGGTTTCACGTAAGTTATCCACCAGTTCTAGTTCGCGGTAAGGATTTTTTTC
TAAAGAGAAGTAGTGGCGGATGATGTCACTTTTGGCCAGCGTGAAGGCATAACTGCTGACGAGCGACTGAGCTTGTCGAT
AGTGGCTGGCTAACTTTTCAATATTCAACTGCAGGTAACTGTCGGTTCTTTTTAGCAGCGCATTTTTCTGACTGGTATAA
ATGATGTAGCTTGATGCGGCTGCACTGAGCAGGATCACCGGTGCAATCAGTAACAGAATTCTATGGTTTAGCTTCATATT
GGTAAGTCACACTGCTGATGATTTTGGCACGCAGACTGAGGTTTTTCGCCGAGAGTTCGCTGTCGATTATCCCCTCCGCC
AATCGCTGCTCTGGGAGATAAATCGAGAGATCTTCTCGGTGCTCTACAGGGAGCAAAGCGCGTGCTTTGTAGTTCGGGCT
TGCAGCTCGAATATATTCGGCATTGATTGCGGCAATGTCAGGTTTCATCAAGAAATCCAAAAAAGCTTTGGCTTGCACTG
TGTTGGGAGAAACGCTATTTACGGCCATACAATCAACCCACAAATAAGGGCGGCCTTCTGGAACGCTAAAGTCCCAGTCT
TGAGTATTGAAGAAGCGGTTCAGTGAATAGTGATCGCCACTGTAAGAGACCGCCATATGTAGATTGTCGGTTTGTGGGTG
GCTGCGTACATAGCTCAATACATACTCATAAGTCAGGATATGGGGATTGGCGGCGTCTAAGAGACGATACGCTTGCCTTA
GTGTGTCGATAGAATCGGTAATGGGAGAGGCGTTGAGCATGTATAGTGCAGGCAGTAGTGTTTCGACACTGTCTTTAAGC
ATACCCACTCGTCCACGATGCGCCGGAGCGATATCGACGACCTCACTCCACTGCGTTGGAGGTTTATCAAACAAGCTTTT
GCGATAGGCAATGCCGACTGAGCCCCAGAAATAAGGTACCGCATGGGTGCCACAAGCTTGTAGCCACATAGGGTCATTAT
TCGCACGATTGGGAAGGGCGGTCAGATCTTCAAAAACATTTTGCCTTGAGAAAATGAACGCGGAGACGTTATCCAAAACC
ATGATGTCAAAGGGCAGTTGTACGCTTTTGAGCATTAATAAACTGCGTTCATCATCATTATCGAAATGGAAGAGATTAAC
GGAGACGCCGGTTTTTTTATGCCATGCCTCAACTACGCTTGGTGCAATCGTATCTTCCCAAAGGTAGACATTCAGTTCCA
AAGCGCTGGCTTGATAACAGACAGTATTCAATACCATCAGCGACAGAAAGCGTTTGATCATTTGTGAATACGATACCCAT
TCGTTACAAAAATTGGTCACGATCCGACAAATAACCTAATAGCGTAAAAGCCAATATTTTGGCTACGCTGACAGCCTGGA
TCACCTAACTCTATGTATAATTTGGTCGCATTATAATCAGAGCGGGTGAAGCTGTCAGCTTAAAAGGTTCAATTTATTGA
CGCTAAATGAATTTCACCTGAGTGGGTTTGACGTTTTCACTAGGGTAGCAGCCAAGCACTTTAAGGTGTCGAGTCAGTTG
AGTGAGTTCTGCCAACGCTTGCTGCATCTCATCGGAGTCAATGTGCGCTTCTAAATCTACGTAGAACATTTCTTCCCACG
GATTACCCATAATCGGACGCGATTCCAGCTTAGTCATATTAATGCCGTAACGTTGCAGCACGAGTAAGGTCGAAACCAGC
GAGCCCGCCTCTTGTGAAGTTGACATAATCAAGGTGGTTTTGGCTGGAATTTGTGGTGAAACGTCGACGGGTTTACGAGC
CACCACGATAAAGCGAGTGTGATTTTCGGTTTGGTTGGCAATATTTCCTTGAATCGGTTGCAGTCCGTACAGCTTTCCAC
TGGCTGAGTTGCCAATCGCTGCTACATCCGCACGATTGAGCTCTTGCACTTTTTTCATGGCATCTGCAGTACTGGCGCAA
CTTTCTAACTTGACCCCTTTTAAGCGGCTAAGAAATTCGCTGCACTGCTGGTGAGGCTGTGGATGGGAATAGAGGACTTT
CAGATCCTCCAAACGAATCTCTTGCGTGGCCACCAGGCAATGCTCTATTGGCTGCGTTAACTCACCCACTATGTACAGTG
TGGTGTGCTGCAGCAAATCGTAAACTTCGTTGATGGAGCCTGAGCTGGTGTTTTCAATCGGTAGCACACCATAATCCGCA
TGGCCGGATTCCACGGTTCTTGCCACCTCTTTAAAATGGTCGCAGTTGAGCTCAATCAGCTCTGTATTTTTGCGGCTGAA
ATACTCGCGAGTCGCCAGATGTGAATAAGAGCCTTTAGCGCCTAAAAAGGCGACTCTAGCCAATGGCTTACGACTTTGTG
GATTCGCAAGGTTTTGCAGATAGGATTGCTGAAGCAAAACCGAATCTTCAATGATGGTGTGGAAAATTTTGGTGATGTAT
TGAGGATCGAGCTGATATTTCTCTTTGCCAGCATTGATGAGTTTTACCAGTAGCTGCTGTTCACGAGCCGGATCACGTAC
AGGTTTCGCGGTTTCGACTTTGCTTTTGGCGACCTCAATACTCATTTTGCGTCGTTCTGACAGCAGGTTTAGCAGTTGAT
CGTCGAGTTCGTTTAGCCGTAAGCGAATATCGTCGAGTGAGTATTGTTTGTCTGTCATAAAGTTATCCTTATAAAAAAAG
GCCCCTTAAGAGGAGGCTTTCTGTTCGTTTTTGACTTGTCTTTGAACAACGAGCGAGCCTCCAAACATTATTGGAGAAAA
AAGAAGTCAAAAAAGTACAGGGAATGAGGTGTCATCAATGCATATTTATCCAAGTAAGTCACCACACAATAAGCAAGCCC
CTAGAGAGCGTCAAGCAAAAAAATAGCGCCCTAAGGCGCTATCTCCCATCATTCTATTTATTCCACTTCTTCGCTCAGTT
CCGTTTTATCCGCTCGGCGAGCTTCTGGTTTGTGGCGTAGTTTATTCAATTGTCGTTCGAGTTTTTGCTCTACCTCGTTA
ATGGCGGCATACAAATCTTCGTGAATTGCAGAAGCCACTAACTGACCGCGTGGAATGCTAACGACTGCTTCAAATTTTTT
CTGTTTGTTGGGCTCTTCGCTGAAGCTGGCTTGGCAGCCAATAATGTCGACTTGCCATTTTTCTAATTTTTTGAGTTTAC
CCTCGATATGATTGCGGATTGCAGAGGTGACTTCGATGTTTTTACCAGTGATGTTGATTTTCATAATGCTTTTTCCTCTG
TGTCATCCCTTATGGGTTGAGTTCAGATTAGCGCGCTATCGCGGAAATAATGTGATTTAGATCACCTTATCTTGAGGGTT
TTTCTTGATGTGAAATAAACGTGATCTATCGCAAAGCTTGTGCTGAAGAGGTAAAGAAAAAGCTTGTTATCTCTTATAAA
ACCGCTAGATTCAGGTAAGTAGAGACTAAAAATTTCCGATTTTTTAGCGCTTTGTTTCGACCTAAAAAAGCTTGATGGAT
AAAAAGTCACCATGTTGCTTTTGTGATAAAAGTCACTTTGGTGATGGGGCGTCTAAGAGAAACATCGCTACGCCAAATCA
ATAACAAATCAAAACAAAAAGAGCCACAATTGCTGTGGCTCTTTTTGTTGGTGAGTTCTAGCGCCTTATAAAGGGTTAAG
CTGCATTAACTGCTTAGTTCGCTCTATCGCGTCGGTTAAACCAAGCTGCTGATAAGCCTCGAGTTGTATTTCTAAGGATT
TACGTGCCGCTTCGGTATCTGGATAGGTTTTTTGTAACTCTTGAGTGCGATTAATCGCTGCAATCCATGCTTCACGGCGC
AGGTAGAAATCTGCGGTCGCTAAATCGTATTCCGCTAAACGGTTCTTGAGCGCAAACATTCGACGCTGCGCATCTTCTGC
GTATGGGCTGTTTGGGTAACGCTGGAGCAGTTTCTTAAAATCCGCAAAGGCTGCTTTCACGGGTTCAGGATCGCGGTCAC
GGCGATCGATATTAAACAGGTCATGCATGAAGTTGCGATCTTGCGCCATGTGCGTCAAACCGCGCATGTAGAGTACCCAA
TCCATTTTTTCATGGGTTGGATTAAGGCGTGTAAAACGTTCGATGGTCGCGAGGCCAAGGGCCAGATCATCATTTTTGTA
GTAGGCATAAATCAGATCGAGCTGTACTTGCTCTGAATAAGCACCAAATGGATAGCGTGAATCGAGCGCCTCTAGTTTTT
CGATAGCGGTTAACCACGTTCCGCTTTGTAGAGCGGTTTGCGCTTCAGAGTACAGCTGTGATGGCGGTACATCTGGCACC
ACATCTGGGCTGCTAGAGCAACCAAATAACAGGGATAACGCGAGTAGGCCTGATAAAGTCTGGTATTTCATGTCAGGGTG
GAGTTCCTTGCAAATCTTGCTTTTCAATAGGTGCGTAAACCGCGCGCAAATCGTTTCGTTACTTTCTTGGCAGTAACAGA
TACAATGTCGGCGTATTTTTCCATACTAGTGACTATTAGTCTCACGGTTTTTTAAAAAGTTCGATATGGCTCATCAGATT
GAATTAACTCAAACAGTAAAAGATAGCCAGCTTGGTCAACGTCTTGATCAAGCTGTGGCTGAATTATTTACCGACTTTTC
CCGCTCACGTTTAAAAGAGTGGTTGTTGGAAGGCAAGATTGCCGTGAATGGTGATGTCATCACCAAACCGCGTACCAAAG
TGATGGGTGGCGAGGTGATTACCGTTCAGGCAGAACTGGAAGACGAACAGCGCTGGGAAGCGCAGGATTTGCCACTGAAC
ATTGTGTATGAAGATGACGACATTATCGTTATTAACAAACCGCGTGACTTTGTGGTTCACCCCGGTGCCGGTCAGGCGGA
TAAAACCGTGCTTAACGCATTGCTGTTCCATTATTCGCCGATTGCTGAAGTGCCACGTGCAGGCATCGTCCATCGTCTCG
ATAAAGATACGACGGGTTTGATGGTGGTCGCGAAAACGGTTCCCGCGCAAACACGCTTGGTACGTGCACTACAAAAGCGC
GACGTGACTCGTGAGTACGAAGCGATTGTGATTGGCACAATGACCGCGGGTGGCATGATTGATAAGCCGATTGGCCGTCA
CTCGACCAAACGTACTTTAATGTCGGTCTCCCCGATGGGCAAACATGCCGTGACCCATTACCGTGTGGCAGAGCATTTCC
GTGAACATACGCGTTTGCGTCTACGTTTGGAAACGGGTCGTACCCACCAAATTCGTGTGCACATGGCTTATTTGCAACAC
CCACTCTTGGGTGATACGGCCTATGGTGGTCGTGCACGCATTCCGAAAGGTGCGACGGAAGAACTGACGGAAATGATTCG
TGACTTCGATCGTCAAGCACTGCACGCGGTGATGTTGAAATTTGAGCATCCGGTTACGGGGGAAGAGCTCGAATTCCATG
CACCAGTGCCTGATGATATGGTTGAGATGACGCTTGCACTGCGTGAAGATGCGAAGCTAAACCGCACTGAAGAGTATTAA
TCATGATTCTCCCCAACTGGAATGCACCCAAACAAGTCAAAGCGTTTAGTTCGACTCGCCACGGTGGTTTTTCGCAAGGC
GTTTATCAAGGGTTAAACCTTGGTATGCATGTTGGGGACGATCCTGTACTTGTACTGCGTAATCGGCAATCGTTGGTGGC
AACGTCAGCGATGCCAAGTTCACCCATTTGGCTAAACCAGACCCATTCCACAGTGGTACTCGATGTTGATGCTCCGACTG
AGCAAGTGTTGGATGCCGATGGCCTTATCACTTCAACGCCGAATGTGGTGTGCTCGGCAATGACGGCGGATTGCCTGCCG
GTATTAATGACCAATCGTACTGGTACCCAAGTCGCGGCTGTACATGCCGGTTGGCGTGGTTTGGTCAATGGCATTGTTGA
ACACACAGCGGCAAGAATGTCTGGCGATGTCATGGTGTGGCTTGGCCCTGCGATTGGCGCGCAGGCGTTTGAAGTGGGGG
AAGATGTTTTCGCCGCTTTTGTTGCTCACCATCCTCAAGCCGAATACGCTTTCACTCCTCGTGCACAACAAGGGAAATGG
CTGGCGGATATGAGCCAATTAGTCAAACTGCGTTTGCAAGAACTTGGGATTGAACAAGTCTTTGATAGTGGCTTGTGCAC
TTATCAGGATGCTGAGCGTTTTTATTCCTACCGCCGCGATGGAGTAACAGGACGCCAAGCCGCTTTTATTTGGCTTGAAG
AGTAAGCCTTCATCCATACCCATATCAAACAACAAGAAAGTTTCCTCAACTTCCCTTGAAAATCTGGTTCGTGATAACCA
TCTTTCCTAACGTATTCAATTTATCTCAGATGAGGTTAGGAAGGTTGGTATGCGTCTTGACAGATTTACGAGCAAATTTC
AGATCGCGATTTCCGATGCCCAGTCATTAGCGCTCGGCCGTGATCATCAATATATCGAACCTGTGCACCTGATGGTGGCT
CTGCTGGATCAAAACGGCAGCCCGATCCGCCCATTACTCACCATGCTTAATGTGGATGTGATGCAACTGCGCTCCAAACT
TGGCGAAATGCTCGATCGTTTACCCAAAGTCAGTGGTATTGGTGGTGATGTACAGCTCTCTTCGGCGCTTGGCTCGCTGT
TTAATCTGTGTGATAAGGTTGCGCAAAAGCGTCAAGATGCCTACATCTCCTCTGAAATCTATCTACTTGCTGCGATTGAG
GACAAAGGGCCACTGGGTCACTTACTCAAAGAGTTTGGACTGACCGAGAAAAAAGTCTCTGAAGCAATAGAGAAGATTCG
TGGTGGACAAAAGGTTAATGACCCGAATGCGGAAGAGCTGCGTCAAGCGTTGGAAAAATTCACCATCGATCTGACTGAAC
GCGCTGAGCAGGGCAAACTCGATCCTGTGATCGGTCGTGATGATGAAATTCGCCGCACCATTCAAGTGCTGCAACGCCGT
ACCAAGAACAATCCGGTGATCATCGGTGAACCCGGTGTGGGTAAAACTGCGATTGTGGAAGGCTTGGCGCAGCGCATCAT
TAATAATGAAGTACCAGAAGGCCTGCGTGGACGGCGAGTGTTGTCTTTAGATATGGGCGCGCTAGTGGCAGGGGCGAAAT
ACCGCGGCGAATTTGAAGAGCGCTTGAAATCAGTACTCAATGAGCTAGCGAAAGAAGAAGGCAATATCATCCTCTTCATT
GATGAGCTGCACACCATGGTTGGTGCGGGGAAAGGCGAAGGCTCGATGGATGCCGGCAACATGCTCAAACCCGCTTTGGC
GCGTGGAGAATTGCACTGTGTCGGCGCAACCACTTTAGATGAGTACCGCCAATACATCGAAAAAGATCCAGCGTTAGAGC
GCCGCTTCCAAAAAGTGTTGGTGGATGAGCCCACGGTGGAAGATACCATCGCCATCTTGCGTGGATTGAAAGAGCGTTAT
GAACTGCATCACCATGTCGAAATCACAGATCCAGCGATTGTGGCGGCAGCGAGCCTATCGCATCGCTATATTTCCGATCG
CCAGTTGCCTGATAAAGCGATCGATTTGATCGATGAAGCGGCTTCAAGCATCCGGATGCAGATTGACTCCAAACCAGAAG
CTCTGGATAAGCTTGAGCGCAAAATCATCCAACTGAAAATCGAGCAGCAAGCGCTCTCTAATGAGCACGATGAAGCCAGT
GAAAAACGCTTGGCGATCTTAAATGAAGAGCTGCAAGAGAAAGAGCGTGATTACGCGGAGTTGGAAGAAGTGTGGAAAGC
TGAAAAGGCGGCACTCTCCGGCACGCAACATATTAAAGCGGCACTTGAACAAGCGCGGATGGATCTGGAAGTCGCTCGCC
GTGCGGGGGATTTGAACCGCATGTCAGAGCTGCAATATGGTCGCATTCCAGAGCTAGAAAAGCAGCTTGATCTGGCTGCG
CAAGCCGAAATGCAGGAAATGACTCTGCTACGTAATAAAGTGACGGATGCAGAAATTGCCGAAGTGCTTTCAAAACAGAC
TGGCATTCCAGTATCAAAAATGCTCGAAGCTGAGAAAGAAAAGTTGCTGCGCATGGAAGACGTGCTGCATAAACGCGTGA
TTGGTCAAAAAGAAGCGGTGGAAGTGGTCGCGAATGCGATCCGCCGCAGTCGCGCAGGGCTTTCTGATCCAAATCGTCCG
ATTGGCTCCTTCTTATTCTTGGGGCCAACAGGGGTCGGTAAAACCGAGCTGTGTAAAACCTTGGCTAACTTCCTGTTTGA
CAGTGAAGATGCCATGGTACGTGTGGATATGTCGGAATTTATGGAGAAACACTCGGTTGCTCGTTTAGTCGGTGCGCCTC
CAGGTTATGTCGGCTATGAAGAAGGTGGCTACTTAACGGAAGCTGTACGCCGTAAACCTTACTCGGTGATTTTGCTCGAT
GAAGTGGAAAAGGCGCACCCAGATGTCTTCAATATTCTGCTGCAAGTCTTGGATGATGGCCGCTTGACGGACGGACAAGG
GCGCACGGTCGATTTTCGAAATACCGTTGTGATCATGACCTCCAACTTGGGTTCAAGCCGTATCCAAGAAAATTTTGCAA
GGTTGGATTATCAAGGTATCAAAGAACAAGTGATGGACGTAGTCAGCAAACACTTCCGTCCTGAGTTCTTGAACCGAGTG
GATGAAAGTGTGGTATTCCACCCATTAGGACAAGAGCATATCAAGTCGATCGCTTCTATTCAGTTGGCCCGCCTACGTCA
ACGTTTGGCAGAGCGAGATTACCAACTAGAGGTTGATGATGAGGCGCTGGATCTGATTGCTCATGTCGGCTTCGATCCGG
TTTATGGTGCTCGTCCACTGAAACGCGCGATTCAACAAAATGTGGAAAACCCACTGGCCAAATCGATTCTGGCTGGTAAG
TTCCTGCCTGGTTCACCTATTTTACTATCGGTAAAAGACGGGAATATTTTCGCAAGCCAGTAGCAGATACCTTATCTATC
ATAAGCAAAAGAGCCACTCAAAGTGGCTCTTTTGCTTGTTAATTGAACGATGAAGTGCGTTTTTTAGTGGTTTTGCTGTT
AATTTGTTCTCTTGAGCTAATAAAGCATAGAAAAAGCATTTTATTGCTTGCCAGAACGCAAAACCTCCCTATAATGCGCC
CTCACTGACACGGCAGACGCCACAAGGTCTCAAGGCTAGTCAGTGAGGCTAAAACGCTTCGATGAATAAAGTTGAAAAAA
GAGTTTGACTCTGACAATTATCTCGCTAGAATGCACAGCCTCTTCGGTAAGAAAGCCGAAGCAAAACGCTCTTTAACAAT
ATAAACCAATCAATCTGTGTGGGCACTCGTCGATGATAATCAAAAAAGATTTATCAATGAACTGAGTGACCATTTGAATG
AGCAATCATTCAGCACAGTCAATTCAACATTACTTCGCTTTTTATTAAGCAAAGAATGTAATCAGTATTCATTGAGCCGA
AGCGAAAGCTTCAAAAAACTTTTAATTGAAGAGTTTGATCATGGCTCAGATTGAACGCTGGCGGCAGGCCTAACACATGC
AAGTCGAGCGGCAGCACAGAGGAACTTGTTCCTTGGGTGGCGAGCGGCGGACGGGTGAGTAATGCCTGGGAAATTGCCCG
GTAGAGGGGGATAACCATTGGAAACGATGGCTAATACCGCATAACCTCGTAAGAGCAAAGCAGGGGACCTTCGGGCCTTG
CGCTACCGGATATGCCCAGGTGGGATTAGCTAGTTGGTGAGGTAAGGGCTCACCAAGGCGACGATCCCTAGCTGGTCTGA
GAGGATGATCAGCCACACTGGAACTGAGACACGGTCCAGACTCCTACGGGAGGCAGCAGTGGGGAATATTGCACAATGGG
CGCAAGCCTGATGCAGCCATGCCGCGTGTATGAAGAAGGCCTTCGGGTTGTAAAGTACTTTCAGTAGGGAGGAAGGTGGT
TAAGCTAATACCTTAATCATTTGACGTTACCTACAGAAGAAGCACCGGCGGCTAACTCCGTGCCAGCAGCCGCGGTAATA
CGGAGGGTGCAAGCGTTAATCGGAATTACTGGGCGTAAAGCGCATGCAGGTGGTTTGTTAAGTCAGATGTGAAAGCCCTG
GGCTCAACCTAGGAATCGCATTTGAAACTGACAAGCTAGAGTACTGTAGAGGGGGGTAGAATTTCAGGTGTAGCGGTGAA
ATGCGTAGAGATCTGAAGGAATACCGGTGGCGAAGGCGGCCCCCCTGGACAGATACTGACACTCAGATGCGAAAGCGTGG
GGAGCAAACAGGATTAGATACCCTGGTAGTCCACGCCGTAAACGATGTCTACTTGGAGGTTGTGCCCTAGAGGTGTGGCT
TTCGGAGCTAACGCGTTAAGTAGACCGCCTGGGGAGTACGGTCGCAAGATTAAAACTCAAATGAATTGACGGGGGCCCGC
ACAAGCGGTGGAGCATGTGGTTTAATTCGATGCAACGCGAAGAACCTTACCTACTCTTGACATCCAGAGAATCTAGCGGA
GACGCTGGAGTGCCTTCGGGAGCTCTGAGACAGGTGCTGCATGGCTGTCGTCAGCTCGTGTTGTGAAATGTTGGGTTAAG
TCCCGCAACGAGCGCAACCCTTATCCTTGTTTGCCAGCACGTAATGGTGGGAACTCCAGGGAGACTGCCGGTGATAAACC
GGAGGAAGGTGGGGACGACGTCAAGTCATCATGGCCCTTACGAGTAGGGCTACACACGTGCTACAATGGCGTATACAGAG
GGCAGCGATACCGCGAGGTGGAGCGAATCTCACAAAGTACGTCGTAGTCCGGATTGGAGTCTGCAACTCGACTCCATGAA
GTCGGAATCGCTAGTAATCGCAAATCAGAATGTTGCGGTGAATACGTTCCCGGGCCTTGTACACACCGCCCGTCACACCA
TGGGAGTGGGCTGCAAAAGAAGCAGGTAGTTTAACCTTCGGGAGGACGCTTGCCACTTTGTGGTTCATGACTGGGGTGAA
GTCGTAACAAGGTAGCGCTAGGGGAACCTGGCGCTGGATCACCTCCTTACACGATGGTTATCGTGATGAGTGTCCACACA
GATTGATTCGGTTTAGATTAGAGAAGAGTATCTTAGTGTCCCGTTCGTCTAGAGGCCTAGGACACCGCCCTTTCACGGCG
GTAACAGGGGTTCGACTCCCCTACGGGATACCATCTTTAAGCGTTTTCGCTGAGAATGTTTAAAATGGTTTTCATCAGAA
AATCTTGCTCTTTAACAATTTGGAAAGCTGACAAAACAACAATTTATTGTTGTTTGTAAAGTTCTCAATGTTTATCGAAA
GATAAACACCAACAACACATTCAAGTGTGCTTGGTATCGAATAAGACTTCGGTCTTGTTCAAATTTGAGTCCGGCAAAAT
CTGTCTCGCACTCATGTAAATTAAACGCGAGACAACTTAGGTTGTTTAAACAGCAACCCGAAACTCCTTCGGGTTGTATG
GTTAAGTGACTAAGCGTACACGGTGGATGCCTGGGCAGTCAGAGGCGATGAAGGACGTACTAACTTGCGATAAGCGCAGA
TAAGGCAGTAAGAGCCGTTTGAGTCTGCGATTTCCGAATGGGGAAACCCAACTGCATAAGCAGTTACTGTTAACTGAATA
CATAGGTTAACAGAGCAAACCGGGGGAACTGAAACATCTAAGTACCCCGAGGAGAAGAAATCAACCGAGATTCCGGTAGT
AGCGGCGAGCGAACCTGGATTAGCCCTTAAGCACTCGGTGAAGTAGGTGAACAAGCTGGAAAGCTTGGCGATACAGGGTG
ATAGCCCCGTAACCGACGCTTCATCGAGCGTGAAATCGAGTAGGGCGGGACACGTGATATCCTGTCTGAATATGGGGACC
ATCCTCCAAGGCTAAATACTCCTGACTGACCGATAGTGAACCAGTACCGTGAGGGAAAGGCGAAAAGAACCCCTGTGAGG
GGAGAAATAGAACCTGAAACCGTGTACGTACAAGCAGTAGGAGCACCTTCGTGGTGTGACTGCGTACCTTTTGTATAATG
GGTCAGCGACTTATATTCAGTGGCAAGGTTAACCGTATAGGGGAGCCGTAGCGAAAGCGAGTCTTAACTGGGCGCTCAGT
CTCTGGATATAGACCCGAAACCGGGTGATCTAGCCATGGGCAGGTTGAAGGTTGAGTAACATCAACTGGAGGACCGAACC
GACTAATGTTGAAAAATTAGCGGATGACTTGTGGCTAGGGGTGAAAGGCCAATCAAACTCGGAGATAGCTGGTTCTCCCC
GAAAGCTATTTAGGTAGCGCCTCGGACGAATACTACTGGGGGTAGAGCACTGTTAAGGCTAGGGGGTCATCCCGACTTAC
CAACCCTTTGCAAACTCCGAATACCAGTAAGTACTATCCGGGAGACACACGGCGGGTGCTAACGTCCGTCGTGGAGAGGG
AAACAACCCAGACCGCCAGCTAAGGTCCCAAAGTATTGCTAAGTGGGAAACGATGTGGGAAGGCTCAGACAGCTAGGATG
TTGGCTTAGAAGCAGCCATCATTTAAAGAAAGCGTAATAGCTCACTAGTCGAGTCGGCCTGCGCGGAAGATGTAACGGGG
CTAAGCAATACACCGAAGCTGCGGCAATATCTTTTAGATATTGGGTAGGGGAGCGTTCTGTAAGCCGTTGAAGGTGAATC
GTAAGGTTTGCTGGAGGTATCAGAAGTGCGAATGCTGACATGAGTAACGACAAAGGGGGTGAAAAACCTCCTCGCCGGAA
GACCAAGGGTTCCTGTCCAACGTTAATCGGGGCAGGGTGAGTCGACCCCTAAGGTGAGGCCGAAAGGCGTAATCGATGGG
AAACGGGTTAATATTCCCGTACTTCTGACTATTGCGATGGGGGGACGGAGAAGGCTAGGTGGGCCAGGCGACGGTTGTCC
TGGTTCAAGTGCGTAGGCTTGAGAGTTAGGTAAATCCGGCTCTCTCTAAGGCTGAGACACGACGTCGAGCTACTACGGTA
GTGAAGTCATTGATGCCATGCTTCCAGGAAAAGCCTCTAAGCTTCAGATAGTCAGGAATCGTACCCCAAACCGACACAGG
TGGTCGGGTAGAGAATACCAAGGCGCTTGAGAGAACTCGGGTGAAGGAACTAGGCAAAATGGTACCGTAACTTCGGGAGA
AGGTACGCTCTTGATGGTGAAGTCCCTCGCGGATGGAGCTGACGAGAGTCGCAGATACCAGGTGGCTGCAACTGTTTATT
AAAAACACAGCACTGTGCAAAATCGCAAGATGACGTATACGGTGTGACGCCTGCCCGGTGCCGGAAGGTTAATTGATGGG
GTTAGCGCAAGCGAAGCTCTTGATCGAAGCCCCGGTAAACGGCGGCCGTAACTATAACGGTCCTAAGGTAGCGAAATTCC
TTGTCGGGTAAGTTCCGACCTGCACGAATGGCGTAATGATGGCCACGCTGTCTCCACCCGAGACTCAGTGAAATTGAAAT
CGCTGTGAAGATGCAGTGTACCCGCGGCTAGACGGAAAGACCCCGTGAACCTTTACTACAGCTTGGCACTGAACATTGAA
CCTACATGTGTAGGATAGGTGGGAGGCTATGAAGACGTGACGCCAGTTGCGTTGGAGCCGTCCTTGAAATACCACCCTTG
TATGTTTGATGTTCTAACTTAGACCCATTATCTGGGTTGAGGACAGTGCCTGGTGGGTAGTTTGACTGGGGCGGTCTCCT
CCCAAAGAGTAACGGAGGAGCACGAAGGTGGGCTAATCACGGTTGGACATCGTGAGGTTAGTGCAATGGCATAAGCCCGC
TTAACTGCGAGAATGACGGTTCGAGCAGGTGCGAAAGCAGGTCATAGTGATCCGGTGGTTCTGTATGGAAGGGCCATCGC
TCAACGGATAAAAGGTACTCCGGGGATAACAGGCTGATACCGCCCAAGAGTTCATATCGACGGCGGTGTTTGGCACCTCG
ATGTCGGCTCATCACATCCTGGGGCTGAAGTCGGTCCCAAGGGTATGGCTGTTCGCCATTTAAAGTGGTACGCGAGCTGG
GTTTAGAACGTCGTGAGACAGTTCGGTCCCTATCTGCCGTGGGCGTTGGAAGATTGAAGGGGGCTGCTCCTAGTACGAGA
GGACCGGAGTGGACGAACCTCTGGTGTTCGGGTTGTGTCGCCAGACGCATTGCCCGGTAGCTAAGTTCGGAATTGATAAG
CGCTGAAAGCATCTAAGCGCGAAGCGAGCCCTGAGATGAGTCTTCCCTGACAGTTTAACTGTCCTAAAGGGTTGTTCGAG
ACTAGAACGTTGATAGGCAGGGTGTGTAAGCGTTGTGAGGCGTTGAGCTAACCTGTACTAATTGCCCGTGAGGCTTAACC
ATACAACACCCAAGGGGTTTTGTAGTGGACTCAAAGCTAAGCGCATAAGAATGTGTGTGAGAACGAAGACAGCTTTCCAG
AATTGTTGGTTATCACTTTTTAAGAAAAAGTGAAATCAAAAACAGAATTTGCTTGGCGACCATAGCGTTTTGGACCCACC
TGATTCCATCCCGAACTCAGAAGTGAAACGAAACAGCGTCGATGGTAGTGTGGGGTCTCCCCATGTGAGAGTAGAACATC
GCCAGGCTTTAACTTGTTGTTTTTAGATGTTTAAGAAAAATCTAAAGGCAAAAAAAGTAGACGAAACGTCTAACCAGACA
GCGGAGCGGTAGTTCAGTCGGTTAGAATACCGGCCTGTCACGCCGGGGGTCGCGGGTTCGAGTCCCGTCCGCTCCGCCAC
TTATTACGAAACCCAGTCTTAGGACTGGTTTTTTTTTCTAGATAAAAGTGCCGTTATCTCGGTTATTCAATCCTTCTAAC
TCTCTTATTCTGCTTCTTGAGCCCTTAGAACAATGGTTTATCATTTGTTTTTTGTATGACTCGCACCTCTCCATGCTGGC
TGTTATGATGGCAAAAAAGGAGAAAATCAGTCATGCCTCATTTACGTTTTCGCGCAGTAGAAGCGCATATCGTTGAATCG
CTAGTCCCTACCTTACTCAATGAGCTTTCCTCTCTACTCAGTACTGCTCGAAATGCTTTTACCTTTGAGTTGATTAATAC
CCAGTATTTCGCCGAAGGAGGGGTTTATCCCATGGTGGAAGTATTGTGGTTTGGAAGAGAACAGCAGACTCAGGATCAGA
TTGCACAGGTGATTACTGATCAGATACGTCAGTTGCTCGGTGCTGATTCTCATCTTGCTGTAGTGTTTATACCTTTGCAA
CGCACCGCTTATTATCTTGATGGACAACATTTCTGAGGAGGCCGCATGAATCCTGTTATTGATACCATACTTAGCCATCG
TTCTATTCGTGCTTTTACCCAAGAGCCTATTTCTGCAACGCAACTTGAGACGATCATTGCTTCTGGTATTGCAGCTTCGT
CATCCAGCTTACTGCAAGTGATCTCGGTGATCCGAGTGACCGATGGCAGTATGCGTGAGCAATTAGCAGAGTTTGCTGGC
AATCAAGCTTATGTGGCGAGTGCGGCTGAGTTCTTAGTATTTTGCATTGATTATCAGCGGCACTATGCATTGAATCCGAA
CGTAAAACCTGAATTCATGGAGCTCACTTTAATCGGTGCTGTTGATGCGGGGATTATGGCGCAAAACTGTTTGTTAGCGG
CAGAGTCGATGGGGTTAGGTGGTGTCTATATTGGTGGTTTACGTAATTCACCGAATGAAGTCGATGCTTTGCTTAACTTG
CCGCCTTATACCGCGGTATTGTTTGGTATGTGTTTAGGGCACCCAGCTCAGGAGCCAGAGTTAAAACCGTGCTTGGCTCC
GAAGGTGATCTTGCATGAAAACCACTACCAGCCTTTGAATAAAGAGGATGTCGCAGAATATGACCGAACCATGGTTGAGT
ATTACCAAAAACGTTCCGGTAATCCTAAACAGCAGGGATGGTCAGAACAAATTACCGCTAAGCTTTCTGAAGAGTCTCGG
CCATTTATGCTCAGCTATTTGCAGCGTAAAGGATTAGCTCTGAAGTAATAAAGAATCCCAGCACTTGGCTGGGATTTTCG
ATTTACGCGAGCCCTTGAATTACCACGAACTTTTCGAGTAGTTGCTCTTCGGTTTCGCGATGGGCAGGATCGGTGATGAT
GCAGTTGCTGATGGGACAAACCGACTGACACGTCGGTTTGTCATAATGCCCCTTACATTCAGTGCATAAATCGGGATTGA
TCTCATAGATCTTATCGCCCATTGAAATCGCACTGTTTGGGCACTCTGGCTCACACATATCACAGTTGGTGCATTTGGCG
GTAATCAGTAGCGCCATAATTACTTGCCTGTTGGGTTACGGGTATCCTGCCCTTGCACTAGGTTACGCATCAGCAGTGCG
TAGCTGAGATCCAACTCTTCCGGAACTGGAATGTAAACAAAGTGACCGTTGCCTTTGGCATCATCTGTTGCTTCACCTTT
GCGGTTTTCCATCGCTTCTAAAGTGAAGATGACATTGCCTTTTGGCGTCATCAGCTCAAGGCTATCGCCGAGCACAAATT
TGTTCTTTACTTCCACTTCGGCCATTGCGCCGCGGCGTTTACCGGTAAATTCACCGACAAACTGTTGAGTGTCGGAAACC
GAGTAGCCGTAGTCGTAGTTTTGGTAAGCATCGTGCGTATGGCGACGTAAGAAACCTTCGGTATAGCCACGGTGCGCCAA
GCTTTCTAGGGTAGTCATCAGGCTATCATCGAATGGCTTGCCCGCTACCGCATCATCAATCGCTTTACGGTACACTTGCG
CGGTACGTGCGCAGTAGTAGAAAGATTTGGTACGGCCTTCGATTTTCAGTGAGTGCACACCCATTTGAGTTAGGCGCTCA
ACATGCTGTACTGCACGCAGATCTTTGGAGTTCATGATGTAGGTGCCGTGCTCATCTTCAAAGGCGGCCATTTTCTCATC
AGGACGATGGCTCTCAGAAAGCAGTACGACATCATCAATCGGTTTGCCGGCCCCGATGGTGGTGTCTGGACGTTCATTTT
GAACTTCGATGGCTTGTGCTGCATTAGGGTCAAACTGTTCAACGATCTGACCTGCTTCATCTTCTTTTGCTGCTTCAACT
TTGTATTCCCAACGGCATGCGTTAGTGCAAGTACCTTGGTTTGGATCGCGCTTGTTGATGTAACCAGACAGCAAGCAACG
ACCGGAATAAGCCATACATAGAGCGCCATGCACGAACACTTCAATTTCGGTATTCGGGCATTTTTCGCGGATCTCTTCGA
TTTCTTCTAAAGAGAGCTCACGAGAAACAATCACACGCTCAACGCCTTGTGAAGCCCAGAATTTCACGGTTGCCCAGTTC
ACCGCATTCGCTTGTACCGACAGGTGGATCGGCATGTGCGGGAATTCTTCACGAACCATCATGATAAGGCCAGGGTCAGA
CATGATGAGCGCATCCGGCCCCATATCAATCACCGGCTTAAGGTCACGGATGAAGGTTTTCAGCTTAGAGTTGTGCGGCT
GAATGTTACACACCACATAGAATTTTTTACCCAGTGCGTGGGCTTCATTAATGCCGATTTGTAGGTTTTCGTGGTTGAAC
TCATTGTTACGTACGCGCAGGCTGTAACGAGGTTGGCCGGCATATACCGCATCTGCCCCGTAGGCAAAAGCGTAGCGCAT
ATTCTTCAGGCTACCCGCAGGTGAAAGGAGTTCTGGAACAAAGGTTTTTGGCGTTGTCATTGCTTGCTTCTCTTACAATC
TGATCTCAAGTCAGGCCAATACCACCTGATGGTATTGGAAAGGGCGCAAATTTTACGTCAAAAACCCTACTCTGCATAGT
GAAACTCTCACCACCTCATTTACGCCGAGGTGGTGAAATTGAGTCCACGATTAGGCTTCAGGGTGAGGCAGGCCACCTAA
TGCATTGAATAGATCCGGCAGGAAAACCGACATTTCTCCGCACAACAGGGAGAAATCGGCATCAAGACGGGCTGCGCGAT
CTTCGTGTGGGATGTCATCATTCTGCTCTTTAAGTTCATCGCTGTACGCTAGGCGCTTGATGCTGCAATCTTCCGCGAGG
ACAAAACGAATTCGGTCTTGCCAGTTGATCGCCAGCTTGGTGACCACTTTATTGGCTTGAATGTGGCTCAGGATTTCATC
GCTGCTCAGCTCTTGTTTTTTGCAGCGAATGGTGGCTCCATCATCGAGTAACGATTTGAGCTCCGCTTCTTCCATCAGGC
TAAAGCCTTGGGGCAGATTGCCATCTTTCACCCATTGCGTCAGCGTCGTTTCGACCGCTATTTCAGGAATAGCAGGCACC
ACCGGTAGACTACCCATGGTTTTACGCAGTAGCGAGAGCACATCTTCGGCTTTTTTGTAGCTGCCTGCATCGACTAGAAT
TAAGCCTTCGGTTGGCATGATCAGCACAAACGTGAGTTGGCTTTTGCTGAAGGCGCGTGGCAGTAAATCGATGACGATGT
CTTCTTTCAGCGCGTCTTTTTCCTTTTTCTTCAGTGGGCGGCCTTCTTCGGCTTCCATCTCTTCGACTTTGGCATTGAGC
GAATCTTTGATCACCGAAGCGGGGAGCATTTTTTCTTCACGTTTCGCGCAGACTAAAATGCGGTTTTCACTGACGTGGGT
CATCATGTCGCCGTGTTTACCCAGTGCGGAAACCCAGCCAAACTTCTGTTTATCTTGACTGCCGCAAGGCGTAAAACGAA
ATTCGGCCAGCTGTTTTTCCAGCTGATCGGCATTGAAGTTAACCTCGCGATTAACGCGATACACCATACAGTTTTTAAAC
CACATTGTTGTTTTCCCTTGGTTAGAAAGCCAGACATGATAGGGGAAGATGCTGAGAATGTCTTACCCCGAATGCAAAAA
AAGAGGCACATCTTCCAGTTGTTACTTTGCTTTGCTTAAGAGGTTTGGATATATGAATTTCGCCTGAACCTTATATGAAA
ATTTGTTTGCAAAGGTCACAAAAGTGTCATAAACATTTCCCATAATGCATGGCGTTGGTGAAAAACAAAGGTTAATCAAT
TATGTCTAGAAGGATTCTGGTTGTTGAAGACGAAGCACCGATTCGTGAAATGTTGTGTTTCGTGCTTGAACAAAAGGGCT
ATCAGGCGGTTGAGGCTGAAGATTATGATTCGGCGATGAGTAAGCTGGCTGAGCCTTTTCCTGATCTCGTCCTGCTTGAC
TGGATGTTGCCTGGTGGTAGTGGCATCAACCTCATCAAGCATATGAAGCGCGAAGAGATGACGCGCAACATTCCTGTTGT
GATGCTCACCGCCCGTGGTGAAGAAGAAGATAAAGTTCGCGGCTTAGAAGTGGGCGCGGATGATTACATTACCAAACCGT
TTTCACCTAAAGAGTTGGTTGCCCGTTTAAAAGCGGTGATCCGCCGTGTCACTCCGACGGCGTTGGAGGATGTGATTGAT
GTTCAAGGTTTGAAGTTAGATCCGGTCTCACACCGTGTGACCGCTAACGATCAGCCGTTGGATATGGGACCGACTGAGTT
CAAGATGTTACACTTCTTCATGACACACCAAGAGCGTGTGTATAGCCGCGAGCAGCTACTCAATAATGTTTGGGGCACCA
ACGTGTATGTGGAAGATCGCACGGTAGACGTCCACATTCGTCGTCTACGTAAAGCCTTAGAAGACGCTGGACATGATAAG
CTGATCCAGACGGTGCGCGGCGCGGGGTATCGTTTTTCAACCAAAGCCTAAGAGGGTGTAGAACAAATCAGTATGGTTGA
ACGTTTAACATGGAAAAAGCTGGCTTGGGAGCTGGCTTTTTTTTACTTGCCATGGGTTGTGGTGGGATGGATTTTCGGAA
GTATGCCGTGGCTGCTGTTGGCAGCGACGGCTTTGCAGCTTTTCTGGCATTTGAACCATCAAATTCGCCTTTCCGCTTGG
TTGTGGGATGAAAAACGTCTCACCCCACCTTCTGGAACGGGGAATTGGGAGTCGCTGTTCAATGGCATTTATCGCTTGCA
GCAGCGCCATCGTAAAAAACGCAAAGAACTGACTAATCTTATTCGCCGTTTCCGTAATGGTGCGGAATCGCTCCCCGATG
CGGTGGTGGTGTTTCGCAGCGAAGGCAATATCGTGTGGTGTAACCGCCTTGCGCAGCATTTGCTGGGTTTTCGTTGGCCT
GACGATGCTGGGCAGCCTATCTCGAACCTGCTGCGTACGCCGGACTTTATCAAATACCTCAAAAAAGATGATTTTACTGA
TCCGCTCGAAATGCGTTCGCCGCTCAATAGTGATCGCATGCTGGAACTGCGGATAGTGCCGTACACCGAAGGTGAACACC
TGATGGTGGTGCGTGATGTCACTCAGCTTAAACAGCTCGAAGGCATGCGCCGTAATTTCTTTGCTAACGTTTCCCATGAA
CTGCGTACACCGATGACGGTGCTGCAAGGTTATCTGGAAATGACAGAAGATCCGGATGTGCTCGCGGGCCCGATGTGGAG
TAAAGCCCATGGTGTGATGACCGAGCAGCTCAACCGGATGAATGGCTTGGTGAACCAACTGCTGACGCTCTCGAAAATAG
AAGCATCACCGATGGTCGAACTCGATCAAGTGGTCGATGTACCAGCCATGTTGGAAGTGTTAGAAAAAGAAGCAGTGAGC
CTTAGTGGTGAGGCGCAGCATAAGCTGCATTTTGAGGTGGATAAGAGCCTTAAGGTGCTGGCGGATGAAGATCAGCTGCG
CAGCGCGATTTCGAATCTGGTGTATAACGCGGTTAAATATACCCCGCCGGGCGCGCAAATTGATGTGCGTTGGTATCGCA
CTGGCAAAGGCGCTTGCCTCGAAGTGGAAGATAAAGGCGAGGGGATCGAGCCGCAACATTTACACCGTTTAACGGAGCGT
TTCTATCGCGTCGATAAAGCCCGCTCTCGTGATACGGGCGGTAGTGGTTTGGGACTCGCGATCGTGAAACACGCGCTTGC
ACACCATGACACGCATTTGGATATCTACAGTAAAGTCGGTGTCGGCAGTAAGTTTTCGTTTGTTTTACCTAAGCGGTTGG
TGGCGAAAGGATGAGCCGCATGCTAAGTCGCGTTGGTTGGTTGAGTTCATTGGTTTTGGTTTCATCCACCGCTTGGGCGT
TGGATGAAGCGCTGCCACACTATGAAAAAGTCAGCGGTATTTCGGGCAGCCTATTGTCCGTCGGCTCGGATACGCTGGCG
GGCATGACTACGCTGTGGGTGGAGGAGTTTCAAGCCTATTACCCTGCAGTCAATGCGCAAGTGCAAGCCTCGGGTTCGGC
AACTGCGCCGCCAGCATTATCAGAAAGCACGGCGCAGTTTGGCCCGATGAGCCGCCCAATGCGCAGCAGTGAAATTGCCG
CGTTTGAAGCGATGCACGGCTACAAGCCAACGGCATTGCGTGTGGCGATTGATGCGGTCGGGATTTTTGTGCATCGAGAT
AATCCGATCAAAGGGCTGAATTTCCAGCAACTGGATGCGATTTTTTCCGCCACATTGCGCTGTGGTGCCACTCAGCCGAT
TGTCACTTGGTCTCAGCTTGGTCTGCCTTATGATTGGGCAAAGCGCAATATTCAACTGTTTGGTCGCAACTCGGTATCCG
GTACCTACGGCTATTTTAAGCAAAACGCGCTGTGCCAAGGAGATTTCCAGAACCGAGTCAATGAGCAGCCGGGCTCGGCT
TCGGTGGTGCAGTCGGTTGCCTCTTCAATCAATACGCTCGGTTATTCAGGGGTGGGTTATCGTGTTTCTGGGGTGAAGCT
GCTGCCGATTGCGCGTGAAGGGAATGACTATGTTGAGCCAACTCAAGCCAATATTCTGTCGGGAGCCTACCCGTTATCGC
GCTATTTGTATGTGTATGTGAATAAAAATCCTAACCGAGATTTGTCGCCGATTGAGCGCGAATTTATTCGCTTTATGTTT
TCACGGCAGGGACAGGCCTTGGTTGCGAAAGATGGCTATTTGCCGATTACGGCGCTGGTGGCAGAGCAAGAGTTAGCCAA
AGTTGGCATTAAGCCCATCATCGACTGAGTGATGAAATGAAAAACGCCCAACTTGAGTTGGGCGTTTTTCATCGAATTGC
AGTGACTAGTCTGGCTTAAAACAGCAGTTGCCAGCCGACTTCACGCCAGTATTCTTGCTCTGTTTGTAAGTCAGCATGCA
ACAACTTATTGTTTTCCAGCCAATCTGGCTGTTCACACTCCAATCGCCACTCATCATCTTTGGCGGATAGGGTCAATGGT
GGTAAAGGGTCGTCGTTGCGTTGCCCATTAACCACAATCGCCAGTCGTAGGACTCGAATTAAGCCAATAATGTGTTTTTT
CTTAAACAGACTAAAGTCATCCAGCTCATTCAATTTCAGCGATTTACGTTGGAAACGTGCCAAATTGGAGAGCACGAGTT
GTTGTTCGCTGTTGAAACCTGCCATGTTGTTATGACGCAAAATATACGCGGAGTGACGATGAAAGCCTTGTAAGTTAATG
CTCAGCCCCACTTCATGTAGTAAAGCGCCCCATTCGAGCAGATAGCACAGCTCACTGCCTTCTGGTAATCCCAACTCATT
GGCGACTTGCGCCAAGAATTCACGCGCGTGACCTTTGACTTTGGCGGCATGCTCTAAATCGACCAGATGTTTGGCGGCCA
GATTTTCAGTGGTGCGCAAACGGATATCGGAATACTTGAAGCGATCTTCCATCTCATACAGCAGACCTTCGCGCAAAGCG
CCATCCGAAAAATGCATCTCTTTGATGTTTAAACCATGAAAGATCGCGGAAAGAATGGCAACGCCCGCCGCAAACACGGG
TTTTCGATCATCGGTTAAGCCGGGCAGTTGTAAATCATCAATGCTGTCCCATTCGCAGAGTTTTTCAATTAACTTGCTCA
GGCGCTCAAAGGTGATGAGTCCATCTTCATGACCTTGCCCGATTAACACTTCATGAATCGCTTTGATGGTACCGGAAGAA
CCAAACGCCATTTGCCAACCTTTCTTACGGTATTTGCTGGCAATGGATTCTAATTTTTGCTCACTGGCGACAATCGCTTG
GGCAAAGTTTTTACGTGATAGCTTGCCGTTGGCAAAGTAACGCTCGGTAAAGTTGACGCAGCCCATCTGCTTACTGTTGA
GCAGTTCTGCTTCAAAGCCTTTGCCGATGATCATTTCCGTGCTGCCGCCGCCAATATCCACTACCAGCATAGAATCCGCT
TGGGGTTGGGTATGGGCAACCCCCAGATAAATCAACCGGGCTTCTTCAGAGCCCGGAATGATTTCAATTGGAAAAGGCAA
CACGTCGAGAGCGCGTTGAATAAACAGATTGGCATTTCTGGCTTGGCGCAGAGTGTGGGTTGCAGCAATACGGACATTAC
GTGGCTCAAAGCCTTGCAATCGTTCTGCGAACATCGCCAAACACTCTAAGCCACGTTGGATCGACTCTTCATCGAGATTT
TTTTGTTCATCCAAGCCCGCAGCAAGACGAACACGCTGCTTATGGCGGCTAATCAATTGGAGATCTTGATCGACCACCTT
GGCGACCACCATATGAAAACTGTTCGAACCCAGATCAATGGCAGCGATTTCTCTTGCGTTACTGACTACTGTTGTCATTC
GTTTCTTGTTGCCCTTTTGCTTTACGAGTCTGCTTCTCGACATTCTTAAGATAGTCGTAAATGGCAATCTGAGAGCGTAC
TTTTCTGCGATTACCGCGCTCTACGTACTGATTGCTCATCTCTTTGTCGATGCGACGCGCTTTGACCGTATCAATGAACT
GAATATTAAGGATATCAATGATACGCTGTTTGAGTCGTTCGTCACGAATTGGAGCCATGACCTCAATTCGGTGATCTATA
TTGCGCTCCATCCAGTCTGCCGATGAGATAAAGACCTGTGGATTGCCATCATTATGTACCACTAACACGCGAGGGTGTTC
GAGGAAGCGGTCAATAATACTGATGATCTCAATATTGTCACTGACACCTTCCACTCCGGGGACTAAAGAGCACATACCGC
GGATGATCATGCGGATTTTGACTCCAGCGGCACTTGCACCATACAGCTTATTGATCAATCCCTTATCAACGAGATTGTTC
ACTTTAAGGGTGATGGCGGCTTTTTTGCCCGCCTTGGCGTTGGCGATTTCACTATCCAGTAAACGATAAATTTGGGTACG
TGAGTTACGCGGCGATACGATCAGGTGGTTAAACTTGACGGGGCGGAATGGATTTTCGATGTAACCAAATACGGCACGGA
CTTCGGCGGCGAGCTCTTGGTTGGCGGTGAGCAAGGCAAAGTCGGTGTAAATGCGCGCCGTACGTTCGTGGAAGTTGCCG
TTACCAATGTGCGCGTAACGAACGAATTCATCCCCTTCTTTACGGGTAATAAGCAGGAGCTTGGCGTGAATCTTCATTCC
CGGCACACCGAAAATAACGTGTACGCCCGCATCGGTCAGAATGCGTGACCACTCGATATTGGCCTCTTCATCAAAACGAG
CTTGCAGCTCAACCACCACCACCACACGTTTGCCGTTGTGCACCGCATCGACCAGCGAGTTCATCAATTTGGAGTCTTTG
GCTACGCGGTAAATGTTGATTTTGATACTGACGACTTTCGGATCAAAAGAGGCTTGGCGCACAAGCTCCGTCATGTGCTC
AAAGCTGTGATAAGGGTAGTGCAGTAAAATATCTTGCGCGCGAATCGCATCAAAAGCATTGGCATAGCCTTCAAAGTCAG
CACAAGTCATCGGAGGCAAGGGTTTGTTTTCTAAATAATCTCGGCCGACATTGGGGAAAGAAATAAAGTCTTTAAAATTG
TGGTAACGTCCACCGGGGATCAAGCTGTCATAGTGGGAAATTTTCAGCTTATAGCATAAGAATTTGAGCATGGCTTCAGG
CATTTCACGCTCATACACAAAGCGCACAGGAAGGGCGGTTAAGCGCTGGCTTAAGCCTTCTGACATCTGCTCAAGCAAGC
TGTATTCGACTTCGTGGCGCAAATCATACTCGGCATCGCGGGTCATTTTCATCGCGTAACCGTTGAGTGTATCGTAGTCG
TAAAAACCGCGGAAAATCTCATCCAGACAGAGACGAATAATGTTATCGAGCAGAATAATGGTTTTGCGCCGTTTGCCTTT
TTGCTCAGGCAGCATCACAAAGCGTGGCAGTTGGTCGGTTGGAATCTCGATCAGCGCGTATTTAAATTCATCGCCACTGC
GCATTTCGACCGCAATGTAAGCGTATTCGTCTTTTAAAAACTGCATGACATCAATGTCATCACGCAGCATGATAGGGGTG
ACATGCGGCAGCACTTCTTTGTGGAAATACTTTTTCACCCACTTGAGTTGGATTTCATCGAGTTGCGTTTCGTTGACTAA
GAAAATGCGCCGTCTGGCCATTTCTAAAATCAATTCGTTGTAGAGGTTATCGAAGTCTTGGTTGAGTTTGAGGGCTTTGC
TTTGCATGCGTGAGAGGAGGTGTTTGGAGATATCATTGCCCCCCCGTTCTCGATTGATCAAGATTTGTCGTTTTACGTCA
GCAAATCTCACCTTATAAAACTCATCGAGGTTATTGGAAAATATCCCCAGAAAACGAATCCGCTCAATCAGCGGGACGGT
TTTATCTGCCGCTTCTTGTAATACGCGCTCGTTAAATGAGAGCCAACTGAGTTCCTTGTCGATGTACAGCTTATCCGCAC
TCATACTTTACCTTATGCCGTTTTGAGTTGACGTTTTCATCATTAAAGAGCTGCAAACTAAGTGATTTTTGTGACACTTT
TATTGCAGTGCCTTTAGTGTCATAGAGTTGTTTTGATTTCAGTAATTTATTGTGAGCTGTAATATAATTGTCACCCAACC
GCAATATTATGACACTCCCCAAAACTATAGGTAATCTCAAGCATGGTCAGACAGCCATTTTCATTGAAAGAACGTGATCG
CGCGCGGTTAGTGAAAGACCGTGTGGTGCGTTTTGCAGTGACTTGTGGTGGCGTCAGTGTGTTGGGAGCTTTGGTACTGA
TTTTTATCTATTTAGCCATGGTTGTGGTGCCACTGTTTGGCGATGCGAAATGGCGTGGTGACATTGCGGTTAAGACGGTA
TCAACAACAGATCCGTTACTGATGACCATAGGTGCTTACGGTGAAAACGCGTTTTTGATGTCAAATGATGGCGTTGGGCA
GTTTTGGTCATTACGTTCTGTCAGCGATCAACCTATCCAGACCCAATCGTTAGGCTTTACGCCTGTACTGTGGGCACAAA
CACCCCCTGCTCAAGGTTGGTTTGCCTTGGTAGGTCAGGATAACCAAGTGGCCGTTGTGCATCCGCAGCTCTCCCATTCA
ATGACAACTCAGGGGCGTGAATTCACCCCGAGCTTGGAACGTTTAGCCTTGCCGGAAGCGTTCCGCTTAAGTGAGCAGCC
TCTGCAACAATTCGCTTTTGCCTTAACTGCGGAAGCGCTTATTTTTGCCACGTACGATAACGCGCAGCAGATCCAGATTT
TGCGTTTGGATCGCGCGACGCAACAAGAGATTAGCCGTCTGAGTTTGAGTGTGCCGTTCAGCGATCTCAGCCAGTTATTG
CTGACCCCAGATGGTAAGACCCTGTATTTGCGTACCCGATCTGAGCTTGTCGTCGCATTACTGGATAAGCAGAGTTATCA
GATCCGCGAAATCGTCGATCTCAGTGAAGGCGATAGCCGTCATCAAGTCACGCAACTCTATTTGTTATCAGGGGCGTTCT
CTTTACTGGCGGTGCACGAAGATGGTCTGGTGTCACAGTGGTTTGATGTGCTGCGCGATGGTCAGCGTCATTTAAACCAT
ATCCGCAATTTTAAGCTCGCCTCAGAAGTGCAGTTTTTGTTGCCCGATACCAACACGAAAGGTTTCTACAGCTTCTATCG
CAATGGCACTTTGCAAAGCCATTACACCACGAGTGAAAAGTTGGTGCTGTTTGAGCGTGCTTATCAACGAGCGCCACAGT
TGGTGGCGATGTCCGAGAATCAAGCGTATTTGGCGAGTTATGACCAAGGGAAAATTCGGTTAGCGCAGGTGGAAAACCGA
AACCCTGAAGTCTCCTTTTCTGCGTTGTGGCAAAAAGTGTGGTACGAAAGTTACCCTGAACCAGAGTTTGTTTGGCAATC
CACCGCAGCAACGGACGATTTTGAAGCTAAGTTTAGTTTAGTGCCGATTGCTTTTGGCACCTTAAAAGCCGCAGCCTTTG
CCATGTTGTTTGCGATGCCGATTGCGGTATTAGGCGCGATTTATACCGCCTATTTTATGACGCCTTCGATGCGCCGCGTG
GTGAAACCGACCATTGAATTGATGGAAGCCCTACCCACGGTGATTATCGGTTTTCTTGCGGGGCTATGGTTTGCACCGTT
TGTGGAGAGCCATTTGCCCGCAGTATTGGCGCTGATGATTTTGTTACCGCCTTCAACCATAGTGCTCGGGTTCATTTGGT
CGCGCTTACCCAAAGCTTGGCTGCGCCGTATCCCCAGTGGTTGGCATGCGCTGATTTTAATCCCAGTGTTGATTGGTATA
TCAGCCCTGATTCTGTCTTACAGTGGTGAGCTGGAAAACGCTCTGTTTGCGGGTGATCTGCGCGTGTATTTAGCGCAGCA
CGGTATCGGTTACGATCAGCGCAATGCGCTTGTTGTTGGTTTTGCGATGGGGTTTGCGGTGATCCCAACCATTTTTACCA
TTGCGGAAGATGCGATTTTCTCAGTGCCGAAACATCTGTCAGATGGCTCTTTGGCGCTGGGGGCGACACCATGGCAGACC
TTGATTTATGTGGTACTGCTTACGGCAAGCCCTGGGATTTTTTCGGCGATCATGATGGGGCTCGGGCGTGCCGTCGGTGA
GACCATGATAGTGCTGATGGCCACGGGTAATACCCCGTTGTTGGATTGGAATATTTTTGAAGGCATGCGAACCTTATCGG
CGACGATTGCTGTTGAACTGCCAGAATCGGAAGTGCAAAGCGCCCATTTCCGTATCCTATTTTTGGCCGCGCTGCTGCTG
CTGACCTTTACGTTTGCGGTGAATTCCCTAGCGGAATGGGTACGTCAACGGCTACGAGAAAAATACCGTTCTTTATGATG
GAGCAATATGTTGAATTGGTTTAAATCCGGTGCTCCGTGGATCTGGCTGACAGGAGGAGCCGTCAGCGTCAGCTTGATTG
CTGTACTTGGCCTATTACTGGTGATTGGTTGGCGTGGCTTAACCTATTTCTGGCCAGCGCCCTTGCTGCAATGGCAAACC
CCCGATGGAAAAACCGTGGTGGGTCAACTGTACGCTCGTGAAAGTGTGCCGGTTAGCCATTTAAAAGAGATGAATTTACC
GCTACCAGAAAAAGTGCAAGCGGCAGGGTTGGCGACACGGCTCAATATCAAAGTCGCTAATCGGGATCTGTATGGATCTG
ATTTTATTGCTTTACTTGAGTTTGAAACCGAATTTAAAGGCGCGCCACAAGGTTGGGCGGTGATTGAGCGCAGCCGAGGC
GGGCAACTGTTTGGTAAACCGCTTCGCTTCGATTCTACGACTGGCGAGCTGGATCTGCCGCTAGAGCGTCATCTGCGTCA
AGCATTGTTAGAGGCAGAAACCATTCGCGATCAAGTGGATAAGATGGTTGAACAGCAAGTGCGGGTGATCAGTAGCCAGT
TAGAAAGGTTGCGCTTGGAAAAACGCCGTAAGCAATTGAATAATCAGCTCAGTGATGAGTTTTTACAACACTACGTGTTA
AGCAAAAGCCGTTTAGAGAAAGAGCTCGCACAGGTTCAGACTGAGTTAGATGCGCTCCGTGCACCGTTAGAAAAGCAATT
TCTCTATCTTGTTGATATGCAAGGAGAGACCGTCTCCGTCCCACTAAGTGAAATCTTGGATTTCTGGTATCCCAATGATA
TGAATTTTGCCCAAAAACTCGCGGAGTGGGGCAAGCAAGCGTGGCGCTTTTTATCGGAATCACCACGGGAGTCAAACTCG
GAAGGGGGCGTGTTTCCGGCCATTTTTGGAACGGTGTTTCTGGTGATCATCATGTCGATCATCGTCATGCCTTTAGGCGT
GATTGCGGCTATCTATCTGCATGAATACGCGCAAGAGGGCGCGTTTACTCGGATGATTCGAGTCGCGGTGATCAACTTAG
CGGGGGTACCTTCCATCGTATATGGGGTGTTTGGCCTTGGCTTTTTTGTTTACACCATAGGCGCTTCGGTTGATAACCTT
TTTTATGCTGAGCGTTTGCCCACTCCGACCTTCGGGACACCTGGGTTACTGTGGTCTGCTCTGACGTTAGCCGTGTTGAC
GCTGCCTGTGGTGATTGTGGCGACGGAAGAGGGCTTATCACGCATTCCGATTTCGGTGCGCCATGGATCATTAGCACTAG
GCGCGACCCAGTTTGAAACCATTTGGCGTATTGTGCTACCTATGGCAAGCCCTGCGATCATCACCGGATTGATTTTGGCG
ATCGCCCGCGCAGCCGGTGAAGTGGCTCCGCTGATGCTGGTCGGTGCGGTGAAATTGGCTTCCAGTTTGCCTGTGGATGG
GGAATTTCCCTTCATCCATCTTGAACGCAAATTTATGCATTTAGGTTTCCATATTTACGATATCGGTTTTCAAACCAACA
ATATTGAAGCGGCACGACCACTGGTGTATGCCACTTCATTTTTATTGGTCACTGTGATTGTGGCGCTCAACTTAACTGCG
ATCAGTATTCGTAATAACTTACGCGAAAAATACCGAACTTTGGGGCAAGACTAGTTATGTACTCCGCCAATCCTACTTTG
GGCTACTATGTACCGCCGCTGGACGTGAATAATCTTACCGATCAGCAGACGGCGATTTCGATTGAGCACTTAAGCCTGTA
TTACCAGCAAAGTCGCGCCTTGAGTGATATTTCCATGCGTATCCCCAAAGGTCAGGTTACGGCGTTTATTGGCCCCTCTG
GCTGTGGTAAATCGACGCTTTTACGCTGCATTAACCGGATGAACGATCTGGTTGAAGGAACGCGTGTTGAAGGTGAGGTG
AAATTGCATGGCAAAAACATCTATCATCCGGATGTGGATGTGCCAACGCTGCGTCGCCGAGTCGGGATGGTGTTTCAGCG
CCCGAATCCCTTTCCTAAATCGATTTATGAAAACGTGGTGTATGGACTGCGTTTGCAGGGGATTAAAAATAGTCGTGCGT
TAGATGATGCGGCGGAGCAATCTCTGCGTGCAGCAGCGTTATGGGATGAAGTTAAACATCGTTTGCATGAAAATGCATTT
GGTTTATCGGGTGGGCAGCAACAACGTTTGGTGATTGCCCGAGCGATTGCGATTGAACCTGAAGTGTTGCTTCTTGATGA
GCCAACTTCAGCGCTTGATCCGATCTCGACCTTGACCATAGAAGAGCTGATCCACGATCTTAAAACCAAATATACCGTGG
TTATCGTCACACATAACATGCAGCAAGCGGCGCGCGTGAGCGATCACACCGCCTTTATCCATATGGGAAAGTTGATCGAG
TACGCAGATACGGACTCTATTTTCACGTCACCATTGAAAAAGCAAACCGAAGACTACATTACGGGGCGATACGGTTAAGC
AATTTTTCAGCCAGTTTAGTAAGGATATGCCATGCAGTTCGGTCGACATATTTCAGGTCAGTTCAATGTGGAATTGGAGT
CCATTCGTAGCCAAGTATTGACGATGGGCGGCTTGGTTGAGCAGCAGTTGACCTTAGCCATGCAGGCCTTGCATGAAGAT
GATGAAAAACTGGCGCGCCGTGTGATTGCCGACGATCACAAAGTCAACGCGATGGAAGTCTCGATTGATGAGGCGTGTAC
GCGCATTATTGCCAAACGTCAGCCGACCGCTAAAGATTTGCGCCTTATTATGGCGATCATCAAAACCATTACCGATCTGG
AACGGATTGGCGATTCTGCGACTAAGATGGCTTATATCGCCATCGAACGTCCACCGGCCAAACAGCATCAATTCCAAGTT
TCACTTGAACCTTTGTGTCGCCAAGCGATTGCCATGTTGCATCAAGTGCTTGATGCGTTTGCGCGGATGGATGTAGAAGC
CGCAGCGGAAATCTATAAACAAGATGATAGGTTGGATAAAGAGTACGAAGCAGTCGTACGTCAGTTGATGACCTACATGA
TGGAAGATCCGAAAAACATTCCACATATTCTGCAAGTCATTTGGTCGGCGCGTGCGATTGAGCGAGTTGGCGATCGCTGT
CAAAACATCTGCGAATACATCATCTACTTTGTGAAAGGTAAGGATGTGCGCCATCTTGGCGATCAAGGGATCGACGATGT
GCTAAAAAAGCCGAGTTTGTAAGCGGCGCTGTCCGTCAACTTGCCGTTGAGCAGCAAATTGACGGAGTTTGTAGGTAGAG
GATTAGTAGCGCTGTGGAACAAAGGTTTGGTCTTCGATGGGTGGGCGTACGTAACCTTGCTTATTGATTTCCGGCAGAGT
GATCGGAGCATGCTCAATCTCTTGATACTCAACACTACTGAGTAGGTGGCTGATGCAGTTGAGGCGAGCGCGCTTTTTGT
CATCCGAAGGCACCACCCACCACGGGCAGTGTTTGGTATCGGTGTAAGCAAACATCTCATCTTTAGCTCTCGAATAGGCT
GCCCAGCGCTGACGAGACTCGAGATCCATTGGACTGAATTTCCAGCGTTTGAGGGGCGTATTAATCCGCTCGATAAAGCG
CCGCTCTTGCTCTTCATCGGATACTGAAAACCAGTATTTGAGTAAGATGATCCCAGAACGTTGCAGCATGCGTTCAAATT
CAGGGCAAGAGCGAAGAAATTCTTGATACTCTTCATCGCTGCAAAAGCCCATCACCTTTTCGACTCCCGCGCGGTTGTAC
CAACTGCGGTCAAACAAGACTATTTCGCCACCTGCCGGAAGATGGGCGACGTAGCGCTGAAAATACCATTGGGTTTTCTC
TTTTTCGGTGGGGGCCGGGAGGGCGGCCACACGGCATACCCGCGGATTGAGTTTCTCGGTGATGGTTTTGATCACTCCAC
CTTTTCCCGCGGCATCGCGTCCTTCAAAAATAACCACTAGCTTGAGCTTTTCTTGTTTCACCCACTCTTGCAGTTTGACT
AGCTCAATTTGCAGCAGCTCTAATTCACGTTCGTAGACTTTCTTATCCAATTTCGCCATCGCATTCTCTCCTTTGCTAGG
TTAAGCATAGCAGTGGGAGCGGCGAAGTTCCGTGGCGGATGATCGTATTTTCCCCTTCCTACTTGAAACTGCAGCGGTGT
TGGCTACGTTCGTTCACCCCAATCACATCGTTTATCTATGCTCATGGGGATGAACTCACTTGCCGCCTACCTGCAACGCC
AAGTCGTTTGGGTATACATCATTAATGTAGGACAGAATTGAGTGCTGCCAGAGCGTGTACGGTTTGCTGTAACGCATCGC
GGCTGGTCACCGGGATAATAAAATCATCACAGTCCGCCGCGCCCATTTTGCTCTCCGAGCGAATAAACAGCATCTCGCTC
GGACGCGTGGTTTTCGCGGATAAATGCAGCTCATTGACCCCGGTGGCTAACGCAATTTCAGCCACATTCTGCGCATTGAT
CCCAGCGCCTGCCATGATTGAAATGCGCCCAGCACTCTGTTTGACCAGTTGCGCTAAACGTTCAATACCCAGATAAGCGT
TGCGCGCCAAGCCTGAGGTCAAAATGCGTTCACAACCGAGCGCAATGATCTCTTCTAACGCGTGTTCAGGGTTTACACAG
TGGTCAAATGCGCGGTGAAACGTCACACCTAACCCGAGGGAGTGAGCAAGTTCGATTAAAGGTTTGCTGCGTTTCACATC
AATCGTGCCATCGGCATTGAGTAACCCTAGTACCACGCCTTGTAAGTTTGCTTGATGCGCCGTACGAATGTCCTGCGCCA
TAATGCTGAGTTCATCATCGTGATAGAAAAAATTCCCTTCTCTTGGTCTGATCATTGCGTAAGCCGGAATCGGTGACACT
CTGCCTGCGCTGTACATCAACCCGGCACTAGGGGTTAATCCACCTAGCGCAAGGGATGAACAAAGCTCAATACGGGTTGC
GCCTCCCGCGATGGCGTTATGCAGGGATTCGATATTGTCGATACAGACTTCAACTTGATATTTCATCAGGTTAACTCCGG
TTGGATAAAGGAAATGGCAGTATCATAGCAGCAGATATCGCGCAGAATGCGCAAGAATAGGGGTAAAGTTTAAGACCCGA
ATTACCCATTTATACCCTTCCTACTTGAAGCTGCAGGAGGGATATCTCATTCCTGCTGCTTAGCGGCCACTACATAGCAA
GTCATCTCGTTTAAGTGTGGGACAGATTCGGTGAAATGAAGAATAGAAAAAGCCCAAAGCAGTGCTTTGGGCTTTTGATG
ACTTTACTTCTTAACTGATTGGCGTAGCGTTTTCGCTTTATTATTTCCAACCACCCGTGTTGAGCGCGGGGTTAAGAGTC
TTATTTTAGGTCAGCAGAGTATTGAGACAGGAATGCTGCAACGCCTTTTGGAGATGCTTCCATACCTGCTTTGCCTGCTT
CCCATTGTGCTGGGCACACTTCACCGTGAGTTTGGTGGAAGTTCAGTGCATCAACCATACGTAGCATTTCGTCGATGTTA
CGACCCAGTGGCAGATCGTTCACTACTTGGTGACGAACCATGCCTTCTTCGTCGATCAGGAATGAACCACGGAAAGCCAC
GCCAGCTTCTGGGTGCTCAACATCGTAAGCTTTACAGATTTCGTGTTTAACGTCTGCAACCAGTGGGTATTTCACTTGAC
CGATACCGCCGTTTTCAACAGCAGTGTTACGCCATGCGTTGTGAGAGAACTGAGAGTCGATAGAAACACCGATCACTTCT
ACACCTTTAGCAAGGAAGTCTTCGTAACGGTTGTCGAATGCAATCAGTTCAGATGGGCAAACGAAAGTGAAGTCTAGTGG
GTAGAAGAAAACAACCGCTTTCTTACCTTTTGTAAATTCTGCGAAGTTGAAGTTATCAACGATTTCACCGTTACCAAGAA
CAGCAGCTGCAGTAAAATCAGGGGCTTTGCGACCAACTAGTACCATTTTTTTGCTCCTAAGCAATTTTGTAAGTACTGAA
CTATGTGCGTTGAGTTCATAATTCAGTCCGTGAATAACGAGGAGAAATATAGTACAAAGTAGACAAAGTAAAAAATGAAT
TAATTAGATTAAGTTAATCGAAAAAAGCGATAAGTCTCGGTGAGGTCAGTAGTGCCTAGGTACCATGATGTTTTTAGCGC
GGTTTTTGATGAGAGGATGGAAGATGTATGAATAAATGGCCAAGCCTCAAGCAGTTATCTTATTTGGTGACACTTTATGA
AACCCGCCATTTTAGTGAGGCGGCTGAGCGTTGCTTTGTCAGTCAATCGACCTTAAGTAAAGGCATTCAAAACCTTGAAG
AGTTGATCGGCTGTTCCTTGTATGAAAAGCAAGATAAGAAAAGCCCTCTGGTATTTACTCGGGTCGGAGAGTTGGTGGTC
AAGCAGGGGCGAGAATTGCTCGCCAAGGGGCAAGATTTAGTCGAGCTTGGTAAGTTGTGCCAAGGTGACACCATGGAAGG
GCAATTGCGTTTGGGGTGCATTCCAACCATTGCGCCGTTTTTGTTGTGTGATTTAGTCCAAGAGATTAACCAGCGTTACC
CTAAATTGCACTTATTGTTGCGCGAAGATACCACGGCAAATCTGCTTTCCGCCTTGCGCAGTGGTGAACTGGATGTGTTG
ATCCTCGCCTTACCCGTCGATATTGGCAATATGGAGAGCTATGTGGTGGGGCAAGATCCGTTTCGTATGGTGATCAGCCG
TAACCAAGTTAATCAGATCCGCGTGCCGATCCGCTACGCAGATCTACCCGATGAATCGGTGTTTTTACTCGAAAACGAGC
ACTGTTTAACTGAACATGCCGTATCGGCTTGTAAGCTCACCGATAAAGAGAAGATTAATCCATTTACCGCGACCAGTCTG
CATACCTTAGTGCAAATGGTGGCCAATGGCTTAGGTACGACGTTTATTCCGCAAATGGCCATCGACCACGGTTTGCTGGA
TAATCAAAACCTGGTGGTGATCGACCCTCCTGGACAAAAAGCTTACCGAGAAATCGGCCTAGTGTGGCGTCCAAGTTCTT
CCCGAATTCACACTTTTCGCCAGTTAGCTGAGATAGTGGCTGAACTGTTATAGCGATTGGTCGTAGTGATAATTCTGCTA
TGGACTAGTGAAAGCGCATTGTTAGCGATGCGCTTTTTAGCATTTTATATGGTTAGTAATTTTTTAATTGTGAAATTTCA
CAAGTCAAAATTGGTGGGGCTTTCATAAAATTGTAAATATTCACAATGTGAATTTTACATATCCTGACCGTAACGCTGTT
TTAATTACAGACGATGGGTTCCGCTCTAAGCCAGTCATTCCGACCTTTTATACCGTAAGGATAAATTTAAACACTTGTTT
AAGTGCTATTTTCAATGTCAATTTTTGTGTAATTAAATTACGTAATAACTTACGGATTTTGGTGTATGAATTGTGTGGGG
GTGGCAACCGAATAAAACTTCGAATTTAACCTGGGGTTAACTTTTGCTCTTTCTTGTTGGTGCTTTGTAGGTTAAGGTTT
ATTAGCGTTGTTAAGACTTATGTCTAGTGCCCGGAGTCTTGCAAAAGTGCGCAATTTAAGTGACTTTAAATCACAACGGA
TAAGCCAACTGAATAATGAAAATTTGTAGTTTTAAAGTTACAAATGTTCTTGGTGAGTGTTTCAAGGAAGGAATTTATGT
CAATCAATACTGCTGAATTAACCCAACACACCACGGAAACCAAAATCACCCAAGGCAAGCTTGCTGTTGTGGGTACCCTT
TCACCCGAACATCAAGCGATTTTCCCTGTCGAAGCCCAAACTTTTTTACAGCAACTCTGTGAGCGCTTTGCGCCGCGAGT
GGATGAATTACTGACCTTGCGTGAACAAAAACAAACGCTTATCGACCAAGGCCAGCTACCTGATTTTCTTCCTGAAACCA
AAGATATCCGTGAAGGAAGCTGGAAGATTCTCGGCATTCCAGACGATCTGCAAGATCGTCGCGTAGAGATCACGGGGCCA
ACCGATCGCAAAATGGTGATTAATGCACTGAACGCGAATGTGAAAGTCTTTATGGCTGACTTTGAAGATTCGATGTCGCC
CGCGTGGGATAAGGTGTTGGATGGGCAGATCAACCTGCGTGATGCGATTCTGGGCAGCATAAGCTATACCAACCCAGACA
ATGGCAAGCGTTATGAGCTCAATGCCAACCCAGCGGTGCTCATCTGCCGCGTGCGCGGTCTGCATCTCAAAGAAAAACAT
GTCACCTACAACGGCTTGGCGATTCCCGGTTCACTGTTCGATTTTGCGCTCTATTTTTACAACAACCATCGCGCACTATT
GAAAAAAGGCAGTGGCCCTTATTTCTACCTACCTAAGCTGCAAGCTTATCAAGAGGCGCAGTGGTGGAGTGACGTGTTCC
ATTTCACGGAAGATTATTTTGGCTTAGACACAGGCACCATCAAAGCAACGGTGTTGATTGAAACTCTGCCTGCGGTATTT
CAGATGGATGAGATCCTCTTCTCACTCAAAGAGCACATTGTCGGTCTGAACTGTGGACGCTGGGATTATATTTTCAGCTA
CATCAAAACCTTGAAAAAGCATCCCGACCGCGTATTGCCGGATCGCCAAGTGGTGACCATGGATAAGCCTTTCCTCAATG
CGTATTCCCGTTTGTTGATTTACACCTGTCATAAACGCGGCGCGTTTGCGATGGGCGGGATGGCGGCGTTTATTCCAGCC
AAAGATCCTGCGCTCAATGAACAAGTGCTACAAAAAATTCGCGGCGACAAAATGCTTGAAGCGACCAATGGCCACGATGG
CACTTGGGTTGCTCACCCCGGTTTAGCGGATACCGCGATGGCGGTGTTTAACGAAGTGCTTGGTGAGCGCAAAAACCAAC
TCAATGTGAGCCGGATGGCCGATGCTCCGATAACCGCGGCCGAGCTATTGGCACCTTGCGATGGATCACGCTCTGAGCAT
GGCATGCGCCACAACATTCGCGTTGCGTTGCAATACATCGAAGCATGGATTTCTGGTAACGGTTGTGTGCCGATCTACGG
CTTGATGGAAGATGCGGCGACAGCGGAGATTTCACGCGCTTCGATTTGGCAATGGATCCAACACGGCAAAACGTTAGATA
ACGGGCAAGTGGTCACTAACGAACTGTTTCGCGACTACCTCAAACAAGAGATTGAGGTGGTGAAAAGCGAAGTGGGTGAG
TCCCGTTTTGCACAAGGGCGTTTTACTGAAGCGGCCGAATTGATGGAGCGCTTAACGACCAGCCAAGAGCTACCGAATTT
CTTAACCATACCTGGCTACGACTACTTGCCGTAGGCCTCTATAACACCAGTAAGGTGAAAAAACACCAGTAACGTGAAAC
CACTTTACGATCAGCGAGCGCAGTACTGATCGAACAAGGAATCGAGCTGCCAACAGGCAACCAATATACAAGAGGGATAG
ATTATGACACTGACTCGTCGCCAACAAATTGAAGCACTAGAAAAAGATTGGGCAACCAACCCACGCTGGAAAAATGTGAA
ACGCACTTACACCGCTGAAGAAGTGGTGAGTTTGCGCGGCTCGGTTGTACCAGCCAATACCATCGCCCAACGTGGTGCAG
ACAAACTGTGGGAACTGGTGAATGGTTCAGCGAAAAAAGGGTATGTGAACTGTTTGGGCGCACTCACTGGCGGCCAAGCG
GTGCAACAAGCCAAGGCGGGCATTGAAGCGATTTATCTCTCTGGCTGGCAAGTGGCGGCGGATAACAACACCGCAGGCAC
CATGTACCCAGACCAATCTCTCTATCCAGTGGATTCTGTACCGTCAGTCGTACGCCGCATCAATAATGCGTTTCGTCGCG
CTGACCAGATTCAGTGGTCAAACGGCAAATCACCACAAGATGAAGGCGGTATTGATTACTTCCTGCCGATTGTGGCGGAT
GCGGAAGCCGGTTTTGGCGGCGTACTCAACGCTTATGAGTTGATGAAATCCATGATTGAAGCGGGCGCTGCTGGCGTTCA
CTTTGAAGACCAATTGGCTTCGGTGAAAAAATGTGGCCACATGGGCGGCAAAGTATTGGTACCGACTCAAGAGGCGGTGC
AAAAACTGATTGCAGCACGCTTGGCTGCCGATGTCGCAGGCACGACTACGTTAGTGATTGCTCGCACCGATGCTAACGCC
GCCGATTTGCTCACTTCAGACAGCGATCCGTACGATGCCGATTTCGTGACCGGTGAGCGTACTTCCGAAGGTTTCTACCG
TGTACGCGCGGGCATTGACCAAGCGATTTCTCGCGGCTTGGCTTACGCACCTTACGCAGATTTGGTGTGGTGTGAAACCG
CGAAGCCAGATCTGGAAGAAGCGCGTAAATTTGCTGAAGCAATTCATGCACAATACCCAGATCAACTGTTGGCTTATAAC
TGCTCACCTTCGTTCAACTGGGAAAAGAATCTCGATGCGAAAACCATCGCCCATTTCCAGCAAGCGCTGTCGGACATGGG
TTACAAGTACCAGTTCATCACATTAGCGGGTATTCACAACATGTGGTTCAACATGTTTGAGTTAGCGCACGCTTACGCGC
AAGGCGAAGGTATGCGTCACTATGTCGAAATGGTACAGCGTCGCGAATTTGAAGCAGCATCCAAAGGTTACACCTTCGTG
GCGCACCAACAAGAAGTGGGGACGGGTTACTTCGATAAGATGACCAACACCATTCAAGGCGGCAACAGTTCGGTGACGGC
ACTGACCGGTTCAACCGAAGAAGATCAATTTCACTAATCGATAATCCACCATTCTGTGCGAACCTTGGCGGCCGAATGGC
CGCCTTTTTTAGGGTGAGCGTTTACTCTGTTTGAGTATGGCTATCCCATTCCTACATGCCGCTACAAATCGTTTGGCCGA
GCCGAGAATGAATCGGGTGATGGCTTGGCTTATTGCTCCTCATCCAACTCATCGGGTTCACTCTCTTCCTGAAGCTCGAG
CAGATTGATCGCAATTGTCACGAAATCACTGTCGGTAATGATCCCAACTAACACGTCTTTGGCGACGACAGGCAAACAGC
CAATTTTGTGTTTTTGCATGTAAATTGCGCTTTCTTTGAGCCCCGCTTGCGGCGCGACGCTCGTAACATCGGTGTGCATC
ACCTCAAACAGCGGAGTTTCGAAGGCGAGAGAATCGCCTTGGGCACTGCGCTGCAAGCTGGATTCCTGAGCCGCCAACAA
ATCGCGTTGGCTGACGATACCCAGCAACTTTTTATTCGCATCCACAATCGGCACGTGGCGGATATCCAGCGCCTCCATAA
GATGTTTCGCATCGTTGAGCGTGTGAGTCCGCAATAAGGTGTGCGGGTGACGCGTCATCATGTCTTCAACTTTGATCATA
GCCAACTCCTTTCTGCGCAGAGAACCATCGGAGCCGGGGTCTCTAACCCCTTTTCCCATTAACGCTTTCTTATTTAACTA
TAGTGTGATTGGCCAGCAACTTCTGCGAAGTGAAACCGAAATATGCGGATTGTTGAATCCGTTGGCGAACCTGATGGCTC
TTTACAAAAGGTTACCTTGCCAGAGGTGTATCACCACGCAGCATTCCTGTATCTTGAGCGCACTTAGGTATATACTGGCG
CGCCGCGAAATCGGGCGACGATACTGATCACTTAATCAAGAAAGAGCCATGCAAGTTTCAGATTTTCATTTTGAACTCCC
AGACGAGCTGATTGCTCGCTACCCAAAAGCAGAACGTACCGCGAGCCGCTTGCTGCAGCTTGACGGCAACAGTGGTCAAC
TGGTGGATGGCACCTTTAAAGATGTCCTCGAACTGGTTGAACCGGGAGATCTGCTGGTGTTTAACAACACGCGAGTGATC
CCAGCACGCATGTTTGGGCGCAAAGCCAGCGGTGGCAAATTAGAAGTGTTGGTAGAGCGTATGCTCGATGAGCACACGAT
TTTAGCGCACGTTCGTTCATCAAAACCGCCCAAACCGGGTACTGAACTTTATTTAGGCGAGAACGATGAGTTTCATGCCG
TGATGCAGGCGCGTCACGATGCATTGTTTGAAATCCGTTTTACTGCGGAAACCGTGGTATTGGATATTCTCAATCAAATT
GGTCACATGCCGTTGCCACCTTACATCGACCGTCCTGATGAAGAAGCGGATAAAGAGCGTTATCAAACGGTGTACAACCA
AAAGCCGGGTGCGGTAGCTGCCCCAACGGCGGGTTTGCATTTTGACCAAGCGCTGCTTGAGCAGATCCAAGCCAAAGGCG
TTGAGTTGGCGTATGTAACACTGCATGTTGGCGCGGGGACCTTCCAGCCTGTGCGGGTGGAAAATATTCACGATCACCAT
ATGCATGCGGAATACGTTGAAGTGCCACAAGAAGTGGTGGATGCGATTACGGCGACCAAAGCACGTGGTGGTCGAGTGGT
TGCTGTGGGTACCACCTCAGTACGTTCACTCGAAAGTGCGGCGCAAGATGCGCTGCAAAAAGGCACCGAGTTAAAGCCAT
TTTTTGGTGATACCGAAATCTTCATCTTCCCGGGGTATCAATACCAGTTGGTGGATTGCTTGATCACCAATTTCCACTTG
CCTGAATCGACCTTGATCATGCTGGTGAGTGCGTTTGCAGGTTATGAGCACACCATGGCCGCTTATGAACATGCGGTCAA
AGAGCAATATCGCTTCTTTAGTTACGGCGATGCGATGTTTATTCGTAAGCAGATGACTAAAGCGTAATCATCCCTAATCA
CTTGGAGTGGTTGCTTCAGGTGGCAAGGGATAACGAAAACGAGTGCTGGCAGTAGCCAGAAAAGGTGCAGACCTTTTTCG
CAGGGAAACGCGACCGCTCCGCAAAGAGCCTTGTTGATGGCAATAAGGCTTGAATTATCGACCTGCTGAGAGCGTAAGTT
TGCGCGATTAGGTGGGTAAAAATGGTCAGACTGTTTCTCTGACATTGGAGGCTTCGTGAAATTAAAATTTGAACTGAAAA
AGAAAAACGGTAATGCCCGTCGTGGTCAATTGATTTTTGAACGCGGTACAGTGCAAACCCCTGCGTTTATGCCCGTGGGT
ACTTACGGCACGGTAAAAGGGATGACCCCTGAAGAAGTGAAAGAGACCGGCGCACAAATTCTGCTCGGTAACACTTTCCA
CCTCTGGCTGCGCCCTGGCCAAGAAGTGATGAAAATGCACGGTGACTTGCACGATTTCATGAACTGGCAAGGTCCTATCC
TGACTGACTCTGGTGGTTTTCAGGTATTCAGCTTAGGCGATATCCGTAAGATCACCGAAGAAGGCGTGCATTTCCGCAAC
CCAGTAAACGGCGACAAAATTTTTATGGACGCCGAGAAATCGATGGAAATCCAAAAAGATTTGGGTTCAGACATCGTGAT
GATTTTTGACGAGTGTACGCCATACCCAGCGACCCACGATGAAGCGAAAAAATCGATGGAAATGTCTCTGCGTTGGGCAA
AACGTTCGCGTGACCACTTCGATAAGCTCGAAAACCCGAACAACTTGTTTGGTATCGTGCAAGGTGGTGTGTATGAAGAT
TTGCGTGATGTATCGGTAAAAGGCCTGACGGAAATCGGTTTTGATGGTTATGCTGTGGGTGGTCTTGCGGTGGGTGAGCC
AAAAGAAGACATGCATCGTGTACTGGAACATACCTGTCCACAACTACCTGAAGACAAGCCACGTTATCTGATGGGCGTCG
GTAAACCGGAAGACTTGGTGGAAGGTGTGCGTCGTGGTATCGACATGTTTGACTGTGTGATGCCAACGCGTAACGCACGT
AACGGTCACCTATTTGTGACGGGTGGTGTGATCAAGATCCGTAATGCAGCACATAAAACCGATACAACACCACTGGATCC
TCATTGCGACTGTTACACTTGCAAAAATTATTCGAAGTCATACCTGCATCATCTGGATCGCTGTAACGAAATCCTCGGTG
CACGCTTGAATACTATCCATAACCTGCGTTACTACCAACGCTTGATGGAAAGCATTCGTAAAGCGATTGATGAAGACCGT
TTTGACCAATTTGTAGCCGAGTTCTACGCGCGTCGTAACCGCGAAGTGCCACCACTACAAAAAGACAAAGCCTGATTTCG
TGCACTGGGTTGGATTTGCGTGGTAAGCCGCTTGAATTCACCCCTGTGCATCCCAATAGAATCAACATTAAACAACAATA
ACTTAGAGGACGTTTCTCAATGAGTTTAATTTCTGTAGCACATGCCGCAGGCGAAGGTGCCCCACAAGGTGTCGGTTTTG
AAATGATCATCATGCTCGCGATGTTCGCAGTGATCTTCTATTTCATGATCTACCGTCCACAAGCTAAGCGTGTCAAAGAA
CACAAAAACCTGATGGCTGCGATGGCAAAAGGTGACGAAGTGTTGACCTCTGGTGGTCTAGTGGGTCGTATCACTAAGAT
TGCTGAAGATAACGCTTACATCACAATCGAGTTGAACACCAACAACGAAGTTGTGATCAAGAAGGACTTCGTGACTGCAG
TGCTACCAAAAGGTACGCTGAAATCTCTTTAAAACAGCCATAGGATCCTCGCTGTGCTAAACCGTTATCCGTTATGGAAG
TATCTGATGGTGATGTTAACCATCGCCGTTGCAGCCTTGTATGCACTTCCAAATATCTACGGTGAAGATCCAGCTATCCA
AATAACAGGGGCGCGTGGCGCCTCTGTTGATATGTCAACGCTGGATGCTGTCACCGATGCGCTCAATAAAGCGCAACTCT
CCCAAAAATCCATTGCTCTTGAAAATGGCTCAATCCTTGTTCGTTTCAATGATACGGATACGCAAATCAGCGCCCGAGAT
ATCATCAGTGAAGCGTTAGGTAAGGATAAAATCGTCGCGTTAAACCTCGCTCCTTCAACGCCATATTGGCTAGAGTCAAT
TGGTGCTGCACCAATGAAACTCGGCCTTGATCTGCGTGGTGGTGTGCACTTCCTGATGGAAGTGGATATGGATGCCGCGA
TGGAAAAATTGGTCAGCCAACAAGAAGAAGCTTTCCGCAGTGATCTGCGTGACGAGAAAATTCGTTACCGCGCGATCCGT
CCATTATCGGATGCGGTTGAAGTGACCCTGCGTGATGCCGAGCAGCTTGCGCAAACTAAGCTGCTTCTGGAGTCGAAACA
CCGTGATATGACCTTTACGACTTCAGAATCCGATGGCCGTTTTGTGCTCGTGGCTAAGTTTACCGAAGCTCGCTTACAGG
AAATTCGCAACTACGCCGTTGAGCAGAACATCACTATTTTGCGTAACCGGGTGAACGAACTGGGTGTGGCTGAGCCTCTG
GTTCAACGCCAAGGTGCGACACGTATCGTGGTAGAGCTGCCGGGTGTACAAGATACAGCGCGTGCTAAAGAAATCTTAGG
CGCGACCGCAACCCTTGAATTTCGTGAAGTGGACGATAAAGCCGACCTTGCCGCTGCGGCAGCAGGACGTGCGCCTGCTG
GCAGCGAAATCAAGTTCGATCGTAATGGTCGTCCTGTGGTGCTGAAAAAGCGCGTGATTCTGGGTGGTTCAAGCATTACC
GATGCAAGCTCAAGCGCCGACGAATATGGTCGCCCACAGGTGAACATTTCGCTCGATAGCGAAGGCGGCAACAAGATGTC
AGCGTTCTCGAAAAAGAACATTGGCAAGCTGATGGCGACGGTGTTTGCCGAATACAAAGACAGCGGTAAGCGCTCTCCTG
AAGGTAAAGTCATTCTGACCAAGCATGAAGAAGTGATTAACCAAGCGACGATTCAGTCGGCATTGGGACGTAACTTCCGT
ATTACTGGGATTGATTCACCGGCAGAAGCGCATAACCTTGCTCTGCTATTGCGTGCCGGTGCTTTGATTGCGCCAATTTC
TATCGTCGAAGAGCGCACCATTGGTCCATCAATGGGTCAGCAGAATATCGATATGGGTATTCAGGCCTGTATTTGGGGTA
TGGTGGCGGTAATGCTGTTTACGGTTCTTTACTACCGTAAGTTTGGCATGATTGCTAACATCGCACTAATGGCGAACCTC
GTGTTGATCATTGGCGTAATGTCGATGATCCCGGGCGCAACCATGACCTTGCCGGGTATTGCTGGTATCGTGTTGACGGT
CGGTATGGCGGTCGATGCCAACGTACTGATTTTCGAGCGTATTCGTGAAGAGCTACGCGAAGGAAAAAATCCGCAGCAAG
CGATTCATCAAGGTTACGCTAACGCATTCAGTACCATTGCCGATGCCAACATCACCACCTTAATTACGGCGATCATTTTG
TTTGCCGTTGGTACAGGGGCGATTAAAGGCTTCGCAGTGACGCTGTCTATCGGTATTTTAACCTCTATGTTTACCGCGAT
TGTGGGTACACGTTGTATCGTGAACCTGCTGTATGGCGGCAAACGTATCAACAAACTGTCGATCTGAGGCTGGGGTAAGT
TATGTTTCAAATCCTAAAAGCAGACAAAATGATCGACTTTATGCGTTGGTCGAAATTCGCCTTCGCCTTGTCGCTGGTGA
TGATTGCCGCATCGATTTTTACTCTGTCTACCAAGTGGCTCAACTGGGGGCTGGATTTCACGGGCGGTACTTTGATTGAA
GTGGGCTTTGAACAGCCTGCCAATCTGGAGCAAATCCGTAGCGCCCTTGAAGCGAAAGGTTTTGGTGATGCTACCGTGCA
AAACTTTGGTTCTGCACGTGATGTGATGGTACGTCTACGTCCTCGTGATGATATGGCGGGTGAGGCGTTGGGTAACCAGA
TCCTCGCGGCGATCAAAGAAGGTACCGGCGGCAACGTGGAAATGCGCCGTATCGAATTCGTTGGCCCGAACGTGGGTGAT
GAGCTCACTGAAGCGGGCGGCTTGGCGATTCTGGTTTCTTTGCTGTGTATCTTGCTTTACGTGTCAGTACGCTTTGAATG
GCGTTTGGCTGCAGGTGCGGTGCTGGCATTGGCGCACGACGTCATCATTACCTTAGGCATCTTCTCTATCTTACAGATTG
AAGTTGATCTCACGATTGTTGCAGCATTGCTGACGGTTGTGGGTTACTCACTTAACGATACCATTGTGGTGTTTGACCGG
ATCCGTGAAAACTTCCGTAAGATGCGCAAAGAAGAACCCGCAGAGATCATGAATAGCTCAATTACACAAACTTTGAGCCG
TACTTTGATCACTTCAGGTACCACTTTGTTTGTGGTGATTGCCCTCTTTACTCAAGGTGGAGCAATGATCCACGGTTTTG
CGCTGGCCTTGTTGCTGGGTATTACCGTTGGTACTTATTCTTCTATTTATGTGGCATCAGCACTGGCGCTGAAACTCGGG
ATCACCCGTGAGCACTTATTGCCTCCACAAGTAGAGAAAGAAGGCGCAGAGTTGGATGAAATGCCGTAGGCATCTCTTTC
ATCGATAAATAAAAAACCGCTGCTAAGTCAGCGGTTTTTTATCAAGCTTGGTTAGCTATGACCTGATTGATCATGAAGCA
GTAGGCGATCGGTTGATAGAACAAAAAAAAGCCCTGCCATAATGGCAGGGCGATATCAGCTGTGACGGAGCAGATATTAT
TTCAAAATTGCGCTGTTACCGTTTTCACGGATGTGCTGCAGAATCGCTTTCACACCACGTGGGCTTGATGCCACGATGTT
GCCCGATTGCATGTAATCGGTGCCGCCAGCAAAGTCAGTCACGATGGCACCCGCTTCACGAGCAATCAGTCCACCTGCAG
CCATATCCCAAGGTTTTAGGCCAAGCTCAAAGTAGCCATCAACGCGGTTTGCGGCTAGGTAGCACAGATCCAGTGCGGCT
GACCCAGTACGACGGAAATCTGCACATTCAACAAACATTGCAGAGAGGATCTTCATGAAAGATTCTGAGTGCTGTTTCTG
TTTGAATGGGAATGCGGTGGCCAAAACTGCGCCTTGCAGATCTTTGATTGGCTGAACGCGAATACGAGCGTTGTTGAGCT
GTGCACCTGCACCACGTTGGGCAGTGAACAGTTCGTTAGTCATTGGGTCGTAAACACAAGCGACTTCAGTCTTGCCTCTA
AAGCGTACCGCAATAGAAACAGCAAAGTGAGGGAAACCTTTTACAAAGTTAGTGGTGCCATCCAGTGGGTCGATGATCCA
TTGCACTTCCTTATCTTTACCTTCGATAAGGCCGCCTTCTTCTGCAATGATGCAGTGCTCAGGGTAAGAGCTTTTGATGG
TTGAAACGATAATCGCTTCTGCTTCTTTGTCGACGTTAGTCACAAAGTCGTTGCTGCCTTTCTGAGTAGTTTGAATCTTC
TCTGCGTTTTCCAGAGATTTGGCAATATGGTTACCTGCTTTTCGCGCGGCGCGAATAGCGATATTTAGCATTGGATGCAT
ACGAGTTTCCCAACGGATGTTAAAGAACGAAAAAGCGGGCGGCAGTATACCAAAACAAATCAAAAAAGGAAGTGGTTATT
TTTTGTGCGCTTAGTTGCTCGTCAAGGTAAAGGGTCTGACCATTTTGGTCAGGTTTGTGTTAATATCCCGCGGCTTTGTT
TGGAGTACATTTTAGCAAATGATGTTAGAACGCGTGAAAGTCGTATTGGTCGGCACAACTCACTCTGGAAATATTGGTTC
GGCCGCTCGGGCGATGAAAGTCATGGGGCTGAGCCAGATGGTGCTGGTCGATCCGCAGTGTCAGGTTGATGCTCAAGCGA
TCGCGTTAGCCGCAGGGGCAAGTGAAATTGCACTCAATGCGCAAATTTATCCAACGCTGGAAGCCGCCGTTGCTGATTGT
GGGTTAGTCGTGGGCACCAGTGCGCGTTCACGCACCCTTGAATGGCCAATGCTTGAGCCACGCGAGTGCGGAGAAAAACT
CATCAGCGAAGCCAACCAACATAGTGTGGCTATGGTGTTTGGTCGTGAACGTACTGGCTTGACCAATGATGAGCTGCAAC
TGTGTCACTACCACGTATGCGTGCCTGCGAATCCAGAATACAGCTCACTGAATTTAGCAATGGCGGTTCAACTGCTGAGT
TATGAAGTGCGGATGGCCTATCTTGCTTTGCAGCAGAGCTCGCAAAGCAGCACATTGCAGGAAGAGTATCCGCGTCATCA
AGAGTTGGAGCGTTTTTATGCCCATCTTGAACAAGTGATAATGCAAACCGAGTTTATTTCTGCGCAGCAGCCGGGGCAGG
TGATGAATAAACTGCGCCGCATGTTTACGCGCGCTCGGCCAGAAGCTCAAGAAATCAATATCTTGCGTGGGATCTTAACG
TCAGTACAAAAGTCAATCTCACGCAAAGAATAAGCTTATAAGTCTCAGGGTTAAATACCTGACTAAATTAGTCAAATAAA
TACTTGACCAAAAGAGTCAAGTATGGAAAACTTCCAGCCACATAAACAGTGTGGATACGGTGTGATTATGAGACTGACAT
CTAAAGGAAGATATGCGGTAACAGCCATGTTAGATGTGGCTCTGCATTCGCAACAAAACCCAGTACCGTTGGCGGACATT
TCTGAGCGCCAAGGCATTTCTCTCTCGTACTTAGAGCAGCTTTTTTCTAAGTTACGTAAGGCGGGCTTAGTCGCCAGTGT
GCGCGGTCCGGGCGGCGGTTATCGCTTAGGAATGGACTCATACGCCATTTCTATTGGTACTGTGATTGCCGCGGTTGATG
AATCGGTCGATGCGACCAAATGCAACGGGAAAGGGGATTGTCAGGGCGGGACTCGCTGTCTGACTCACACACTGTGGCGT
GATCTCAGCTCACGCATTACGGATTTTCTTAACAACATCACGCTCGGTGAGCTGATGATGGATAACGAAGTTCTCGAAGT
TTCAGATCGTCAAGATCTTCATCTTGCGGTCAGCCAAAGGGTTTCGCAAAACAACTCAAACACAGTCACCATTGGTGCTG
CGCCTTTTGGTATTAATGTTCGCTCATAGCGGCAAGGTTTACACTGGAGTAGAAAATGAAACTGCCTATTTATCTAGATT
ATTCAGCGACATGCCCGGTTGATCCGCGCGTAGCTGAAAAAATGGTTCAGTACATGACGATGGATGGTACCTTCGGTAAC
CCAGCTTCGCGCTCGCACCGTTATGGCTGGCAGGCAGAAGAAGCGGTAGACACTGCGCGTGAGCAAATCGCAGCCCTGCT
GAATGCAGACCCACGTGAAATTGTGTTCACTTCGGGTGCTACTGAATCTGACAACCTCGCGATCAAAGGTGTTGCTCACT
TCTATAACAAGCAAGGCAAGCACATCATCACCAGCAAAACCGAACACAAAGCGGTACTGGATACCATGCGCCAATTGGAG
CGTGAAGGCTTTGAAGTGACTTATCTTGATCCAGAAAGCAATGGCTTGGTTGATCTGGCTAAGCTTGAAGCCGCGATGCG
TGATGACACTATTTTGGTTTCTATCATGCACGTGAACAATGAAATCGGCGTGGTGCAAGATATCGCAGCGATCGGCGAAC
TGTGCCGTTCACGTAAAGTGGTGTTCCATGTTGATGCAGCGCAATCCGCGGGTAAAGTGGCTATTGATGTCCAAGAGATG
AAGGTTGATCTGATTTCTCTTTCTGCGCACAAAGCTTACGGCCCGAAAGGTATTGGTGCTTTGTATGTTCGCCGTAAACC
ACGTATTCGTCTTGAAGCACAAATGCACGGTGGTGGTCATGAACGTGGTTTCCGTTCTGGTACTCTGCCGACTCACCAAA
TTGTGGGTATGGGTGAAGCGTTCCGTATCGCGAAGGAAGAGCTGCAGCAAGATTACGATCACGCACTGAAGCTGCGTAAT
CGTCTGCTTGATGGCATTAAAGATATGGAAGCCGTGACCATTAACGGTGATCTGGATCAGCGTGTACCACACAATCTCAA
CGTCAGTTTTGCGTTTGTAGAAGGTGAATCTCTGCTGATGGCACTGAAAGATCTGGCTGTATCGTCAGGCAGTGCATGTA
CTTCAGCCAGCCTTGAGCCTTCTTACGTATTGCGCGCTCTGGGTCTTAACGATGAACTGGCACACAGCTCAATTCGCTTC
TCTTTTGGTCGTTTCACGACCGAAGCAGAGATTGATTATGCGATCGAACTGATCCGCGTAGCAGTGGATAAACTGCGTGC
GATGTCTCCACTTTGGGACATGTACAAAGACGGCGTAGATCTGAACACGGTTGAGTGGGCACACCACTAATCATTCCAAG
GTTATAAAGGATTCGAGGTAACGAACATGGCATACAGCGAAAAGGTCATTGACCATTACGAGAACCCACGTAACGTTGGT
TCATTTGATAAAGAAGATCCTTCTGTAGGTAGCGGCATGGTTGGCGCACCTGCGTGTGGTGATGTAATGCGTTTGCAGAT
CAAAGTATCACCAGAAGGCATCATCGAAGATGCAAAATTCAAAACTTACGGCTGTGGTAGCGCAATTGCTTCTAGCTCGC
TAGTGACTGAGTGGGTGAAAGGCAAGAGCATTGATGAAGCGGCAGCGATCAAGAACAGTGAAATCGCCGAAGAGCTCGAA
TTGCCACCGGTGAAAATTCACTGCTCAATCCTAGCCGAAGATGCCATCAAAGCCGCTGTTGCGGACTACAAGAAAAAGCA
TCAACACTAATTCGTTTGGGAGCGTCGAGCGCTCCCACCCTTTAATTTATTGAAATCATAAGGTTGAAGTATGGCCGTCA
CTCTTAGCGAAACCGCAGCAAGCCGAGTAAAAACTTTTCTGGATAATCGTGGAAAAGGCATCGGTTTACGTCTTGGTGTC
AAGACAACTGGGTGTTCGGGAATGGCGTATGTGCTCGAGTTTGTTGATGATCTCAACGAAGAAGACCACGTATTTGAAAG
CCATGGTGTGAAGGTGATCATTGACACCAAAAGCATGGTCTATTTAGATGGCACTCAACTCGATTACAAAAAAGAAGGGT
TAAACGAAGGCTTTGAATTCAACAACCCAAATGTCAAAAGCGAATGTGGTTGTGGTGAAAGCTTCAACGTTTAACGGTAA
CTGACCATCGAGACTGTTCTCGATCACAGGACCGCTATCAAGATGAATTATTTTGAATTATTTGGGCTGCCGATCCAGTT
TGAACTGGATGGTAGCCTTCTTTCTTCTCAGTTCAGAGCGTTGCAGAAACGATTCCATCCGGATAATTTTGCTACCGCTT
CTGAGCGTGACCGCCTAATGGCAGTGCAGCAAGCCGCGCAAATTAACGATGCGTATCAGACACTGAAAGATCCACTCCGC
CGCGCGGAATATCTTTTGTCGTTACAAGGCATAGAGATGAACGCTGAGCAGCAGACGCTGCAAGATCCGATGTTTCTGAT
GGAACAGATGGAGCTACGCGAAGAGCTAGAGTCCGTGACGGCTTGTGCAGATCCAGAGGCCGCCTTAGTCGCTTTTGACA
CTAAGGTAACCGCGATGCAGCGTCATTATCTCGCACAGCTACAAGGCCAATTAGCTCAAAGTGAGTGGTTAGCGGCGGCT
GATCAGATCAGAAAGCTCAAATTTATTGCCAAACTCAAAAATGAAGTAGAACGAGTCGAAGACCAACTGCTTGGCTAATT
CAAGATTCAAAGGAACAACTGATGGCATTACTTCAGATTGCAGAGCCGGGGCAAAGTTCGGCACCACACCAGCATAAGTT
GGCTGCGGGTATTGATTTAGGCACCACGAATTCACTGGTCGCTTCTGTGCGCAGCGGAACCGCAAGCACACTCGTCGATA
GCCAAGGGCGTAGTATTCTCCCCTCAGTGGTGAACTATGGTGCTGATGCGACTCGCGTCGGCTATCCCGCTCGTGAACAA
GCTGAAACCGATCCGCACAACACTGTGATTTCGGTAAAACGTCTGCTTGGACGTTCACTGCAAGACATCAACCAGCGTTA
TCCTCATCTGCCTTACCGCTTTAAAGCGAGTGAGAAAGGCTTGCCGATTGTGCAAACCGCGCAAGGGGATAAAAACCCTA
TTCAAATCTCTGCCGATATTTTGAAAGCCTTGGCAGAACGTGCCACCGCCACCTTAGGTGGCGAATTGGCGGGAGTGGTC
ATCACGGTACCTGCGTATTTTGATGATGCGCAGCGGGTTGCGACTAAAGATGCTGCGGCGTTAGCGGGCTTGCATGTGCT
GCGTTTACTCAATGAGCCGACAGCAGCGGCGATTGCTTATGGTTTGGACTCAGGCCAAGAAGGTGTGATCGCGGTGTACG
ATCTAGGTGGCGGCACCTTCGATATTTCGATTTTACGCCTTTCACGCGGCGTGTTTGAAGTGCTCGCAACCGGTGGTGAC
TCTGCACTGGGTGGTGATGATTTTGACCATCTGATCGCCGATCACCTGCAAGCACAAATCGGACTCACCAGTTTAACCGC
TGAGCAGCAGCGCGCGCTGATTAACGCCGCGACACAAGCCAAAATCGATCTGACTGAATACATGACGGCTGAGCTGAATG
TGCTTGGCTGGCAAGGTTCGCTTACTCGTGAAGAGTTGGAAAACCTAATTGCACCATTGTTGAAAAAGACGCTACTTTCT
TGCCGCCGCGCATTGAAAGATGCCGGTGTTGAAGCGGATGAAGTGCTCGAAGTCGTGATGGTGGGCGGTTCAACCCGCAC
ACCGTTTGTGCGCGAGCAAGTGGGGGAGTTTTTTGGCCGCACACCACTGACCAGCATCAACCCAGACGAAGTTGTGGCGA
TTGGTGCGGCGATTCAAGCGGACATTCTGGCCGGCAATAAGCCTGATGCAGAAATGTTGCTGCTCGATGTCATCCCACTC
TCTTTGGGGATTGAAACCATGGGCGGTTTGGTCGAAAAAATCATCCCACGCAACACCACCATTCCTGTTGCTCGCGCGCA
AGAGTTTACCACCTTCAAAGATGGGCAAACGGCGATGAGTGTGCATGTGGTACAAGGGGAGCGTGAAATGGTCGATGACT
GTCGCTCTCTTGCACGCTTCTCACTCAAAGGTATACCGCCGATGGCGGCAGGTGCTGCGCACATTCGCGTGACTTATCAA
GTGGATGCGGATGGTTTACTTTCCGTGACGGCTTTGGAAAAAAGCACCGGTGTACAAGCAGAGATTCAGGTTAAGCCATC
TTATGGTTTAAGCGATGACGAAGTCACCCAGATGCTCAAAGACTCCATGGCCTATGCTAAAGAGGATATGCTGGCGCGTG
CGTTGGCAGAGCAGCGCGTAGAAGCCGATCGCGTGATTGAAGGCTTAGTTTCAGCCCTGCAAGCGGATGGTGATGAGCTG
CTGAACGAGCAAGAGCGCCAAACTTTATTACAGGCGATCGAGCGTTTGATTGAACTGCGCAATGGCGATAATGCGGATGC
CATTGAGCAAGGTATAAAAGACACAGACAAAGCGAGTCAGGATTTTGCGTCAAGACGAATGGATAAATCGATTCGTAGCG
CACTGGCTGGCCACTCCGTTGACGAGATTTGAAGAGATTACCAACATGCCAAAGATTATTGTTTTGCCTCATGAAACCCT
TTGCCCGGAAGGCGCAGTGTTAGAAGCGCAAACCGGGGAAACGATTCTTGATGTGGCACTCAAAAACGGTATCGCTATTG
AGCATGCGTGTGAGAAATCGTGCGCTTGTACTACTTGCCACTGTATCGTTCGAGAAGGGTTTGATTCACTGGAAGAGAGT
GATGAGCTGGAAGACGATATGCTGGATAAAGCTTGGGGCCTGGAGCCAGAATCTCGTCTCAGCTGTCAGGCTCGAGTGGC
GGATGAAGATCTCGTTGTCGAGATCCCGAAATACACGCTAAACCACGCAAGCGAAGATCATTAATTCTTAGCCTCGGTCG
CTGCCGAGGTAAAACCAATAGGAAGGCTAACCATGAAATGGACAGATTCACGCGATATCGCGATTGAGCTGTGTGACAAG
TTTCCCGATGTCGATCCCAAAACCGTACGTTTTACCGATCTGCATCGTTGGATCATGGAGTTGGAAGATTTTGAAGATGA
TCCGAATCATTCCAACGAAAAAATCCTTGAAGCCGTCATTCTGTGTTGGATGGATGAATTCGAGTAATTCATCTCATGCA
AAATGAAGTGAGGAGTCAATCAATATGGCGCTTGCTTTGTTTAGCAGGGGGAGAAACCCCACAGAGTTAACACTTCTTAG
CAAAAAATGCGGACCACTTGGTCCGTTTTTTTATTCGGTTGACATTTTGCCTCGACATAATGCTAACATCTTGGCGATTT
AATGAGATGGCACAGGCAAAGCCAATATTTAAGACAAGGAGAAACCATGTCTACACAGATGTCTGTATTTTTGAGTACTC
AAGCTGCCCAGCCTCAGTGGGGAGAGAAAGCGCTCATTTCTTTTGCAGAGCAAGGTGCAACCATTCACCTGCAACAAACA
CAAGATTTCAGCGCGATCCAACGCGCAGCTCGTAAGTTAGATAATCAAGGTATCCGCACGGCATTCCTGGCTGGAGAAGG
TTGGGATCTGGAGAGCATTTGGGCTTTCTATCAAGGTTACCGTGATGCGAAAAAGCGCAATACCGTCGAGTGGAAAGCTT
TAGCGGCTGCTGAACAAGTAGAGCTAGAAGCGCGCATTAAAGCGACGGATTGGACACGCGATATCATCAACAAAAGCGCG
GAAGAAGTTGCACCACGCCAATTGGCGACCATGGCAGCAGAGTTCATCAAATCGCTTGCGCCTGACCATGTTTCTTACCG
TATCGTCAAAGACAAAGATCTGCTCACTGAAGGGTGGGAGGGGATTTACGCTGTAGGCCGTGGCTCTGAGCGTACGTCGG
CGATGCTGCAACTCGACTACAACCCAACGGGCGATGAAAATGCACCGGTATTCGCGTGTTTAGTCGGTAAAGGCATCACT
TTTGACTCGGGTGGTTACAGCTTAAAACCTTCTAACATGATGTCAGCTATGAAAGCGGACATGGGCGGCTCAGGCATGAT
CACTGGTGCGCTCGGTTTGGCTATCATGCGTGGCTTCAACAAGCGCGTGAAACTCATTCTATGCTGCGCGGAAAACATGG
TTTCCGGCCGTGCGTTGAAGCTTGGTGACATCATCACCTACAAAAATGGCAAAACCGTTGAAATCATGAACACCGATGCG
GAAGGCCGTTTGGTGCTGGCCGATGGTCTTATCTACGCCAGTGAACAGAAACCGCAATTGATTATCGACTGTGCAACCTT
AACCGGAGCGGCGAAAAACGCGCTGGGTAATGATTACCACGCACTGCTTTCTTATGATGAGTCGCTGAGCCAACAAGCAT
TAGCTGCGGCAAAAGAAGAGAATGAAGCGCTGTGGGCTCTGCCTTTAGCTGAGTTCCACCGTGAAATGCTGCCTTCTAAC
TTTGCGGATCTGTCAAACATCAGTAACGGCGATTACACGCCGGGAGCCAGCACCGCAGCGGCCTTCCTTTCTTATTTCGT
GGAAGGCTACCAAAAAGGTTGGTTACACTTCGATTGTTCAGCCACGTATCGCAAGTCAGCCAGCGATAAATGGGCTGCAG
GAGCCACGGGCATGGGCGTGAAAATGCTCGCACGTATTTTGATGCAGCAAGCATAAATATAAAGGCAGCTTGTATAGCTG
CCTTGTTTTTATTAATAAGAGTATACCCTTCCAATTTGACGCTGCAGCGGTGTTGGCTCTGTTCGTTCATCCTAATCACA
TAGTGTGTCTATGCTGATGGAGGTGAACCTCCTTGCCGACTACCTGTGACGCCAAGTCGCTTGGGTATAACATAAGCACA
ATAAACAAAAGGAAATTTTATGGCTCTAGAAAGAACATTTTCGATCATTAAGCCGGATGCGGTGAAGCGTAACTTGATTG
GTGAGATTTACCACCGTATTGAAAAAGCCGACTTGCAGATCATTGCCGCGAAAATGGTTCACCTGTCGGAAGAGCAAGCC
AGTGGCTTTTACGCTGAGCATGAAGGCAAACCGTTTTTTGAACCGCTGAAAGAATTTATGACCTCAGGCCCGATCATGGT
GCAGGTCTTAGAGGGTGAAAACGCAATTGCACGTTACCGTGAATTGATGGGGAAAACTAACCCAGAAGAAGCCGCCTGCG
GTACTCTGCGTGCCGATTATGCACTGAGCATGCGTTACAACTCAGTACACGGTAGCGACAGTCCTGCATCAGCCGCTCGT
GAAATTGAATTCTTCTTTCCAGAATCAGAAATCTGCCCTCGTCCATAGTCTTTAAGACAGATTAATTAGGCTCCCAGTGT
GGAGCCTAAATTTTGCACAAAACATAACCTGTCTTGAATTAACACCTTAGAAAAGACGCGGTTTTGCAGCCCTTGTTGTT
GCTGAATAAAGGCTGTACAATTCGCGCCCTTAATTACTGTTCCGTCTTCTTGAGAGGCACCATGACCACAGAAAAAATCA
ATCTACTCGATTTTGACCGCAAGGGTTTGCGCACGTTTTTTGCCGAAGAACTGGGTGAGAAAGCGTTTCGTGCCGAGCAG
GTCATGAAGTGGATTTATCACTTTGGTTGTGATGACTTCGATCAAATGAATAACATCAACAAGCAGCTGCGTGAAAAGCT
CAAAGCCAAGTGTGAGATCCGTGCACCTTATGTCTCGGAAGCGCAACACTCGGCGGATGGCACCATCAAGTGGGCAATGC
GTGTGGGTGATCAGGATGTAGAAACGGTTTACATTCCCGAAGATGATCGCGCGACCTTATGTGTATCTTCCCAAGTAGGG
TGTGCGTTGGAATGCAAATTCTGCTCAACGGCGCAGCAAGGTTTTAACCGTAACCTACGCGTTTCAGAAATCATTGGTCA
GGTTTGGCGTGCGGCACGTGAAATCGGTCTAGAGAAAGAAACTGGGCGTCGTCCTATCACTAACGTGGTGATGATGGGCA
TGGGTGAGCCTTTGCTCAACATGAAAAACCTCATCCCAGCGTTAGAGATCATGCTCGATGATCTCGGTTTTGGTCTTTCT
AAGCGCCGTGTGACCGTTTCTACCTCTGGTGTGGTTTCTGGTTTAGAGCAGATGATTGGCCAAATCGATGTGGCTTTGGC
TATCTCATTGCATGCGCCGAATGACAAGCTGCGTAGCGAAATCATGCCGATCAACGATCGCTGGAATATCGAAGCGTTTT
TAGAGGTGGTGCGTCGCTATATTGCATCCTCAAATGCTAACCGCGGTAAGGTGACCGTTGAGTATGTGCTGCTGGATCAT
GTGAACGATGGTACAGAGCATGCTCACGAGTTGGCGGAATTACTGAAAGGGACGCCTTGTAAAATTAACCTGATCCCGTT
TAACCCTTATCCGGGCTCACCCTACAAGAAGCCAAGTAATTCACGCATCGACCGTTTCCAGAAAACCTTGATGCAATATG
AGCATACCGTCACCATTCGTAAAACTCGTGGTGATGACATTGATGCGGCATGTGGGCAGTTGGTGGGAGATGTCATTGAT
CGCACTAAACGAACCAAAGCTAAACAATTTGATGGACAAGCGATTCCAGTGAAAACACTGTAATTGATGTTATAAGATAA
GCCAGAGATGTTTCTCTGGCTTTATTTTTGCCTAATATGGCAACAAATCACTGCGTTTAAATGTCAAATCAAAGAAAAAC
CTTGAGCTAACTGTGATTTATTGGCCATTTCTTTATTGTTTAGTCAACAATATCTATTAGAATGAGGCAAATTTCTCAAA
CTTGATTTGAGCTATACCCAAGCGACGCGCTAACCGATTGCACCGATTAAGCCAAGTTGTTCCATTACTACCTATAATCA
AAAATAAAAGTGAATGGCCCAGCGGCTTAGTCCTGACTAAGAGATTGAAATTACGGATGAATACTGAACAGCAAGATTAC
AACCAAACTGAGACGACCGAGCAAGTAAATCAACCTGCCATCGAGAAAGTTGCTCCCGGCACTTTACTCAAGCAAAAACG
TGAAGATTTGGGGCTGACTCAGCGCCAAATCGCTGACCGCCTCAGATTACGCCTTTCTATTATCCAAAGCATTGAAGAGA
ACCGTTTTGAAGATGGTCAAGTCGCCACTTTTACTCGCGGTTATTTGCGTTCGTATGCCAAAGCGGTGGGTATTCGTGAA
TCTGAGATCTTGTGTGCTTTTGATGACAGCTATTGCCAAAAGCCAGAAGTTCAGCCGGATATGAAAAGCTTCTCGAAAAA
GACCAAGCGTCAGTTGCACGACAGCCGAATCATGCTGATCACTTGGGTGATCTTAGCGGTTATCGTCGGCATGTCGACCT
TGTGGTGGTGGCAAAATAGCCAGAAGAACAGCTTAATCCCGGATAAAACAACCATTGCGCCGAGTGCTATTTCGGATATT
CAGTCTAGCAATGACGCCAGTCTTGCCAATGAAGACTTCGCAACCGTTCCTCCACTCAATGAGCTACAAGATGCGGCGCC
AGCCAGTGAAGAGGCACCGATGAGCCAAGAGTCTCTTTCTGGTGAGGCCAGTGAATTGACTCCGCCAGCACCGAATGAAG
CTGATGTGGTGACAGATAAACCTGTGGTTGAAGAAACGGCGGCGGCACCAGTAGCACCTGCTCAGCCTCAAGGACAAACT
CCAGTTCAGTCTCAAGCTCCAGTGGCGGCTGCGCCTGTGACTCAACCTGAAGCGGCGCCTAGTGCACCTAGTCAACCTGT
AAGCTCTTCCACTGAGAGTGCTTCCGCACTGCTGGTGATGAATTTTTCTGCCGATTGCTGGATTCAAGTCAAAGATGCCA
CGGGCAAAACACTGTCAACGGGTGTGAAAAAAGCAGGGCAGAGTGTGAGTTTGAGTGGCCAGCGCCCTTATAAATTGGTG
TTGGGTGCACCAGAAGGGGTTTCAATCACATTAGCGAGTGAACCCGTCGACCTTTCTGGGTATACTTCCGGCAAAGTAGC
AAGATTGACCTTACCTTAGAAAAATGTCTATGCAACATGAGTCTCCTATCAAACGTCGCCCCTCGACACGTATCTATGTG
GGCGACGTTCCTATTGGTGATGGTGCGCCCATCGCCGTACAGTCAATGACCAACACCCGAACCACTGACGTGGCTGCCAC
GGTTGCGCAGATCAAGTCTTTGGAAAAAGTGGGGGCGGACATTGTGCGTGTTTCGGTTCCGACTATGGAAGCTGCCGAAG
CGTTCAAACTGATCAAACAACAAGTCTCTGTGCCTTTAGTGGCCGATATCCACTTCGATTATCGTATTGCGCTAAAAGTG
GCGGAATACGGTGTGGATTGTCTACGCATCAACCCGGGCAATATCGGTAACGAAGCGCGGATTCGTTCGGTTGTGGATTG
TGCGCGCGACAAAGGCATTCCGATTCGAATCGGGGTCAATGGCGGCTCGCTAGAAAAAGATCTGCAACTGAAATACGGTG
AACCGACGCCAGAAGCCTTAGTGGAATCGGCGATGCGTCATGTGGATATTTTAGATCGCCTCAACTTTGATCAGTTCAAA
GTCAGCGTAAAAGCCTCCGATGTTTTCCTTGCGGTAGACTCCTATCGACTGCTGGCGAAAAAGATTGATCAGCCTTTGCA
TCTTGGCATTACTGAAGCGGGGGGCGCGCGTGCTGGTTCAGTGAAGTCAGCCGTAGGCCTAGGTATGCTGCTTGCGGAAG
GTATTGGCGATACGCTGCGTATTTCGCTGGCGGCCGATCCGGTAGAAGAAATCAAAGTTGGTTTTGATATTTTAAAATCG
CTGCGCATTCGTTCGCGTGGCATTAACTTTATTGCATGCCCAAGCTGTTCACGTCAGGAGTTTGATGTGATTGGCACCGT
GAATGCCCTTGAGCAGCGTCTAGAAGACGTGCTGACACCAATGGATGTATCAATCATTGGCTGTGTGGTAAACGGTCCCG
GTGAAGCTGAGGTGTCTCACTTAGGCTTAGCGGGCAGTAATAAGAAAAGTGCGTTCTATGAAGATGGCGTGCGCCAGAAA
GAGCGATTTGATAACGATGATCTCGTCGCTCAACTGGAAGCGAAAATTCGCGCTAAAGCCGCGCGATTGGATGAAAAAAA
TCGCATCGATATCAAGCACGTAGAACAAGATTAATCTCAACGATATAACGGTAAGAATTGTGGCAAAAACTATTCAAGCA
ATCCGAGGCATGAACGATTGTCTCCCAACCCAGTCTCCACTTTGGCAAAAAGTGGAAGGCGTGGTGAAAAATGTAATCAG
CGCTTACGGTTACAGCGAAGTTCGTATGCCAATCGTTGAGATGACTCATCTATTTAGCCGCGCCATCGGTGAAGTGACCG
ATGTGGTGGAAAAAGAGATGTACACCTTTGAAGATCGCAATGGTGATAGCTTAACGCTGCGACCTGAAGGTACGGCGGGC
TGTGTGCGCTCTGGTATCGAAAATGGTTTGCTGTACAACCAAGAGCAACGTTTGTGGTACATGGGACCGATGTTCCGTCA
CGAACGTCCGCAAAAAGGTCGTTACCGTCAATTCCATCAGTGTGGTGTTGAAGTGTTTGGTTTAGATGGCCCCGATGTGG
ACGCTGAACTGATCATGATGACGGCACGTCTGTGGCGCGAATTGGGTATTGCACAACATGTGCGTTTAGAGCTCAACTCG
ATTGGCTCTCTAGAGGCTCGCGCTAATTATCGCACCGCCTTGATTGACTATCTTGAGCAGTACCAAAACGTACTGGATGA
AGATTGCAAGCGCCGCATGTACACCAACCCGCTGCGTGTGCTTGATTCGAAGAATCCTGATGTACAAGCGATTTTAGGTG
ATGCCCCTCAGCTCTCTGATTATCTCGATGCTGAATCAAAACAACATTTTGCGGGCTTGTGTGAACTTCTGGATGCGGCG
GGTATCGAATACACGGTAAATCAACGTTTAGTTCGCGGCCTTGATTATTACAACCGCACGGTTTTTGAGTGGATCACCGA
AAGTCTGGGATCGCAAGGTACCGTTTGTGGCGGCGGCCGCTATGATGGCTTGGTTGAACAACTGGGCGGTAAACCAACCC
CTGCGGTAGGTTTCGCTATGGGCCTAGAGCGTTTAGTGCTGATGATGGAAACACTCGGTAATACGGATGTCCGTCGCAGC
GTAGATGTGTATATGGTTACTGCAGGTGAAGGCACCATGATGGCGGGAATGAAGCTTGCGGAACAGTTACGTGAGCAAGT
GCCCGGCCTACGTGTGATGACTCACTTCGGTGGCGGCAATTTTAAAAAGCAATTTAAACGCGCGGATAAAGTGGGCGCAG
CGATTGCCTTGGTTTTGGGTGAAGATGAAGTTGCAGCCCAAACCGTTGTGGTAAAAGATTTGGCGGGAGGCGAGCAAAAT
ACTGTTGCCCAAGCTGAAGTAGCTAAACTACTGGCACATTTAGCCTAATTCTCCTGCAGCACGTTTTAAATAAGAGGACA
GGAAGTGGAACTCTACGATACTGAAGAACAACAAGTTGAAGCGATCAAAGATTGGTGGAAAGAGAACGGCAAAGCGGTGA
TCTTTGGCGCGGTAATTGGTCTTGGTGGCCTATTTGGCTGGCGCTACTATCAAGACTCTGTGGTTGCTGCGCAAGAAGCA
GCATCGCAAAGCTACAGCAAAGCGATGGATGCACTGCAGGCAAAAGGCATTGAATCAGAAGGCACTATCCAAACTTTTAT
TGATGCCAATAAAGAGACCGAATACGCAGTTTTGGCTGCAATGCAGTTAGCCAAAGCTCAAGTGGACGCGGGTCAACTGG
ATGAAGCGTTAGCGCAATTGGAGTGGGCAAAAGGAGCAACCAAGGATGCTGCACTGAAACCTTTGCTGACATTCCGTGTT
GCTCGCTTACAGGCTGAGCAAGGCCAATTTGATGACGCATTAACTCAGCTAACCAGCATTCAAGAGAAATCTTGGGCTGG
CCGAGTGGCAGAGCTGCGCGGTGATATCTTGATGCGTAAAGGGGATAGTGCAGCTGCTTATGCCGCTTATACCGAAGCGC
AACAGGCAGAGGATGCTAGCCAAACTCTGCAAATGAAACTGGATGATCTCGCGAAGTAAGGGCACTCCCTGATGAAGAAG
CTGTTCAATCAAGTGCTGGTCGCTGCGGGTGTGTTAGCTCTGCTCGCGGGTTGTGCTAGTGAAGAAGAAAACGTCATTAT
GGCGCCGTTGCCTATCGTCAAAAGCGAATTTACGCCGAAAACGCTGTGGAGCGCTTCGGTGGGCGATGGTGTTGGGCACT
ATTTCTCAAAACTGGCTCCTGATTATGCTTACGACAAAGTCTTCGTGGCGAGTCGAGATGGGGTAGTAAAAGCACTTGAT
CCGCAAAACGGTAAAGTGATTTGGACCACGGATCTTGAGATTGAAGGCTCGGCACGCTTGTCCGGTGGTATTACCGCAGC
GTTTGGTAAATTATTCATTGGTAGCGAAAATGGCGTAGTCAATGCTTTAGACGCAGAGACCAGCGAACCGCTATGGGCTT
CAGCGATTGAAGGTGAAGTGTTAGCCGCCCCCGCGGCAGATAACAACATCGTTATCGTGAACACCAGCCGTGGTGCTCTG
ATTGCGCTTAACCAAGAAGATGGGGCGCAGAAATGGACGATCAGTACGGAAGTGCCTAACCTGACGCTGCGCGGTGATAG
CCGTCCAACAGCGGTTGCGGGTGGTGTATTCTGGGGAACCCCAAGTGGTCGTCTGGCTGCGGCAATTGCTGAACGTGGTC
AACTGATTTGGCAGCAACCTGTCGGTCAGCCAAAAGGTGCAACCGAGATTGATCGCCTTGTCGATGTGGATGCCTCCCCA
TTGGTCATCGGTGGCACGTTGTTTACGGTTGGATTTAACGGGCAATTGATCGCGATCGATTTACGTTCAGGCCAGCCAAT
CTGGAAACGCAATTACTCGTCAGCCACCGACATGGCGACGGATGGTAGCCGTCTTTATCTGGTTACCGATAAAGATCATC
TGGTAGCGGTCGATACCCGCAGCGGTACCGAGCTTTGGAGTAATACTCAGTTAGAGCATCGTTTGCTCACTGCGCCAAAA
ATGATTGATGATTATTTGGTGGTCGGTGACGCGGAAGGTTATCTGCACTGGATTGATCGCAATAGCGGGGAATTTATTGC
CCAGCAACTGGTTAATGACAGCGGCTTTGCAGTGGGTCCGCTCGCGCTGAATGACGGTTACGTCATCGTGACTCGTAATG
GCCAGATAAAGAAGCTGACGATTCAACAGTAAATTGTGATATGATTCACACGCGGCTCCTGGCTGGAAACAGTTAGGAGC
CGTTTTATTGCCAGTGGCATCAGATTGATGGAGAGAAACTGACCATCATAATGATGATAATGAAAGTGGTTATAGGTAAA
AATTTAGCGCTTGTGACAGAGTGTTTACCTATAACTACATAAATGAAAGTTTGTAGAGGTTGTTATGGTACCTGTTGTTG
CTCTTGTTGGGCGTCCAAACGTCGGTAAATCGACGCTGTTTAATCGACTCACTCGCACACGGGACGCATTAGTCGCGGAT
TTTCCCGGCTTAACGCGTGATCGCAAATACGGTCAAGCTAAGTTGGGTGAGCACGAATTTATCGTGATCGATACCGGCGG
TATCGATGGCTCTGAAGAAGGCGTTGAGACCAAAATGGCACAGCAATCGCTCGCTGCGATTGACGAAGCTGATGTGGTGC
TGTTTATGGTGGATGGCCGCGCGGGTCTGACGGTTGCAGATGAAGCGATTGCTCAGCATCTGCGCCGTATTGAAAAGCCA
GCAATTTTGGTTGTGAACAAAGTGGATGGTATCGATGCGGATGCCGCTTCGGCGGAGTTCTGGCAACTCGGTATGGATCA
GATGTACCAGATCGCCGCCGCGCATGGCCGTGGTGTGGGCGCATTGATTGACCGTGTGCTGAATCCGTTTGCTGAGCAAA
TGGAATCTGAGCAAGCTCAACTTGAAGATCTGACCAACGAAGAAGATCCAGAAGAAGAGCAGTTAGAGTACAGCGAAGAA
GAAGCGGAAGCCGAATACAAGCGCCTGCAAGACTTGCCGATTAAACTCGCGATCATCGGTCGTCCAAACGTGGGTAAATC
AACACTGACTAACCGCATTCTGGGTGAAGAGCGAGTCGTGGTTTACGATATGCCGGGAACCACGCGTGACTCTATCTACA
TCCCAATGAAACGTGATGAGCGTGAATATGTGTTGATTGATACTGCGGGCGTGCGTCGCCGTAAGCGTATCAATGAAACC
GTTGAGAAGTTCTCGGTAGTCAAAACCTTACAAGCGATTGAAGATGCTAACGTGGTATTGTTGGTGGTCGACGCGCGTGA
GAACATCTCAGATCAAGATCTTAGCCTACTTGGTTTTGCCCTAAATTCTGGCCGCTCCATTGTAATTGCGGTGAATAAGT
GGGATGGTCTGAGTTTTGACGTCAAAGAACACGTGAAGAAAGAGCTAGACCGTCGACTGGGTTTCGTTGATTTTGCACGC
ATCCACTTTATTTCTGCACTGCATGGCACAGGTGTCGGTCACTTGTTTGAATCGGTGCAAGAAGCGTATCGCTCTGCAAC
CACGCGTGTGGGAACGTCTGTACTGACTCGTATTATGAAAATGGCCACCGATGATCACCAGCCGCCTATGGTGCGTGGGC
GTCGTGTGAAACTGAAATATGCACACGCGGGTGGTTACAACCCACCGATCATCGTTATCCACGGTAACCAAGTCAACGAG
CTGCCAGATTCATACAAACGTTATTTGATGAACTATTACCGTAAATCGCTAGAAATCATGGGTACACCAATTCGTATCCA
GTTCCAAAATAGCGAAAACCCATTTGAAGGTAAGACGAATAAAATGACCCTCTCACAAGAGCGACAACGTAAGCGATTGA
TGAGCATGGTGAAAAACCGCAGAAAATAATTTATAAAGCCCAAGTTTACTTGGGCTTTTTTGTCTCTGAAGGAGAGAGAT
GCATGACCTATTGCGCAACAGAAGTCACCTTTCCACAAGGAATTACATCACTAGAGACTCAAGTGATGTTGCTTCAGACT
CATCAAAATGGAATGGATATTGTCACCTACAGTACGCCTTTTCACCCTGTCAGTCATATTTGGCCCGATCATCCTGCTGA
CCGTGGAATCTTAATTTGGCAAGGTAGTGAGTATGCCGTCACTGACTGTGTCGTGGGGGCGATTGAACAAGCCTCGGGTC
ATTTGTACGTTGGAAATAATATCCCCGTAAAACGTGAAGAGAGCGGCTGGCTCTTTGTGGTCGTTCATCGTCTTGGCGAA
GTCATAGCCGCATGCCAAGTGGGCGATAAGGTTCAGTTGCAAGTCGATACCCAATATCAAGCAAGTTTAAGCCGAGGTCA
TAGCGCAGGGCATTTAGGTTATTTAGCGCTCAATAAAGTCTTAGCACAGGGGTATTGGCGTAAAGATGCAGAGCGTAAAG
ACCCGCAGGGTTATTTTGACTTCAACAGCTATGCCCAAATCTCAAGTGATGTTACTCCTGATTGTTCAACCGATGTCTAT
CGTTTGGGGAAAACACTGCGTAAGCGAGGTTTAAATAGTGATGATGTGCTGAGAGATTTAAGTTTTATAGAACAAAAGAC
TAATGAACAGCTTGCGCAGTGGCTAGCTTTAGCCAGCCCAATTCGTCTTGAGTGCACGGGCTCAACCTTGACCGATTCAC
GTTATTGGGAATGTGACTTACATGAAGCCAATATCGCACGAATTCCTTGTGGAGGCACACACTGCAAGGGTTTAACCGCC
TTTCAGTCGATCCAAGTGACACTGAAACAAGTCGATGAACAGCATATTGAGGCAGTCACTTGCGCGCAGCCCTCAGAATC
TGAGTGATCTTTTCACTATATTCTGTCTTAAGTCTTAAATGGTTTTGTTTTTAGATTTTTATTCTTTTTAAAATTGAAAT
ACAGAATATGTAACTTATGCTTTCGGTGGGTGGAAGTTCTTTCAGCAATCCTTTCAAGATCCTTAGGAATCCCTTATCAG
TTAGTTAATTAAGTCGCATCGATCTGAGTAGGCGTGATAAAGATCATGGCGTCGGATCCCATCTCGATGAATTATGTGAT
ACAACGCAAAATGATAAGGAGAGTGCTATGGACAACCCATGTCCAACATGTGGCCAAGAATTAGAATGGACAGGTCAGTA
CCACTGCAGCGCTTGTACGGTAGATTACTGTAAAGTCGGATTTTGCCCTGAGTGTGGCAGTGAATTAGAAAAGCTACAGG
CTTGTGGTGCGGCGAATTATTTCTGTAATCAGTGTAATGAGCTGAAATCGAAATCCAAAATCCGTTTTGTCTTCCAACCG
CTTAACGGGAATTCACAGTAGAGAGAATCTCACCATCCATTAACTGGGTGACTAAAGTGTCACCCGGTTTCACTTGCGCG
CTTTGGCGCACTAACTCACCTTGTGTGGTACGTGTCACCGAATAGCCACGGGCTAAGGTTGCAAGAGGGCTGACCGCATC
CAACTTTTCACTCAACAAAGCGAGTTGATGGCGTGATTGGATCAAATAGCGTTGGATCGACTGATTTATTCGCTGCTCTT
GCTGGATCAGATTAAAACGCTGCTGGCGGATCAAGTGAATGGGCGAATGGAGCTCGATCTTATGGCTTAAGCGATCCCAG
CGTTGCTGCTGAGTTGCCAGACGTTGCTGCATCTTTTGCTCAAGACGCAGGCTGAGCTCATCAAGTTGCTGCTGCTGGCG
CTCTAAACGAGCTTGAGGATGCTGTTTATCAAGCTTGTGCTGTAAACGGGCAAATTGCGTCTCTTGCTGCGCCAAATAAT
GGCGCATGGTGCTAGCCAGTTTGGCTTGCCATTGATGGAGTGCTTGCTGTTTATGGCGATGATCACGGCTGACCAATTCC
GCCGCTGCTGATGGGGTAGGGGCACGCACATCGGCGACAAAGTCAGCGATCGTCACATCGATTTCATGGCCTACAGCACT
GATAATTGGGATTTCACTCGCAGCGATAGTACGTGCCACGATTTCATGGTTAAAACACCACAAATCTTCCAAAGAGCCAC
CACCACGACCTACTATCAACACATCGCACTCGGCGCGTGTATTCGCACGACCAATCGCTTGGGCGATTTGAATAGCTGCC
TCTTCACCTTGTACGAGAGTGGGGTAGATCACTACAGGCAGATTCGGGTCACGGCGCTTAAGCACGTGCAAAATATCGTG
CAAAGCCGCGCCAGTCCGTGAGGTGATAATCCCCACGCAGCGTGGATTTTCCGGCAATGGTTTTTTACGTGTCTGAGCAA
ACAAACCTTCGGCGGCGAGCTGCATCTTCAGTTGTTCAAACTGCTGCTGCAGACGGCCATCCCCTTCCGGTTGCATGCTT
TCAAGAATAATTTGGTAGTCACCGCGCGGTTCGTAAAGAGAAAGTCGAGCTTTAACTAATACTTGCTGACCATTTTGCGG
TTTGAAATTCACCAGACGGTTATTGCCTTTGAACATAGCGCATTTAACCTGCGCTTGGCTGTCTTTTAAAGTGAGATACC
AGTGACCAGAGACGGGAGCGGAGAAGTTGGAAATTTCACCCACCAACCAGACGATCCCCATTTCATTTTCCAGTAATAAA
CGAACTTCAGAATTTAAACGGGAAACGGTGTAGATATTTCGATTGGCGAGAGAAGAAGACAACGCTGATTCCTCAGACGT
GGGTATGGAAATTAGCCGCAATATAATACATATCAAGGGGTGAAATGCAAATAAAAAATGAAAAAATGTGTAGTCAACCG
ATTGCCTCGGGCGTATAATCCGTCCGCAATATCAAATATAAATCCCTTTGTTACGCGAAACGATGAAGTGGATTTCCGTT
GTTAACACTCCTGTTGTGAGATATTGCACATGCTACGAATCGCAAAAGAAGCTCTAACCTTTGACGATGTTTTACTCGTC
CCTGCTCATTCCACCGTTCTTCCAAACACTGCCGATCTTCGCACTCGGTTAACCAAAAATATTGCGCTGAACATCCCTAT
GGTTTCTGCGTCTATGGATACTGTTACGGAAGCACGTCTTGCGATCGCTCTGGCTCAAGAAGGCGGCATTGGCTTTATTC
ACAAGAATATGTCGATTGAACAGCAAGCGGCTCAAGTTCACCAAGTGAAAATCTTTGAAGCGGGTGTGGTGACTCACCCT
GTCACTGTCCGTCCAGAACAAACCATTGCTGATGTTATGGAACTTACCCATTACCACGGTTTTGCGGGTTTCCCTGTTGT
CACTGAAAACAATGAACTGGTTGGTATAATCACTGGCCGTGACGTTCGCTTCGTTACTGATCTCACCAAATCTGTGGCTG
CTGTGATGACGCCAAAAGAGCGCCTCGCGACAGTCAAAGAAGGTGCAACGGGTGCAGAAGTGCAAGAAAAAATGCACAAA
GCGCGTGTTGAAAAAATTCTGGTGGTGAATGATGAGTTCCAACTCAAAGGCATGATCACCGCGAAAGATTTCCACAAAGC
CGAAAGCAAGCCAAATGCGTGTAAAGATGAGCAAGGCCGTCTGCGTGTTGGTGCCGCTGTCGGTGCAGCACCGGGTAACG
AAGAGCGTGTTAAAGCTCTGGTTGAAGCCGGGGTTGACGTTCTACTGATCGACTCTTCTCATGGCCACTCCGAAGGGGTT
TTACAGCGTATTCGCGAAACTCGCGCAGCTTATCCACACCTTGAAATCATTGGTGGTAACGTGGCGACAGCTGAAGGTGC
ACGCGCACTTATTGAAGCGGGCGTAAGCGCAGTGAAAGTCGGTATCGGTCCTGGCTCAATCTGTACCACGCGCATTGTCA
CAGGCGTGGGCGTTCCACAAATTACTGCTATTGCTGATGCAGCGGGTGTGGCTAACGAGTACGGTATTCCTGTTATTGCT
GATGGCGGTATTCGTTTCTCTGGCGACATTTCGAAAGCGATTGCGGCGGGGGCTTCTTGCGTTATGGTTGGCTCAATGTT
TGCTGGTACTGAAGAAGCCCCAGGTGAAGTGATCCTTTACCAAGGCCGCTCTTACAAAGCCTACCGTGGAATGGGTTCAC
TGGGTGCGATGTCAAAAGGTTCATCAGATCGTTACTTCCAAACCGATAACGCGGCAGACAAGCTGGTTCCAGAAGGCATC
GAAGGCCGTATCGCTTATAAAGGCCATCTGAAAGAGATTATCCACCAACAAATGGGCGGCCTACGCTCTTGTATGGGGCT
GACTGGCTCAGCCACAGTAGAAGATCTGCGTACTAAAGCTCAATTTGTACGCATTTCTGGTGCGGGTATGAAAGAGTCTC
ACGTACATGACGTGCAGATCACTAAAGAAGCACCAAACTACCGTCTGGGTTAAGCGTAAACGTTTGCTTAAATGCTTGAT
GAGTGAATGTGAGGCGAGTAGACTCGCCTCCGTTGAAGAATCCCCCGTATTAATTCTCGGCTGATAAGACTGCTAAACAA
TGACTAAAAATATTCATGACCAACGAATTCTGATCCTCGATTTCGGATCTCAATATACCCAGCTAGTAGCCCGTCGCGTG
CGCGAGATCGGTGTGTACTGTGAGCTGTGGAGCTGGGATGTAGAAGAGGCGGACATTCGCGAATTCAATCCTGACGGCAT
TATTCTTTCGGGGGGACCTGAAAGCGTGACCGAAGCTAATTCACCACGTGCCCCGCAATATGTGTTTGACAGTGGTGTGC
CTGTCTTTGGTGTTTGCTACGGCATGCAGACCATGGCTGAGCAGTTAGGAGGCCGTGTTGCGACTTCTGATGAGCGTGAA
TTTGGTTATGCTCAGGTAAAAATTTCTGGCGAATCGGCGCTATTTAAAGATCTCGATCTCACGCAAGACGTTTGGATGAG
CCACGGTGACAAAGTGGTCGAAATCCCAGCGGATTTCGTGAAAATCGGTGAGACCGATACCTGCCCATACGCTGCGATGG
CCAATGAAGAGAAGAAATACTACGGCGTGCAGTTCCACCCCGAAGTGACACACACCAAAAACGGTTTACAGATGCTGGAG
AACTTTGTTCTGGGCGTGTGTGGCTGTGAGCGTCTGTGGACGTCTGAATCCATCATCGAAGATGCGGTTGCTCGCATCAA
AGAACAAGTGGGTAACGATGAAGTGATCCTTGGCCTGTCGGGCGGTGTCGATTCTTCTGTGGTTGCCATGCTGGTTCACC
GTGCGATTGGAAGTAAGCTCACTTGTGTGTTCGTGGACAACGGACTACTTCGTTTAAACGAAGGCGAGCAAGTGATGGAG
ATGTTTGGTGATAAATTTGGCCTCAACATCATTAAAGTCGATGCAGAAGAGCGCTTCCTAAAAGCGCTAGAAGGCATTGA
TGAGCCTGAAGCAAAACGCAAAACCATCGGCCGTGTGTTTGTTGAAGTATTTGATGAAGAATCGAAAAAACTCAGCAACG
CAAAATGGTTGGCGCAAGGCACCATCTATCCAGATGTGATTGAATCTGCCGCTTCAAAAACCGGTAAAGCGCATGTGATC
AAATCGCACCACAACGTGGGCGGTTTACCTGATGACATGAAAATGGGCTTGGTTGAGCCACTGCGTGAACTGTTTAAAGA
TGAAGTGCGCAAGATTGGCCTTGAGCTTGGTTTACCTTACAACATGCTTTACCGCCACCCATTCCCAGGCCCAGGCCTTG
GTGTGCGTGTACTGGGTGAAGTGAAGAAAGAGTACTGTGATTTATTGCGTCGTGCAGATGCAATCTTTATTGAAGAGCTG
CACGCAGCGGATCTGTACAACAAAGTTTCTCAAGCCTTTACTGTGTTCTTGCCAGTGCGTTCAGTTGGTGTCATGGGCGA
TGGCCGTAAGTACGATTGGGTTGTGTCATTGCGCGCAGTCGAAACCATCGACTTTATGACCGCACATTGGGCACATCTAC
CTTATGAGTTCTTGGGTAAGGTTTCCAACCGCATTATCAACGAAGTGAATGGCATTTCTCGCGTAGTGTATGACATCTCA
GGTAAGCCACCAGCGACCATTGAGTGGGAATAACTACTTAATAATGCGGATGAATATTCCGGATTAATCATATAAAACCT
CAGGCATAGCCTGAGGTTTTTTCCTTTACAAGAGAATCTGTTGTTTTTGTATTTCCGTTCAAAGTCTTGATGTAGACCGC
AAGCGTACGATTTACATCGGCTGGAAATGGCTCGCAATTCTGGCTTTTTTCTTATTTTTCACTATTAAATTAGTTATCAA
TAAGCCTACTCTCAAATGGATTTCCAAGTTGAGAGAGGGACTTTTATCCATGTTTAAACTCAAACATACCGCATGGTGGG
TGGCCATGGCGTGTGCATTGCCTGCGCAAGCGGCGATGAATATTCAGCCTGATCCACAAAATCCTGGTGGATATTTGGTG
GCTAAAGCGGATATTGCCGCAGCAGAACAAGCCAAAACCGCCAATCCTATGTATGCCATTTGGTCAAATGCCTTAGCGAC
CCGCGCCAATGCGATTGTTGATGCGATCGAGCCGGGACTGGCGACAAACCCTGATAACGTGAAACGGGTTGAACGCGTAT
TTCCTGAGTCTGAGTGGAATTTCCTCACTCACATGGCGGCACCTGAATACACTTATACCCGTTTCTTGCGTGCGATTGGC
AAATTCCCGGCATTTTGTGCCGAGTATACCGATGGCCGCAATTCTGACGCGATTTGTAAAAAATCGATCGTGACCGCTTT
TGCTCACTTTGCTCAGGAAACTGGTGGACACATCGCGAAGGACAACATTTCTGATAACCCATTAGCGCTGGAAGAGTGGC
AACAAGCGCTGGTGCATGTGCGTGAAATGGGCTGGTCTGAAGGTCAAGAAGGTTATACCACGGGGTGTGGTCAAAATGAC
TGGCAGAACAAGAAGTGGCCTTGTGCTACTGGGCAAGGTTACTTTGGCCGTGGAGCAAAACAGCTTTCTTACCACTTTAA
CTACGGCGCTTTCTCCGAGGCTATGTTTGATGGTGATGCAACAGTATTGTTGAACAACCCCGGTTTAGTGGCTGATTCGT
GGTTGAACCTTGCGTCTGCAATCTGGTTCTTCCTCACGCCACAAGCACCAAAACCTGCCATGTTGCATGTGATTGATCGT
ACTTGGGTGCCTTCACAGCGTGAAATTGATGCAGGGATTGGTTACGGTTTCGGCACCACGATCAATATCATCAATGGTGG
TATTGAGTGCGGGGAGCAAAACAAAGATAAAGGGCAGCCGGTTAACCGTATTCGTTATTGGGAAGGCTTAGCGGCGCATT
ATCAAATCCCTATTGAAGCTGATGAGAAGAATACCTGCTGGCAGCAACTGCCTTACGGCAGCCTTAACCTCAATGGTGCG
ACCGATGTGCTTTACACAAACTGGGATGGTAACTGGAAATATTATCCAGATCGTCCGGGTGGCTACTCATTTGAATGTGA
GTTGGTGGGGTTCCAAACCGCGTATTCTGCTTTGGTGGAAGGGGATTATGAGAAGTGTGTGACTAATCTGTATGGTTCAC
ATGCGAGCTGGCCAAAAGTTCGTGTAGTGGAAAAACTTGATCCATTACCTACCGATCCGACAGATCCACCTGTAGGTGGT
GCCCCTGCGTGGGAAGTGGGTAAGGTTTATAACTCAGGTGACAAGGTCAGTTATAAAGGTGCGGTTTACCAAGCTAAATG
GTGGACACAAGGTGATGAACCTTCTAAAGGCGGGCCTTGGGCGTTAGTTTCTGGTGAGCCAACACCACCAACTGAGCCAA
CGCCAAGCGAGCCAGTACCTCCCACTGAACCTGTACCACCATCGGAGCCAACACCAGTGCCGCCGACAGAGCCAGCCCCT
ACGGATGCCATTGTGTGGCAACCTGGAGTCACTAAGGTCTCGAACGGCGATAAAGTGACCTATAACGGCCAATGCTTTAT
TGCTAAGAACAGTCCAGGCGTTTGGGAGTCACCTACTCAATCTAACTGGTTCTGGGATAAGGTGTCCTGCTAAGTTGTTG
TATTAAAAGTGTTTATTTCATCGCTCAACTTAGGTTGGGCGATTTTTTACTCGCATCTGTAACTAACTGTTTCAACAATC
TAAGTTTCCAATAAGATCTTTTTTCTTTTATCTGCCTGTTAATTAAAATCCGCGCGTAATTTTTACAAACATTTTTGAAT
TCACACTCTGAAGGTAAGTTCACATGTCAACTAAGCTAGCCAACCCAGCACCACTCGGTCTGATGGGTTTCGGTATGACC
ACCATTCTGCTTAATATCCATAACGCAGGTTTTTTCCCAATCGACTCAATGATTCTGGCGATGGGTATTTTTTACGGCGG
TCTGAGTCAAGTTATCGTCGGCATCATGTGCTTTAAACGTGGTGACACCTTCGGTACAACGGCATTTACTTCTTACGGTC
TGTTCTGGCTGACGCTGGTTGGTTTGATCGTAATGCCACACATGGGACTGCCTGCAAGCCCTGCGCCTTTCATGGGGTGG
TACTTGGCTCTGTGGGGCATTTTCACTGGCTTTATGTTCATTGGTTCTCTGTGCTACCCAACGGCGAAACAAGTGGTATT
TGGTTCTCTGACCATCTTGTTTGCTCTGCTGGCTGCTCGTGATTTCACTGGTAGCGAGCTGATTGGTACTATCGCAGGTT
TTGAAGGCATCTTCTGTGGCGCGAGCGCTATCTACTTCGCTATGGCACAAGTACTCAATAATGAATACGGCCGTGTTGTT
CTGCCAATCGGCGAAAAACGTGTGCAGCCAGTGAAAGCGCAAGAGCTTGCTGCATAAGTCAAACATTTGGGAACATGTAA
AGGGTTAGCCATCGGCTAGCCCTTTTTTATGGGCGATTTTCAACGGAGTGAGGAGAGGGAAGCTCACAACGTTTGGTGCT
TATGAGCAATGAGAAGCGCCGCCATGAAGTGAAATTGGATTAAATGATAATTGTTATTATTTACATCCATGAGTGATGTT
GTTAGCATCGTTGCATTATTGATCGGCAGAAGATTCGGCCGAATGGCTGCTTCTGCTGCGTCGTGCGATGACATAACAAC
ACTAACAACGCTCAGTTGGCTGAGTATCAATAAGGATGATGTACTTTCATGGCTATTCCTAAAATCGCTTCTTACCCTTT
ACCCGTATCATTACCGACTAATAAAGTCGATTGGCGCATTGATGCATCGCGGGCGGTACTGCTTATCCATGATATGCAGG
AGTACTTTGTACACTATTTTGACTCGCAGGCAGAACCCATCCCAAGTTTAATCAAGCATATACAACAGCTTAAAGCTCAT
GCCAAGCAAGCGGGGATCCCTGTGGTCTATACGGCTCAACCCGCGAATCAAGATCCTGCCGAGCGAGCACTATTGAGCGA
TTTTTGGGGGCCCGGTTTGAGTGAAGAGACGGCGATCATTGCGCCTCTTGCTCCAGAATCAGGTGATGTTCAGCTCACCA
AATGGCGTTATAGCGCGTTTAAAAAGTCGCCGTTATTGGATTGGCTGCGTGAAACAGGGCGGGATCAGTTAATCATTACG
GGTGTCTATGCGCACATTGGCATTCTCTCGACTGCGTTGGATGCCTTTATGTTCGATATTCAGCCTTTTGTGATTGGGGA
TGGCGTGGCAGATTTCTCGCTCAGTGATCACGAATTCAGTCTGCGTTATATCAGTGGTCGTACTGGTGCGGTCAAATCCA
CTCAACAAGCGTGTTTAGAGATTGCCGCCCAACACTCAAAGCTTACTGGCTTAAGCTTGCGAACCATGCAACACGATGTG
GCCGCTGCGCTCAATCTGAGTGTGGATGAAGTGGATGTGCAGGAGAACCTCCTGTTTCTCGGTTTAGATTCGATTCGTGC
GATTCAGTTGTTGGAAAAATGGAAAGCCCAAGGTGCTGATATTAGCTTTGCTCAACTGATGGAGCATGTCACTTTGCAGC
AGTGGTGGCAGACCATTCAAGCCAATTTACATCAACCTTGCTCTGCGTGATTGAACGAGTTCCCTTCCTGCTTAACACAC
GGATTCTAAGTAGGAAGGGAACCGCTTATTCAAGGATTCCCTCTACTCACTCATTGTCTTTACATTGATTTCACGACATT
AACGCTAAGCCGAGCGTGTCAAATCGACGACGAAGCGCGTTCTTATCGATTTTTCCAACCGATGTTTTGGGCAGTTGATC
GATAAATTGGATTTGATCTGGGATTTTGTAATCGGCGAGCCCCGCTTGGTGTAAAAAACGTTTGAGCTGGATGGTATTCA
CCGACTGCTCGGGTTTGAGTACGATCACCGCGCAACTGCGCTCTCCTAGGTATTCGTCACTGATGGCAATTAAAGCGGCA
TCATGCACTGCTGGATGATGTAAAAGCTGATTTTCCACCTCTTCGGCGGCAATCTTTTCCCCTCCACGATTGATCTGATC
TTTGGCCCTTCCGGTGACAATCACGTAACCTTCGCTACTGAGTTTGACTTTATCGCCGGTGATGTAAAAACCTTGTGCAT
TGAACGCTCGTTGATTGTGCTGATCAGCTCGATAGTAACCGCGAATCGTATAGGGACCTTGGGTTAACAGATACCCTTCT
TCTCCGCTGGCGACAGGTTGACCCTGCTCATCAACCACCAGTAATTGATCGTGAGCGGAGATAGGCCGACCTTGAGTTGT
AGCAATCAGTTCCGCACTGTCATCCAAACGAGTGTAATTGACCAAGCCTTCTGCCATTCCAAACACTTGTTGCAATTGGC
AGCCTAGCGCTTTCGGCAGACGCCTTGCGGCCGCTTCACTAAATTTTGCCCCGCCTACTTGCACAAAGTGCAATGAGGAG
AGATCGTAGGTGCTTTTTTCTGCGTGATCCATCCAGAGTAGTGCTAAAGGCGGCACCAACGCGGTAACAGTAATTTTATG
CTGTTCTATCAATTTAAACGCGTGTTGGGGTGACGCATCTTGACTGAGGACAACGCAGCCACCCGCCCAGAAAACACCGA
GTGCGCCGGGGGAGCTGAGAGGGAAGTTATGTGCCGCGGGCAGTACGCACAGATAGCGAGTATGCTGATCAAAACGGCAA
ATTTCGACACTGGCGGTTACGCTGTAGGCGTAATCATTGTGGGTACGCGGGATGAGCTTGGGCGTGCCCGTTGTGCCACC
GGAAAGTTGGAAAAAGGCGATTTGATTCGGGTCGGCATTCGCTTGACAAGATGATGCCGAGTAGCAACTCGCCAGTTCAA
TAAATTTTGGATCTGTCACTCGAGTTTGGCCGCGTACAATCACAGTCTGCAGTGTTGGGCAGCAAGCAAGCAGCTCTTGC
GCCAAAGCTTGATAGTCAAATGGTCGCTGAGCGCCATCAATGAGGTAAGCTTTGGCTTGGCTGTGCTGACAAAAATAGCG
AATTTCCGCTAAACGGTGAGCGGGGAGCGCCAGAATCGGTCGTATGCCTTGGCGCAGCAAAGCGAAAAAGCATAAATAGA
ATTCCGCAACATTGCCTAATTGCAGCACTACGTTATCGCCACAGCCTAGCCCAAGTTCGGTAAATCCGGCAGCAAGCTGC
TCAATACGTTCGAGCATGGCTTGGTAACGCCACTGCTGATTATCACCGACCAGCGCAAGCGCATTGGGGGTACGCTCAGC
ACTTTGCTGTAAGTAATCGAGCAAGGTTTTATCTTGCCAGTAGCCTAACTGACGGTATTGAGCGGCAAGTGCCTCTGGCC
AAGGGGTAAAATCGGTTGTCATTCTTATCTCCTTAAGCGGTGAGCACATCGTTGAGCTCAATACCTGCCGCAGCCAAGAT
GGTTTTCATCTTCGCGCCCGTCTCTTCCAGTTCACTTTGTGGTAACGACTCATCGACAATCCCTGCGCCAGCAAAAAGCT
TCATTTGGTGAGATCCCACTTCAGCACAGCGAATGGTGACTACCCACTCACCATTGCCACGTGCATCACACCAACCGACC
ATGCCAGTGAAGTAGCCACGATCAAATTCTTCCAGCTCTCTTATTGCTTGATAAGCCGATTCGCGCGGAAAACCGCATAC
GGCTGGAGTGGGGTGTAAATCGGCGGCGACTTGCAAAGCACAAACCTCAGGATCGCTGACTTGTCCTTCAAGTAGGGTTG
AGAGGTGCAGCATGGTTTCGGTTTCAATCACAGAAGGCACCATGGGGGTGTACAAGTTACGACAGTAGCGGCTCATGATC
CGCTCGACTTCTTCGACGACTAAACCGTGCTCATGCAAATCTTTGGCGGTATTGAGCAGTGAGGCACGGCGCTGCGCATT
TTCTTGGGCATCTTGACTTCTCGGGCGCGAGCCAGCCAGTGGGTTTGAGATGAGATAGTTTCCGCGTTTGGCGACCAAGA
GTTCAGGGCTTGCACCAATCAGCTTTCTCTGCTCGTCCAAGCTGGCCGCAAAAGTATAGCCGTGATGATTAATGGCGAGC
AGACTACGCAGCAAGGTCGGTAGTGCTATCTCTTGCTCGGTGGCAATTTCAATGGCGCGCGACAGCACCACTTTAGACAG
CCCAGAGTGATGAAACATGTTGAGCAGATGGCTTACACCTTGCTTGTATTGCTCTCCTGATGGCGAGGAGATGAGTTTAG
CCACTTGGCGGGTGAGGTGAGCTGGACGGTTTAAGCGCGGGCTACTCGACACGTATAAGGTGCGCGGAATCATAAATCGA
GTCGGTGTTTTAGGGTCAAACGGCACTATGCCAAACAGTAATGGATTGTCGCACTCATCACGTTTGGCCTGCTGCAAAAG
CTGTTTGGCTTGGTTAGCCAGTTCAGCAAAAGGAATGGCTTGCTGAAAAGCATGAGCGACCCCACAACCGAGCATTGACT
GGTTTGCTGAGGCAAAGAAAAACGGTGAGCGAGTGAGTTGGGTGTCGATCAGATGTTCAGACATAGTGGTGTATCCGACC
ACTTCACGCTTCATGACCATGTTGTTTATCCATATTTGCGAGTGAATGGGTTGCGTTGCCAAGCGCAACAGATTACATTT
GCTTACATTCAAATGAGAATAGTTTTTATTAATAAATGCAAGCAATTTCCATTTGGTCTGATAATCAAAGTGATGATTGT
GAAGGTTGATCTCGTTTGTGATAGGGGATGAAAGATATGTCGTTGGTTAACAGCAAGGTTCTTCTAGTGGGGTCAGCGCG
TGGGATAGGGTTCTCCGTGCTTGAACATTTATTGCAAGCGGGAGCGCAAGTGATGGCGGCAGATTGTGAGTGGCAGTTGT
TGCTAGAGCAGAGTGAGTCGTTATTGGGGCGTTATCCGGACCAGCTCACTTTAAAAAAACTCGACTTAGCAGAGCCTGAA
GCGGTGCGCGAGCAAGTCAATCAATGGGCTGAGCAAGTGGCGGGATTTGATCATCTGGTCTGCTGTGCAGGAATCCTACA
TGTTGCGCCATTGCATGAAATGCCAATGGAACAAGTGAGTTCTATTTTTACCGTGAATGCTTTTGGTGTGTTGGCCTGTA
TGCAAGGTGTCGCTTCAAGTATGAAAGCGCGTCAGCAGGGAAGTATGGTGATTATTGGGTCTAATGCTGCCAATACGCCG
CGCATGTCGATTGGGGCTTATGGCGCTTCGAAAGCCGCATTACACATGCTGGTTAAGTGCATTGGTATGGAGCTAGCCCC
TTACGGAATTCGTTGTAATTTGGTCAGTCCCGGCTCCACTCGCACCGCTATGCAGCAACAGCTTTGGACTGAGCAGTATG
GTGAGGCACAAGTCATTGCCGGAGATGCTGCGCAATTTCGGTTGGGGATCCCGCTCAATAAAATTGCCGAGCCAGCGGAT
ATTGCTCAAGCGGTCCTGTTTTTGTTATCCGATAACGCAGGTCACATCACGCTGCATGATTTACGAGTGGATGGTGGAGC
CACGCTCGATCATTGATCGTTCATCTTTCAACTGGCGATAGCCCGTGTGGAGGTGGTGGCTGCCAATGCCGCAGGCTCTG
CGAGTAGGCGTGCAACATCTTGCTCCACCTGTTGGAAACGGGCGAGTAACTGCTCGAAAAAACGTGGAAACCGCTCGCAA
TGACTTTGCCAGTGGGATTGCGGGTAGCTGGCTAAATCTGCGGTGATGTCTAGACAGAGTTCATGCTGGGGTGAGCCACG
AAAGGTAAAATTAATCCCTTCTGCAGAGCCTGAAGCCAGCACCTTGAGCTCAGTCTGGCAATCAGCAAAGTGTGGGGATT
CAAAAGGCAAAATATTGATAAATGGGCTCATAAAATAACTTTGCTCAGCATTTAGCCCTTGATCTTGTTCGATTTGTTCA
ATTCGATAGCGGCCATGCAAATAGAGTGAGCGTATCGCTTGCCCTGACTGTTTAAGGTAGTTGCCGAGCGAGGTTTGCTG
CGCAGAAAGACGCAGCAAGGGCAGCGAGTTAACCATTAAACCGGGCACATTAGCGGCCACGCTGCCCCATCGGTTCATAA
AGGGCAGCCACAGCCAAGGCGCATCAGGTTCAGCCGATTCCAAATAGAGCGCGCACAGCGCGACTAAGGCATCAGGCCAG
CCAATCTGATTCGCGTTAGCGAGCTTGAGTAACAAATGGTTGAGTTGGCTATTGAGTGTGTAAGAGAGGCTCACGGCATG
ACTAAGTTGAGGATCATAGGTTGCAGAGGTGAGCGTTAAGTCGGGAGCTTCGCGTAAATAGCCTTGCCAAAACTGCTTAT
CTTGCCAGTAGCGATGGCTGGTAAGATAAGCCGCCTCTTCTTCCAGATAGGATTGATAAGGTTTAAACGCGGCAGTTGGC
GTCTGCCCACTGAGCAAGGATTGGTAATGTTGGCTGAGGCGCTGCTCAAACAGCATCATGCCATAACCGTCCAGCACAAT
GTGGTGCGCACGGGTATAGATAAGGTGCTCACTGTGTGACAAACGATACACTTGATGGCTCGTTATTGGCGCGTCAATCA
GTGTGCTTGAGCGCTGTAAATCCTGCTCTATTTGCCGCCAAGCTAAAGGTTCTGCTTCAAGGTGGATGCTGAGGTCTTGA
TAGTCGATAGGCGGAGAAAATGGGTGCCAATACAGCTCACCTTGCGCAGAAAAGCGAGCACGGAACAGATCTATCTCACT
GACGGTTAAATGCAATGCGCGCAGCAAAAGTGTGGTATCTAAAGGCCCTGTCAGGCGTAGCGAATGGGCAACGGTGTCGA
GATTAATGTGAGGATAAGCCAGATGGCGCTGCCAAAAAGGCTTTTGAGCCAATAACATAGACACGATATTAAGCCTTATC
CAGTTGGAGAATCATAATTACTCTTTCGCGTGAGGCGGTGTTCGGTGGCTTGGTTGCGAGCCTGAGGGGGCATGGCTATA
CTGAGTTCACTTTTTACTCACCCCTCTGTCTCTAGAGTCCACCCTAAGATGATTGATGAGCGATAGTAAACTTTTAACGA
AATGAGAATCAATATTACAATGAAAAACATTTTTATTTTATTGTCTGTGATATTGGGTTGCCTGTTCAGTGGTTTTGTCA
GCGCGCAGCAGAATGTTTGGCCAAGAACCTTTCAGAATGCGGACGGTTCAATCACGACGATTCCCTCTCAGCCAAAGCGA
ATTTTGTCGACGGCCGTCACGGTGACCGGAACACTGCTGGCGATAGATGCGCCAGTTATTGCTAGTGCTGCGACCACGCA
AAGCACCTTTTTTGAGCAGTGGCGAAAGCTGGCAGAGCTGCGCCAAGTGAAAAAACTTTGGCCTGCGGGAAGTGTCGATC
TCGAATCGGTGTATGTCGAACAACCTGATTTGATCGTGGTTTCCATGATAGGCGCGGATTCCGCTCGCGATCAAATTCCC
CTTTTACAAGCGATTGCTCCCACCATCTTGGTCGATTACAGCGATCAAACTTGGCAATCTTTGGCGCAGCAGTTGGGGCT
TGCTACCGGACTTGAAGAGCAAGCGGAGCGCACAATACACAATTTTGAGCAGTGGACAAAGCAAGTGCGAGATGTGCTGG
ATCTGCCCAAAGGGCGCGCCAATATTGTGAGCTACCACGGCCCCGGTGTGGTCAATGCGGTGGCGAAAGCGCAAAGTGCT
CATGCTCAACTGTTGCAATCGGTCGGGGTTGTGTTGGAGGAGCCAGATCCAGCATGGCAAGCGGGTTCCATCGTCCATCG
AGATTTTCTGCGCATCCATTATGAGCATTTAACTCAGTTGCAGGCTGAAACCACGTTTCTTATCACGATGACCGATCAGC
AAGCTCAAGCTTTTCTCCACGATCCGATTTTGAAAAACTTGCCTTCGATCCAGCGCAAACAAGTTTATGGATTGGGTGAA
AACTCATTTCGCATTGACCTGTTCAGTGCCCGAGAAATCATTAACTCACTGCTGCGACGCTTTGCTGGCGAGCAAGCACA
ATCTTTAGTCATGCCATGAATGAGCTGATGGGAATAAGAGTTGCGTCCTCAAAGCGAGAAAATCCGACGTTGGCAGGGCG
TGATTACTGGCTAATGGGGTTGATGCTGGTGGCATTGATGGGATTGACGATAAGCAGTGTGTTTGTCGGATCTCGCGACA
TTCCTTATGCCGTGACTTTCGATGCGCTGTTTCATTTTGATGAGCAGAATACTCAGCATCTTCTAGTGCATTACCTACGT
GTGCCGCGCACGGGGTTAGCGATATTGGTGGGCGCAGCGCTCGGGGCTGCAGGCGTTATCATGCAAGCGATGACGCGTAA
CCCATTGGCGGATCCGGGCATTTTGGGTGTCAATGCGGGCGCAATCTTGATGGTGGTGATTGGCATTGCTGGGTTTGGTC
TAACCGATATGCTGCACTATTTGTGGTTTGGCTTATTTGGCGCGGCAGCAACCAGTGTGGGCGTTTATCTGCTGGCAGGT
ATCAATCAATCACCCAATCCCGTTCGAGTGGTGCTGGCTGGTGCGGCGATGACGGTGGTGCTCTTGTCTATGACTCATTT
GATTATGCTCAATAGCGCCCAAGAGGTGTTTAACCAGTTTCGACATTGGTCGATTGGCTCTTTGCAAGGCAGAGGATATG
AAGTTTTGCTGCCGACAAGTGTATTCGTACTACTCGGGTTGATCGCGGCTATCTTACTCGCCCGCGGATTGGATACTGTG
GTGCTCGGGCATGACGCGGGCAAAGCATTAGGCGTCAATCCGTTATGGATCTGGATAGCTTCTGCCGCCGTGGTCACGCT
GTTGGCTGGCACCGCAACCGCAGCGGCAGGGCCAATCAGTTTTCTTGGCTTAACCGCGCCTCATTTAGCGCGGCTTTGGG
TGGGCGCTGAACATCGTCGTTTACTGCCTTACTCTATGTTGCTTGGGGCGCTGTTATTGTTAGGTGCCGATCTGGCCGGG
CGGCTAATCGGTTCAAACGATGAAATCAGCGCAGGGATCATGGTCGCCTTAATCGGAGGGCCAGTCTTTGTGCTATTGGT
GAGACGATGGAAACTATCACATCTGTAGCCCCAGAAGGTCGGTCGAATCAAACTCGCTTTTGGCTATGGCGAAAAGGGGC
ATACACGCTGCGTGTTGAGCGGCGCAACATTGCGGTTGCGTTGGTGCTAAGCCTTATTGTTTTGGCTTTGATGATACTTG
CGACCTGTGTCGGCAAATTGCCGATTTCAATCTCTGACGTCACTGCCATTTTATTGGGGGAAGTTACCTCAGGGTTCAAA
CGGCAAGTCTTACTCGATATCCGTTTACCACGGATTTTTACGGCGCTGTTTGCTGGTGCGGCCTTAGGCCTTTCCGGCGC
GATTTTTCAGTCGATCTCTCGTAATCCGCTTGGTTCTCCGGACATCATTGGTTTCACCTCTGGCGCGGCCACCGGGGCTT
TGCTGCAAATTATTTTATTTTCCGGCAGTGGGGTTGCCGTGGTTTTTTCGGCGATTGCTGGCGGAGTCATGACGGCCATC
GCAGTCTATCTGTTGTCGGTAAAGTCAGGCACGGTCGGGCGCTATCGGCTAGTGCTAACCGGAATTGGCGTGGGTTCAGT
GTTGACGGCGCTCAATGGCTTGCTGCTAGTCAAAGGCAGTTTAGACAGCGCCATCACCGCCAATTTATGGTTATCGGGCT
CACTGCATGCCCGAGAATGGAGCCACGTATTTCCTGTCATGTGTGGCGTGTTGGTGCTGCTGCCGCTTATCAAAAGTCTT
GCCCGCTCATTACAGATGCTTGAGATGGGGGATGAGATTGCCCGTCAACTTGGGGTCGTAGTCGAGCCGATACGCTTATT
CATGATTCTCGCCGCGGTGACTTTGGCGGCATTAGCGACAGGAGCCGCAGGACCGATCGCCTTTATCGCTTTGGCCGCTC
CTCAACTTGCAGCTCGCTTGCGTCAAACCGCCAATATTCCGCTGGTGAGTGCAGGTTTAATGGGAGCTTGCTTACTGTTG
GGGGCTGATTTGCTCACTCAGTGGATGCCGCTCGCCTTAACCCTTCCCATCGGGCGAATTACGGGATTGGTTGGGGGCAT
GTATTTATTAATCTTATTGATGCGTTCAAAAAATACGGTTTAAGCCGCATCACATGCCGACAGGTTTTTTAGGCTATTTG
CGCGCAGTCGTCAGCCTGTGCTTTGAGCCATTCAACGCTTTGCGGAATAAAGAGAATTTTGATTGAGTGAAATGCCGTTA
TGGACACAATTTGGGATGCTGACTTACAGAGCGCTGCATTAAAGGCTGAACATCACAGGCTTAAGACTGAGCGACTGAGT
TTAGGTTATGAAGGAAAATCGGTGTGTGATGCGCTGGATTTGGCGATTCCGCACGGGAAATTTTCGGTGATAGTTGGGCC
TAATGGCTGTGGTAAATCGACCTTGCTAAAAAGCTTGTGCCGTTTACTCAAGCCGCTGGCTGGGCAAGTATTACTGGATG
GTCAGAATATTCACCAATTGCCGACCAAGGTGGTAGCCAAGCAGCTAGGATTACTGCCTCAAAGCGCGTTGACACCCGAA
GGGATAAAGGTGGTCGATTTGGTCTCTCGTGGCCGTTATCCTCACCAAGGGCTATTTCGCCAATGGAGCAGGGTGGATGA
ACGAGCGGTAGAAGAGGCGATGCGAGCCACTCACGTCCATGAGCTTGCGCAGCATAGTGTGGATCAGCTTTCCGGCGGTC
AGCGTCAGCGGGTTTGGGTCGCCATGGCGCTGGCGCAGCAAACGCCGTATTTACTGCTTGATGAACCAACCACTTATCTT
GATATTGCTCACCAAATCGAACTGCTCGATCTCTTTTGGCGGCTTAATCGTCAGCAAGGGCATACTCTAGTCGCCGTGCT
GCACGATCTGAATCAGGCGTGTCGTTACGCCGACCATCTGATTGTGTTGCAAGAAGGCAAAATCGTCGCGCAGGGCGATC
CACACTCTTTGGTGACTCCAGCATTGGTTAAGCAAGTCTTTGGGATTGATTGTGTCGTTATGCCCGATCCTATCTCCTGC
ACGCCTTTGATTATACCTTATTCGTTAAAGCGCGGTTAAACATGGCTTTTATGATTTCAATGCCAGCGATTGAGCTGGCA
GGGCTGACAATTCAGGTTTGCCAATTCGATCCTCAGCAATTTGATGAGGATCAGCAGCACTATTTAGCCCCTCCCACCTA
CCATAGCCTGCACAAGGCCGTGGTTAAGCGCCAAGCGGAATTTGTCGCAGGACGTAAGTTAGCGCAGCAAGCGCTCAAAC
AGATCGGGCAGGGTTATGATAGGCCAATTGCTATCGGAACCCATCGTGAGCCACTATGGCCTGCGGGGATCACGGGCTCG
ATCGCCCATTGTGACGGCTGGGCAGTATGCACTGTGCTTAAGGCAGAACACCTCTCGCTTGGTATTGATATTGAACATCG
GCTCGCACATCAAACCGCTAGTGAGGTGCAAGCTATAATCGGCACCGCCCAAGAGTGGGCACTGTTGGCGCAACAGTTCG
ATCTCGCTTCAGCGGTGACTTTGCTGTTTTCTGCAAAAGAGAGTCTATTTAAAGCACTATTCCCACAAGTACACCTCTAC
CTTGATTTCTGCGATGCCCAGCTCAGTTCACTGGAGCCAAACAAAATGAGTTTCACATTGACGCGCGTACCTAATGCCGC
ACAACAGAGTTGTGAGGTTTACTTTCGTTGGTTTGAACAACAGCGAGTATTGACCGTCAGCGTGTTACCAATGCTAGGCA
AAATCGAGTATCATGTCCCCACCTTACCTACTTGAGTTAACTTATTGATTATGCTGCGTGATTATGATCTAAACCTGCTG
ACGGTATTTGATTCTGTCATGAAATTAGGCTCAGTCAGTAAAGCAGCGGATAAGCTAGGTATGACTTCCGCAGCGGTGAG
TCAAAATTTATCACGCTTACGAGAACAAGTTGGCGATCCGTTGTTTATCCGTCAGGGACGTGGGTTACAGCCGACGCAGT
ATGCGCTCAATATGCACAAACATGTGGCGGAAGGCTTGAGTGCCATTCGTTTTGGTTTAGAAACCGATGCCGGTTTTGAT
CCTGCAACCAGTAAGCGTGAGTTTATTATTGGCGGTCAGGGCTATTTCGATTTGGTGGTATTACCGCCACTTTTGCAAAA
AATCAGCGACATCGCCCCGCATATCACGGTGAATTTAAAGTCTTATGAGGACGATCATTTCACACCAAGCCAAGTATTAA
GTGAGCGAGAGGCGGATCTGTTTTTGGCTGCATTACCCATCAGCCATCCCTCTATCGTCACCACACAGGTGGCGGAGGAG
GCCTTGGTTGTGGTGTATGCCAAAAATCATCCGCGTCTTGGAAGTACCCTCAGTTTTGAGCAGTTTTTTGCAGAAAAACA
CACTGCATTAACCAGTCGTCGCTTTGGTAATTATCTCTTTTCTAGCCTAGTCGATCAGGTGCTGCCCGCACGTCGAGTGC
ATTATCAAAGTGAGTCGATGCTCAATTTGATGGCGACCGCATCCGTCACCGATCTGCTCTGTTTTACTCCAAAGCGTTTA
GCGGATATGTGGGCGGAGAAATTGGGTTTACAGATCCAACCTTTGCCGTTTGAAATCCGCTCGGTTCCGACTTTTATGTG
CTGGCATAAAGCCAAACAGCAAGATAAAGGGCTGATTTGGCTGCGCGAGCAAATTGAGGCGATTCTCTGCGCCAATCCTC
AATCTATTTAAGGTCACACAATTTATTGGCTGCGTTCTTGTTTCTCTCCATGCCATAGCGTGTCTTCGCGTATGGTGATT
CACTCAAGTGCTCTCTCGCGGCAGCGCCAAACAATAATCAATAGTTAAGCAATGCTTAACTATTGATTATTGTTTGGCGA
ATCGTTTGTCGGCAATTTCTCTCATATCCTTGTCCTTGTTCCCTAATGACTAAAAAGAGAGATTCCCAATGAAAACAGTC
TTTAAACCCACTTTGTTGGCGGTATTAGTGGCCGCCTCTGCGCCCGTATTAGCTCATTCATTGATTGCGGATACCAAAGC
CCCGAGCCCTACCACAAAAGCGTTTGCGGCTGAGCAACGCAATACGCTGCCGTTTGCGGATCAGGAAGATTTCAAATTGG
TCGAGAAAGGTCTGATCGCGCAGCAAAAAGATCTCGAAATCAAAGATGCGAATGGCAAGGTGGTTTGGGAATTGGGTAAT
TACCGCTTTTTATTGGATGGACTCGACTATGACAGCATCCATCCTAGTTTACAGCGTCAAGCGCAACTGAATATGCATCA
CGGCCTGTATAAAGTGACGGATCGCATTTATCAGGTACGTGGCTACGATCTGGCCAACATCACCTTTGTAAAGGGCGATA
CGGGATGGATTGTGTTTGATCCATTGACCGTTCCTGCTACGGCTAAAGCGGCGCTGGATTTTGTTAACCAAGAGCTAGGT
GAGCGTCCCGTTAAAGCTGTGGTGTACAGTCATGCGCATGCTGACCATTTTGGTGGTGTCAAAGGCATTGTGAGCCAAGA
GCAGGTCGACCGAGGTGAAGTGCCGATCATCGCACCGAAAGGCTTTTTAAATCACGCGGTGGCTGAGAATGTTTTGGCAG
GAAATGCCATGTCGCGTCGTACGACTTATCAATATGGCAACGTTTTACCGAAAGGGGCGACCGGGCAGGTGGATGCCGCG
ATTGGTAAGAATGTCGCGCAAGGTGAAGTGAGCTTGATTGCGCCAACCAAAGTCATTTCTGAGCAAACGGAAACTGTGGT
GATCGATGGCGTAACCATGGAGTTCCAGAATACACCGGGAACCGAATCTCCAGCGGAAATGAACACCTACTTCCCACAGT
TTAAAGCCTTGTGGATGGCAGAAAACACCGTTGGTGGTTTGCACAACGTCTACACCTTACGTGGTGCAGAAGTGCGAGAT
GCCAAGGCGTGGAGCAAATACATCAATGAGTCGATTCATATGTACGCGAAAGAGGCGGATGTGATGTTTGCTTCACACAC
ATGGCCGCGTTGGGGGAACGACAATATCAACCATTTCCTGCGTAAACAGCGTGATATGTACGGCTACATTCATGATCAGG
CTTTACGTTTGGCCAACCACGGTGTCACCATCAATGAAATTCAAGACGAATTCCATGTACCGGATGTGTTAGCACACGAG
TGGTACAACCGAGGTTATCACGGTAGTTACCACCGCAATGCTAAAGCGGTGATCAACAAATATCTGGGGTATTTTGATAT
GAATCCCGCCACGTTACGCCCATTGGCTCCAACCGATGCGGCTCCTAAATATGTCGCGGCGATGGGCGGCATGGATAACG
TGATTAAGCTTGGGAAAGAAGCGTTTGATAAAGGCGAGTTTCGTTGGTGTGCAGAGATTGTCGATAAAGCCGTGTTTGCA
GAGCCGAGCAATAAACAAGCTCGTTACTTACAGGCGGATTGCTTGGAGCAACTGGGCTACCAGAGTGAATCGGCAGGGGA
GCGTAACACTTATTTGATGGGCGCGTATGAGTTGCGTAATGGGGTACCGAAAGTGTCAGCAACCAAAACGGCGGGTGCTG
ATACGGTTGTGGCGATGGATACTGAGCTGTTCCTCGACTATTTGGGCGTTCGCCTCAATGGCGACAAAGCCGCTGGTATT
GATTACACCATTAATTTCGTCTTGCCAGATGTGAATGAGAAATTCTTGGTTGAACTGGAAAATGCCCACTTGAATAACTT
AAAAGGCATTCAATCGGAGAATCCGGATATGACGCTGACTCTCAATCGTGCTCAGCTCAATCAAGTATTGATGGGTAAAA
CCACCATTCAACAGTTGGCCAAAGAAGGCAAAGCGAAGATTGAAGGCAACGCGCAAGCGCTGACCGATATCGCAGGTATG
CTGGATAACTTCGAATTCTGGTTCAATATTATCGAACCGAAAACGAAGTAATCTTCACCTTGAGTTGAAAAATAAAGGGT
TAGCGAATGCTAACCCTTTGACTTATTTATGTTGTGTTCACTGCTTTTTCTTATAGTGAGCTAGTTTGCTCTACCCTTTG
GGTCTCTTTCACTTCCGCGGTTGGGGCTTTGCCCGTTTTGCGAAGGTATTTCCCTTCCCAGTACGTCGCCCCTTTGATAC
CAAGCTTCACTGGGTTGAAGGTAAATTCGGTCACACCTTGTTTTTGCTGATCTTCATAATCTTTCAAAGCCGCCATGGTT
GGCTTAGACATAAAGAAGATGATGATGATGCCGACAATGTTGAGCCAAGCCATTAAGCCTACCCCGACATCACCCAGCGC
CCATGCCAAGTTCGCGGTTTTCACTGTGCCGTAGAATACCGATGCCATCAGTACAAGTTTGAGCACAAACATCAAACCAT
CGACTTTGAAGGTACGGCGGATATAGGCCACGTTAGTCTCAGCGATGTAGTAGTAAGCCAAAATTGTAGTAAAGGCGAAG
AAGAACAACGCAAACGCCACGAACGGTTTACCAATGCCGGGGAGGGCACTATCTACCGCAATTTGGGTAAAGGCTGGGCT
GCTGGCAATGATGTCCGCTGGCAGGTTTTGCACAAGGAACATGCCTTCAGCGGCACCGTGAACGTTGTAAGCGCCGGTGA
TCAAAATCATGAACGCGGTGGCAGAACAGACCATCAAGGTATCAATGTAGATAGAGAAAGACTGTACCAAACCTTGCTGC
GCAGGGTGTTCTACACTGGCTGCCGCTGCGGCGTGTGGACCAGTACCTTGACCTGCTTCGTTAGAGTAAACCCCACGTTT
TACCCCCCAACCAATCGCCGCACCTACGCCGGCCATCGGTGAGAATGCGTCGCCGACGATCATCGCAATAATGCGTGGAA
CTTCACCGATGTTGAGCAGAATGATCACGAACGCAGTGATGATGTACGCCAGCGCCATAAAAGGCACCACGATCTGAGTG
AAGCTTGCAATACGTTTTACGCCACCAAAGATAATGAAGCCAAGTAGGATTGAAATCACCGTACCGGTGAAAATTTTGGC
AAAGCTAAAGGTGCCGAGTGCGGTTTCAATCATTGGGCCTGAGCCAAATGCTGACTCAACGGCGTTGCCGATACTGTTAG
ATTGCACGCCAGGCAGCAACACCCCACAAGCAAAGATGGTCGCAATCGCGAAGACCCAAGCGTACCATTTTTGACCCATG
GCTTTTTCGATGTAGTAAGCGGGGCCGCCACGGAATTCACCGTTGTCTTCTTCTTTATAAATTTGCGCCAGTGTGGATTC
TGCATACGCGGTGGCGGCACCAAAAAACGCAACCATCCACATCCAGAATACCGCACCCGGGCCACCGAAACCGATAGCGG
CAGCAACCCCAGCAATGTTACCGGTACCCACACGGCCTGAGAGTGATACGGCGAGCGCTTGGAAAGAGGAGATCCCTTTT
GAGGACTCTTTATTATTCAGAAGTAGGCGCCACATTTCGAAGAAGTGACGAACCTGTACAAAACGAGTCAGAACGGAATA
AAACAAGCCAGCACCGAGGCAGAGATAAATCAGCGCCGGACTCCAGATGATTCCATTCAGAAAATCAACAAATGACTGCA
TAAGTAGTTTCCCTGTAAATGAGTTGTTGTGTTTATTGTGTCTGTTGTGTGTTCGGTATATTAATCTTTTTGTAACTCAA
ATGTTAATTCTTTTATCTGGCAAAGAATGGATGCGTGACGCTGAACACAAAAACTGTTTATTCGTTGTACAACGGGCTGA
GTATTGGAGGGTGTGGTGAGTTTTTGGTCAATCTGGTGGGTGATATGTGCTAGATAAAAATTTTATGCTTTGGTTAAGTA
[truncated: 2,709,320 more chars]
